# Supplementary material for: Comparative transcriptome analyses of maize seedling root responses to salt stress
Source: PeerJ. 2021 Mar 2;9:e10765. doi: 10.7717/peerj.10765 (PMC7934676; doi:10.7717/peerj.10765)
Supplement: Supplemental Information 2 [file peerj-09-10765-s002.xlsx]

## Sheet: Sheet1
Table S1. The detailed composition of the full-strength nutrient solution.
Composition	Concentration	Composition	Concentration
Ca(NO3)2·4H2O	4 mmol/L	ZnSO4·7H2O	1 μmol/L
KNO3	6 mmol/L	MnSO4	0.1 μmol/L
NH4NO3	1 mmol/L	CuSO4·7H2O	0.1 μmol/L
Fe·EDTA	100 μmol/L	MgSO4·7H2O	1μmol/L
KH2PO4	1 μmol/L	(NH4)6Mo7O24(4H2O)	0.016 μmol/L
H3BO3	1 μmol/L
