# Supplementary material for: Comparative transcriptome analyses of maize seedling root responses to salt stress
Source: PeerJ. 2021 Mar 2;9:e10765. doi: 10.7717/peerj.10765 (PMC7934676; doi:10.7717/peerj.10765)
Supplement: Supplemental Information 3 [file peerj-09-10765-s003.xlsx]

## Sheet: Sheet1
Table S2. Primers of real-time qRT-PCR assay used for DEGs in this study.
Gene ID	Left primer	Right primer
Zm00001d005841	GATATCCCCGATGCAGACC	CGTGCTGCTTCTTTGGGTA
Zm00001d053932	GCGATGGAAGAGCTTGTTTC	GGCAGTCTCTGGTGAGGAAG
Zm00001d053939	TGGGACGACATGCTTGTTTA	CACTGCAGAAGAAGGGGAAC
Zm00001d048407	CCTGCTCTACCACCTTCTCC	ACTCGGCCATCTGGTGTATC
Zm00001d026370	CGACTACGCCTTCCTGGTC	GACCCCATCACGTTCAGAGT
Actin	TACGAGATGCCTGATGGTCAGGTCA	TGGAGTTGTACGTGGCCTCATGGAC
