# Supplementary material for: Comparative transcriptome analyses of maize seedling root responses to salt stress
Source: PeerJ. 2021 Mar 2;9:e10765. doi: 10.7717/peerj.10765 (PMC7934676; doi:10.7717/peerj.10765)
Supplement: Supplemental Information 4 [file peerj-09-10765-s004.xlsx]

## Sheet: Sheet1
Table S3. Summary of clean reads identified in this study.
Samples	Total reads	Total bases	Q20	Q30
BML1234-0h1	124132614	17974539853	0.972867	0.926867
BML1234-0h2	126231034	18300749841	0.974706	0.930538
BML1234-6h1	122932860	17812505590	0.975078	0.931779
BML1234-6h2	130949892	18790882537	0.970919	0.92347
BML1234-18h1	130663716	18651253899	0.974558	0.930388
BML1234-18h2	122904490	17894028393	0.973539	0.928248
BML1234-36h1	127275856	18691956707	0.97676	0.934698
BML1234-36h2	119335604	17473730677	0.976003	0.93298
L2010-3-0h1	131191836	18996431016	0.976511	0.934276
L2010-3-0h2	138092182	19748214580	0.976382	0.934119
L2010-3-6h1	121258034	17687857196	0.976546	0.93372
L2010-3-6h2	122227204	17879720004	0.975941	0.932785
L2010-3-18h1	118896292	17368677644	0.976028	0.933105
L2010-3-18h2	123878338	18172035983	0.974697	0.929243
L2010-3-36h1	121561496	17778750097	0.977401	0.935403
L2010-3-36h2	127105430	18623055370	0.97867	0.938406
