# Supplementary material for: Comparative transcriptome analyses of maize seedling root responses to salt stress
Source: PeerJ. 2021 Mar 2;9:e10765. doi: 10.7717/peerj.10765 (PMC7934676; doi:10.7717/peerj.10765)
Supplement: Supplemental Information 5 [file peerj-09-10765-s005.xlsx]

## Sheet: Sheet1
Table S4. TPM values normalized in this study.
GeneID	L2010-3_0h1	L2010-3_0h2	L2010-3_6h1	L2010-3_6h2	L2010-3_18h1	L2010-3_18h2	L2010-3_36h1	L2010-3_36h2	BML1234_0h1	BML1234_0h2	BML1234_6h1	BML1234_6h2	BML1234_18h1	BML1234_18h2	BML1234_36h1	BML1234_36h2
ENSRNA049437471	0	0	0	0	0	0	0	0	0	0	0	0	0	0	0	0
ENSRNA049437473	0	0	0	0	0	0	0	0	0	0	0	0	0	0	0	0
ENSRNA049437518	0	0	0	0	0	0	0	0	0	0	0	0	0	0	0	0
ENSRNA049437607	0	0	0	0	0	0	0	0	0	0	0	0	0	0	0	0
ENSRNA049437614	0	0	0	0	0	0	0	0	0	0	0	0	0	0	0	0
ENSRNA049437658	0	0	0	0	0	0	0	0	0	0	0	0	0	0	0	0
ENSRNA049437881	0	0	0	0	0	0	0	0	0	0	0	0	0	0	0	0
ENSRNA049437912	0	0	0	0	0	0	0	0	0	0	0	0	0	0	0	0
ENSRNA049437967	0	0	0	0	0	0	0	0	0	0	0	0	0	0	0	0
ENSRNA049438083	0	0	0	0	0	0	0	0	0	0	0	0	0	0	0	0
ENSRNA049438128	0	0	0	0	0	0	0	0	0	0	0	0	0	0	0	0
ENSRNA049438140	0	0	0	0	0	0	0	0	0	0	0	0	0	0	0	0
ENSRNA049438262	0	0	0	0	0	0	0	0	0	0	0	0	0	0	0	0
ENSRNA049438276	0	0	0	0	0	0	0	0	0	0	0	0	0	0	0	0
ENSRNA049438309	0	0	0	0	0	0	0	0	0	0	0	0	0	0	0	0
ENSRNA049438321	0	0	0	0	0	0	0	0	0	0	0	0	0	0	0	0
ENSRNA049438363	0	0	0	0	0	0	0	0	0	0	0	0	0	0	0	0
ENSRNA049438404	0	0	0	0	0	0	0	0	0	0	0	0	0	0	0	0
ENSRNA049438418	0	0	0	0	0	0	0	0	0	0	0	0	0	0	0	0
ENSRNA049438546	0	0	0	0	0	0	0	0	0	0	0	0	0	0	0	0
ENSRNA049438552	0	0	0	0	0	0	0	0	0	0	0	0	0	0	0	0
ENSRNA049438664	0	0	0	0	0	0	0	0	0	0	0	0	0	0	0	0
ENSRNA049438710	0	0	0	0	0	0	0	0	0	0	0	0	0	0	0	0
ENSRNA049438763	0	0	0	0	0	0	0	0	0	0	0	0	0	0	0	0
ENSRNA049438777	0	0	0	0	0	0	0	0	0	0	0	0	0	0	0	0
ENSRNA049438795	0	0	0	0	0	0	0	0	0	0	0	0	0	0	0	0
ENSRNA049438847	0	0	0	0	0	0	0	0	0	0	0	0	0	0	0	0
ENSRNA049438855	0	0	0	0	0	0	0	0	0	0	0	0	0	0	0	0
ENSRNA049438872	0	0	0	0	0	0	0	0	0	0	0	0	0	0	0	0
ENSRNA049438884	0	0	0	0	0	0	0	0	0	0	0	0	0	0	0	0
ENSRNA049438894	0	0	0	0	0	0	0	0	0	0	0	0	0	0	0	0
ENSRNA049438906	0	0	0	0	0	0	0	0	0	0	0	0	0	0	0	0
ENSRNA049438956	0	0	0	0	0	0	0	0	0	0	0	0	0	0	0	0
ENSRNA049438965	0	0	0	0	0	0	0	0	0	0	0	0	0	0	0	0
ENSRNA049439000	0	0	0	0	0	0	0	0	0	0	0	0	0	0	0	0
ENSRNA049439015	0	0	0	0	0	0	0	0	0	0	0	0	0	0	0	0
ENSRNA049439029	0	0	0	0	0	0	0	0	0	0	0	0	0	0	0	0
ENSRNA049439064	0	0	0	0	0	0	0	0	0	0	0	0	0	0	0	0
ENSRNA049439167	0	0	0	0	0	0	0	0	0	0	0	0	0	0	0	0
ENSRNA049439213	0	0	0	0	0	0	0	0	0	0	0	0	0	0	0	0
ENSRNA049439227	0	0	0	0	0	0	0	0	0	0	0	0	0	0	0	0
ENSRNA049439244	0	0	0	0	0	0	0	0	0	0	0	0	0	0	0	0
ENSRNA049439289	0	0	0	0	0	0	0	0	0	0	0	0	0	0	0	0
ENSRNA049439300	0	0	0	0	0	0	0	0	0	0	0	0	0	0	0	0
ENSRNA049439367	0	0	0	0	0	0	0	0	0	0	0	0	0	0	0	0
ENSRNA049439420	0	0	0	0	0	0	0	0	0	0	0	0	0	0	0	0
ENSRNA049439530	0	0	0	0	0	0	0	0	0	0	0	0	0	0	0	0
ENSRNA049439609	0	0	0	0	0	0	0	0	0	0	0	0	0	0	0	0
ENSRNA049439691	0	0	0	0	0	0	0	0	0	0	0	0	0	0	0	0
ENSRNA049439730	0	0	0	0	0	0	0	0	0	0	0	0	0	0	0	0
ENSRNA049439764	0	0	0	0	0	0	0	0	0	0	0	0	0	0	0	0
ENSRNA049439777	0	0	0	0	0	0	0	0	0	0	0	0	0	0	0	0
ENSRNA049439822	0	0	0	0	0	0	0	0	0	0	0	0	0	0	0	0
ENSRNA049439996	0	0	0	0	0	0	0	0	0	0	0	0	0	0	0	0
ENSRNA049440072	0	0	0	0	0	0	0	0	0	0	0	0	0	0	0	0
ENSRNA049440088	0	0	0	0	0	0	0	0	0	0	0	0	0	0	0	0
ENSRNA049440136	0	0	0	0	0	0	0	0	0	0	0	0	0	0	0	0
ENSRNA049440167	0	0	0	0	0	0	0	0	0	0	0	0	0	0	0	0
ENSRNA049440219	0	0	0	0	0	0	0	0	0	0	0	0	0	0	0	0
ENSRNA049440232	0	0	0	0	0	0	0	0	0	0	0	0	0	0	0	0
ENSRNA049440238	0	0	0	0	0	0	0	0	0	0	0	0	0	0	0	0
ENSRNA049440259	0	0	0	0	0	0	0	0	0	0	0	0	0	0	0	0
ENSRNA049440276	0	0	0	0	0	0	0	0	0	0	0	0	0	0	0	0
ENSRNA049440360	0	0	0	0	0	0	0	0	0	0	0	0	0	0	0	0
ENSRNA049440434	0	0	0	0	0	0	0	0	0	0	0	0	0	0	0	0
ENSRNA049440447	0	0	0	0	0	0	0	0	0	0	0	0	0	0	0	0
ENSRNA049440535	0	0	0	0	0	0	0	0	0	0	0	0	0	0	0	0
ENSRNA049440572	0	0	0	0	0	0	0	0	0	0	0	0	0	0	0	0
ENSRNA049440629	0	0	0	0	0	0	0	0	0	0	0	0	0	0	0	0
ENSRNA049440693	0	0	0	0	0	0	0	0	0	0	0	0	0	0	0	0
ENSRNA049440749	0	0	0	0	0	0	0	0	0	0	0	0	0	0	0	0
ENSRNA049440843	0	0	0	0	0	0	0	0	0	0	0	0	0	0	0	0
ENSRNA049440873	0	0	0	0	0	0	0	0	0	0	0	0	0	0	0	0
ENSRNA049440883	0	0	0	0	0	0	0	0	0	0	0	0	0	0	0	0
ENSRNA049440947	0	0	0	0	0	0	0	0	0	0	0	0	0	0	0	0
ENSRNA049440969	0	0	0	0	0	0	0	0	0	0	0	0	0	0	0	0
ENSRNA049441024	0	0	0	0	0	0	0	0	0	0	0	0	0	0	0	0
ENSRNA049441066	0	0	0	0	0	0	0	0	0	0	0	0	0	0	0	0
ENSRNA049441166	0	0	0	0	0	0	0	0	0	0	0	0	0	0	0	0
ENSRNA049441180	0	0	0	0	0	0	0	0	0	0	0	0	0	0	0	0
ENSRNA049441214	0	0	0	0	0	0	0	0	0	0	0	0	0	0	0	0
ENSRNA049441235	0	0	0	0	0	0	0	0	0	0	0	0	0	0	0	0
ENSRNA049441268	0	0	0	0	0	0	0	0	0	0	0	0	0	0	0	0
ENSRNA049441281	0	0	0	0	0	0	0	0	0	0	0	0	0	0	0	0
ENSRNA049441288	0	0	0	0	0	0	0	0	0	0	0	0	0	0	0	0
ENSRNA049441297	0	0	0	0	0	0	0	0	0	0	0	0	0	0	0	0
ENSRNA049441317	0	0	0	0	0	0	0	0	0	0	0	0	0	0	0	0
ENSRNA049441369	0	0	0	0	0	0	0	0	0	0	0	0	0	0	0	0
ENSRNA049441413	0	0	0	0	0	0	0	0	0	0	0	0	0	0	0	0
ENSRNA049441496	0	0	0	0	0	0	0	0	0	0	0	0	0	0	0	0
ENSRNA049441530	0	0	0	0	0	0	0	0	0	0	0	0	0	0	0	0
ENSRNA049441594	0	0	0	0	0	0	0	0	0	0	0	0	0	0	0	0
ENSRNA049441606	0	0	0	0	0	0	0	0	0	0	0	0	0	0	0	0
ENSRNA049441657	0	0	0	0	0	0	0	0	0	0	0	0	0	0	0	0
ENSRNA049441695	0	0	0	0	0	0	0	0	0	0	0	0	0	0	0	0
ENSRNA049441729	0	0	0	0	0	0	0	0	0	0	0	0	0	0	0	0
ENSRNA049441754	0	0	0	0	0	0	0	0	0	0	0	0	0	0	0	0
ENSRNA049441770	0	0	0	0	0	0	0	0	0	0	0	0	0	0	0	0
ENSRNA049441819	0	0	0	0	0	0	0	0	0	0	0	0	0	0	0	0
ENSRNA049441904	0	0	0	0	0	0	0	0	0	0	0	0	0	0	0	0
ENSRNA049441950	0	0	0	0	0	0	0	0	0	0	0	0	0	0	0	0
ENSRNA049442036	0	0	0	0	0	0	0	0	0	0	0	0	0	0	0	0
ENSRNA049442047	0	0	0	0	0	0	0	0	0	0	0	0	0	0	0	0
ENSRNA049442071	0	0	0	0	0	0	0	0	0	0	0	0	0	0	0	0
ENSRNA049442135	0	0	0	0	0	0	0	0	0	0	0	0	0	0	0	0
ENSRNA049442148	0	0	0	0	0	0	0	0	0	0	0	0	0	0	0	0
ENSRNA049442171	0	0	0	0	0	0	0	0	0	0	0	0	0	0	0	0
ENSRNA049442230	0	0	0	0	0	0	0	0	0	0	0	0	0	0	0	0
ENSRNA049442300	0	0	0	0	0	0	0	0	0	0	0	0	0	0	0	0
ENSRNA049442311	0	0	0	0	0	0	0	0	0	0	0	0	0	0	0	0
ENSRNA049442349	0	0	0	0	0	0	0	0	0	0	0	0	0	0	0	0
ENSRNA049442419	0	0	0	0	0	0	0	0	0	0	0	0	0	0	0	0
ENSRNA049442454	0	0	0	0	0	0	0	0	0	0	0	0	0	0	0	0
ENSRNA049442482	0	0	0	0	0	0	0	0	0	0	0	0	0	0	0	0
ENSRNA049442494	0	0	0	0	0	0	0	0	0	0	0	0	0	0	0	0
ENSRNA049442509	0	0	0	0	0	0	0	0	0	0	0	0	0	0	0	0
ENSRNA049442590	0	0	0	0	0	0	0	0	0	0	0	0	0	0	0	0
ENSRNA049442601	0	0	0	0	0	0	0	0	0	0	0	0	0	0	0	0
ENSRNA049442624	0	0	0	0	0	0	0	0	0	0	0	0	0	0	0	0
ENSRNA049442640	0	0	0	0	0	0	0	0	0	0	0	0	0	0	0	0
ENSRNA049442661	0	0	0	0	0	0	0	0	0	0	0	0	0	0	0	0
ENSRNA049442682	0	0	0	0	0	0	0	0	0	0	0	0	0	0	0	0
ENSRNA049442701	0	0	0	0	0	0	0	0	0	0	0	0	0	0	0	0
ENSRNA049442711	0	0	0	0	0	0	0	0	0	0	0	0	0	0	0	0
ENSRNA049442725	0	0	0	0	0	0	0	0	0	0	0	0	0	0	0	0
ENSRNA049442735	0	0	0	0	0	0	0	0	0	0	0	0	0	0	0	0
ENSRNA049442750	0	0	0	0	0	0	0	0	0	0	0	0	0	0	0	0
ENSRNA049442753	0	0	0	0	0	0	0	0	0	0	0	0	0	0	0	0
ENSRNA049442759	0	0	0	0	0	0	0	0	0	0	0	0	0	0	0	0
ENSRNA049442767	0	0	0	0	0	0	0	0	0	0	0	0	0	0	0	0
ENSRNA049442774	0	0	0	0	0	0	0	0	0	0	0	0	0	0	0	0
ENSRNA049442786	0	0	0	0	0	0	0	0	0	0	0	0	0	0	0	0
ENSRNA049442798	0	0	0	0	0	0	0	0	0	0	0	0	0	0	0	0
ENSRNA049442804	0	0	0	0	0	0	0	0	0	0	0	0	0	0	0	0
ENSRNA049442814	0	0	0	0	0	0	0	0	0	0	0	0	0	0	0	0
ENSRNA049442822	0	0	0	0	0	0	0	0	0	0	0	0	0	0	0	0
ENSRNA049442831	0	0	0	0	0	0	0	0	0	0	0	0	0	0	0	0
ENSRNA049442838	0	0	0	0	0	0	0	0	0	0	0	0	0	0	0	0
ENSRNA049442848	0	0	0	0	0	0	0	0	0	0	0	0	0	0	0	0
ENSRNA049442855	0	0	0	0	0	0	0	0	0	0	0	0	0	0	0	0
ENSRNA049442862	0	0	0	0	0	0	0	0	0	0	0	0	0	0	0	0
ENSRNA049442884	0	0	0	0	0	0	0	0	0	0	0	0	0	0	0	0
ENSRNA049442894	0	0	0	0	0	0	0	0	0	0	0	0	0	0	0	0
ENSRNA049442905	0	0	0	0	0	0	0	0	0	0	0	0	0	0	0	0
ENSRNA049442915	0	0	0	0	0	0	0	0	0	0	0	0	0	0	0	0
ENSRNA049442934	0	0	0	0	0	0	0	0	0	0	0	0	0	0	0	0
ENSRNA049442941	0	0	0	0	0	0	0	0	0	0	0	0	0	0	0	0
ENSRNA049442949	0	0	0	0	0	0	0	0	0	0	0	0	0	0	0	0
ENSRNA049442959	0	0	0	0	0	0	0	0	0	0	0	0	0	0	0	0
ENSRNA049442971	0	0	0	0	0	0	0	0	0	0	0	0	0	0	0	0
ENSRNA049442979	0	0	0	0	0	0	0	0	0	0	0	0	0	0	0	0
ENSRNA049442989	0	0	0	0	0	0	0	0	0	0	0	0	0	0	0	0
ENSRNA049443000	0	0	0	0	0	0	0	0	0	0	0	0	0	0	0	0
ENSRNA049443007	0	0	0	0	0	0	0	0	0	0	0	0	0	0	0	0
ENSRNA049443014	0	0	0	0	0	0	0	0	0	0	0	0	0	0	0	0
ENSRNA049443029	0	0	0	0	0	0	0	0	0	0	0	0	0	0	0	0
ENSRNA049443039	0	0	0	0	0	0	0	0	0	0	0	0	0	0	0	0
ENSRNA049443050	0	0	0	0	0	0	0	0	0	0	0	0	0	0	0	0
ENSRNA049443058	0	0	0	0	0	0	0	0	0	0	0	0	0	0	0	0
ENSRNA049443070	0	0	0	0	0	0	0	0	0	0	0	0	0	0	0	0
ENSRNA049443077	0	0	0	0	0	0	0	0	0	0	0	0	0	0	0	0
ENSRNA049443081	0	0	0	0	0	0	0	0	0	0	0	0	0	0	0	0
ENSRNA049443083	0	0	0	0	0	0	0	0	0	0	0	0	0	0	0	0
ENSRNA049443089	0	0	0	0	0	0	0	0	0	0	0	0	0	0	0	0
ENSRNA049443220	0	0	0	0	0	0	0	0	0	0	0	0	0	0	0	0
ENSRNA049443234	0	0	0	0	0	0	0	0	0	0	0	0	0	0	0	0
ENSRNA049443253	0	0	0	0	0	0	0	0	0	0	0	0	0	0	0	0
ENSRNA049443270	0	0	0	0	0	0	0	0	0	0	0	0	0	0	0	0
ENSRNA049443287	0	0	0	0	0	0	0	0	0	0	0	0	0	0	0	0
ENSRNA049443307	0	0	0	0	0	0	0	0	0	0	0	0	0	0	0	0
ENSRNA049443319	0	0	0	0	0	0	0	0	0	0	0	0	0	0	0	0
ENSRNA049443354	0	0	0	0	0	0	0	0	0	0	0	0	0	0	0	0
ENSRNA049443370	0	0	0	0	0	0	0	0	0	0	0	0	0	0	0	0
ENSRNA049443391	0	0	0	0	0	0	0	0	0	0	0	0	0	0	0	0
ENSRNA049443450	0	0	0	0	0	0	0	0	0	0	0	0	0	0	0	0
ENSRNA049443461	0	0	0	0	0	0	0	0	0	0	0	0	0	0	0	0
ENSRNA049443478	0	0	0	0	0	0	0	0	0	0	0	0	0	0	0	0
ENSRNA049443507	0	0	0	0	0	0	0	0	0	0	0	0	0	0	0	0
ENSRNA049443525	0	0	0	0	0	0	0	0	0	0	0	0	0	0	0	0
ENSRNA049443537	0	0	0	0	0	0	0	0	0	0	0	0	0	0	0	0
ENSRNA049443552	0	0	0	0	0	0	0	0	0	0	0	0	0	0	0	0
ENSRNA049443563	0	0	0	0	0	0	0	0	0	0	0	0	0	0	0	0
ENSRNA049443592	0	0	0	0	0	0	0	0	0	0	0	0	0	0	0	0
ENSRNA049443604	0	0	0	0	0	0	0	0	0	0	0	0	0	0	0	0
ENSRNA049443697	0	0	0	0	0	0	0	0	0	0	0	0	0	0	0	0
ENSRNA049443707	0	0	0	0	0	0	0	0	0	0	0	0	0	0	0	0
ENSRNA049443772	0	0	0	0	0	0	0	0	0	0	0	0	0	0	0	0
ENSRNA049443806	0	0	0	0	0	0	0	0	0	0	0	0	0	0	0	0
ENSRNA049443819	0	0	0	0	0	0	0	0	0	0	0	0	0	0	0	0
ENSRNA049443842	0	0	0	0	0	0	0	0	0	0	0	0	0	0	0	0
ENSRNA049443919	0	0	0	0	0	0	0	0	0	0	0	0	0	0	0	0
ENSRNA049443931	0	0	0	0	0	0	0	0	0	0	0	0	0	0	0	0
ENSRNA049443992	0	0	0	0	0	0	0	0	0	0	0	0	0	0	0	0
ENSRNA049444004	0	0	0	0	0	0	0	0	0	0	0	0	0	0	0	0
ENSRNA049444016	0	0	0	0	0	0	0	0	0	0	0	0	0	0	0	0
ENSRNA049444035	0	0	0	0	0	0	0	0	0	0	0	0	0	0	0	0
ENSRNA049444055	0	0	0	0	0	0	0	0	0	0	0	0	0	0	0	0
ENSRNA049444109	0	0	0	0	0	0	0	0	0	0	0	0	0	0	0	0
ENSRNA049444159	0	0	0	0	0	0	0	0	0	0	0	0	0	0	0	0
ENSRNA049444172	0	0	0	0	0	0	0	0	0	0	0	0	0	0	0	0
ENSRNA049444185	0	0	0	0	0	0	0	0	0	0	0	0	0	0	0	0
ENSRNA049444234	0	0	0	0	0	0	0	0	0	0	0	0	0	0	0	0
ENSRNA049444291	0	0	0	0	0	0	0	0	0	0	0	0	0	0	0	0
ENSRNA049444331	0	0	0	0	0	0	0	0	0	0	0	0	0	0	0	0
ENSRNA049444341	0	0	0	0	0	0	0	0	0	0	0	0	0	0	0	0
ENSRNA049444372	0	0	0	0	0	0	0	0	0	0	0	0	0	0	0	0
ENSRNA049444385	0	0	0	0	0	0	0	0	0	0	0	0	0	0	0	0
ENSRNA049444450	0	0	0	0	0	0	0	0	0	0	0	0	0	0	0	0
ENSRNA049444459	0	0	0	0	0	0	0	0	0	0	0	0	0	0	0	0
ENSRNA049444555	0	0	0	0	0	0	0	0	0	0	0	0	0	0	0	0
ENSRNA049444619	0	0	0	0	0	0	0	0	0	0	0	0	0	0	0	0
ENSRNA049444634	0	0	0	0	0	0	0	0	0	0	0	0	0	0	0	0
ENSRNA049444648	0	0	0	0	0	0	0	0	0	0	0	0	0	0	0	0
ENSRNA049444658	0	0	0	0	0	0	0	0	0	0	0	0	0	0	0	0
ENSRNA049444705	0	0	0	0	0	0	0	0	0	0	0	0	0	0	0	0
ENSRNA049445038	0	0	0	0	0	0	0	0	0	0	0	0	0	0	0	0
ENSRNA049445111	0	0	0	0	0	0	0	0	0	0	0	0	0	0	0	0
ENSRNA049445130	0	0	0	0	0	0	0	0	0	0	0	0	0	0	0	0
ENSRNA049445136	0	0	0	0	0	0	0	0	0	0	0	0	0	0	0	0
ENSRNA049445150	0	0	0	0	0	0	0	0	0	0	0	0	0	0	0	0
ENSRNA049445160	0	0	0	0	0	0	0	0	0	0	0	0	0	0	0	0
ENSRNA049445166	0	0	0	0	0	0	0	0	0	0	0	0	0	0	0	0
ENSRNA049445172	0	0	0	0	0	0	0	0	0	0	0	0	0	0	0	0
ENSRNA049445189	0	0	0	0	0	0	0	0	0	0	0	0	0	0	0	0
ENSRNA049445197	0	0	0	0	0	0	0	0	0	0	0	0	0	0	0	0
ENSRNA049445213	0	0	0	0	0	0	0	0	0	0	0	0	0	0	0	0
ENSRNA049445254	0	0	0	0	0	0	0	0	0	0	0	0	0	0	0	0
ENSRNA049445265	0	0	0	0	0	0	0	0	0	0	0	0	0	0	0	0
ENSRNA049445272	0	0	0	0	0	0	0	0	0	0	0	0	0	0	0	0
ENSRNA049445293	0	0	0	0	0	0	0	0	0	0	0	0	0	0	0	0
ENSRNA049445310	0	0	0	0	0	0	0	0	0	0	0	0	0	0	0	0
ENSRNA049445327	0	0	0	0	0	0	0	0	0	0	0	0	0	0	0	0
ENSRNA049445360	0	0	0	0	0	0	0	0	0	0	0	0	0	0	0	0
ENSRNA049445368	0	0	0	0	0	0	0	0	0	0	0	0	0	0	0	0
ENSRNA049445418	0	0	0	0	0	0	0	0	0	0	0	0	0	0	0	0
ENSRNA049445432	0	0	0	0	0	0	0	0	0	0	0	0	0	0	0	0
ENSRNA049445436	0	0	0	0	0	0	0	0	0	0	0	0	0	0	0	0
ENSRNA049445441	0	0	0	0	0	0	0	0	0	0	0	0	0	0	0	0
ENSRNA049445461	0	0	0	0	0	0	0	0	0	0	0	0	0	0	0	0
ENSRNA049445478	0	0	0	0	0	0	0	0	0	0	0	0	0	0	0	0
ENSRNA049445501	0	0	0	0	0	0	0	0	0	0	0	0	0	0	0	0
ENSRNA049445517	0	0	0	0	0	0	0	0	0	0	0	0	0	0	0	0
ENSRNA049445530	0	0	0	0	0	0	0	0	0	0	0	0	0	0	0	0
ENSRNA049445542	0	0	0	0	0	0	0	0	0	0	0	0	0	0	0	0
ENSRNA049445571	0	0	0	0	0	0	0	0	0	0	0	0	0	0	0	0
ENSRNA049445609	0	0	0	0	0	0	0	0	0	0	0	0	0	0	0	0
ENSRNA049445658	0	0	0	0	0	0	0	0	0	0	0	0	0	0	0	0
ENSRNA049445706	0	0	0	0	0	0	0	0	0	0	0	0	0	0	0	0
ENSRNA049445718	0	0	0	0	0	0	0	0	0	0	0	0	0	0	0	0
ENSRNA049445733	0	0	0	0	0	0	0	0	0	0	0	0	0	0	0	0
ENSRNA049445740	0	0	0	0	0	0	0	0	0	0	0	0	0	0	0	0
ENSRNA049445751	0	0	0	0	0	0	0	0	0	0	0	0	0	0	0	0
ENSRNA049445768	0	0	0	0	0	0	0	0	0	0	0	0	0	0	0	0
ENSRNA049445818	0	0	0	0	0	0	0	0	0	0	0	0	0	0	0	0
ENSRNA049445825	0	0	0	0	0	0	0	0	0	0	0	0	0	0	0	0
ENSRNA049445836	0	0	0	0	0	0	0	0	0	0	0	0	0	0	0	0
ENSRNA049445941	0	0	0	0	0	0	0	0	0	0	0	0	0	0	0	0
ENSRNA049445985	0	0	0	0	0	0	0	0	0	0	0	0	0	0	0	0
ENSRNA049446001	0	0	0	0	0	0	0	0	0	0	0	0	0	0	0	0
ENSRNA049446015	0	0	0	0	0	0	0	0	0	0	0	0	0	0	0	0
ENSRNA049446082	0	0	0	0	0	0	0	0	0	0	0	0	0	0	0	0
ENSRNA049446094	0	0	0	0	0	0	0	0	0	0	0	0	0	0	0	0
ENSRNA049446119	0	0	0	0	0	0	0	0	0	0	0	0	0	0	0	0
ENSRNA049446128	0	0	0	0	0	0	0	0	0	0	0	0	0	0	0	0
ENSRNA049446134	0	0	0	0	0	0	0	0	0	0	0	0	0	0	0	0
ENSRNA049446167	0	0	0	0	0	0	0	0	0	0	0	0	0	0	0	0
ENSRNA049446227	0	0	0	0	0	0	0	0	0	0	0	0	0	0	0	0
ENSRNA049446241	0	0	0	0	0	0	0	0	0	0	0	0	0	0	0	0
ENSRNA049446268	0	0	0	0	0	0	0	0	0	0	0	0	0	0	0	0
ENSRNA049446278	0	0	0	0	0	0	0	0	0	0	0	0	0	0	0	0
ENSRNA049446311	0	0	0	0	0	0	0	0	0	0	0	0	0	0	0	0
ENSRNA049446318	0	0	0	0	0	0	0	0	0	0	0	0	0	0	0	0
ENSRNA049446338	0	0	0	0	0	0	0	0	0	0	0	0	0	0	0	0
ENSRNA049446356	0	0	0	0	0	0	0	0	0	0	0	0	0	0	0	0
ENSRNA049446377	0	0	0	0	0	0	0	0	0	0	0	0	0	0	0	0
ENSRNA049446390	0	0	0	0	0	0	0	0	0	0	0	0	0	0	0	0
ENSRNA049446399	0	0	0	0	0	0	0	0	0	0	0	0	0	0	0	0
ENSRNA049446412	0	0	0	0	0	0	0	0	0	0	0	0	0	0	0	0
ENSRNA049446421	0	0	0	0	0	0	0	0	0	0	0	0	0	0	0	0
ENSRNA049446430	0	0	0	0	0	0	0	0	0	0	0	0	0	0	0	0
ENSRNA049446444	0	0	0	0	0	0	0	0	0	0	0	0	0	0	0	0
ENSRNA049446451	0	0	0	0	0	0	0	0	0	0	0	0	0	0	0	0
ENSRNA049446516	0	0	0	0	0	0	0	0	0	0	0	0	0	0	0	0
ENSRNA049446532	0	0	0	0	0	0	0	0	0	0	0	0	0	0	0	0
ENSRNA049446541	0	0	0	0	0	0	0	0	0	0	0	0	0	0	0	0
ENSRNA049446611	0	0	0	0	0	0	0	0	0	0	0	0	0	0	0	0
ENSRNA049446634	0	0	0	0	0	0	0	0	0	0	0	0	0	0	0	0
ENSRNA049446642	0	0	0	0	0	0	0	0	0	0	0	0	0	0	0	0
ENSRNA049446666	0	0	0	0	0	0	0	0	0	0	0	0	0	0	0	0
ENSRNA049446682	0	0	0	0	0	0	0	0	0	0	0	0	0	0	0	0
ENSRNA049446764	0	0	0	0	0	0	0	0	0	0	0	0	0	0	0	0
ENSRNA049446780	0	0	0	0	0	0	0	0	0	0	0	0	0	0	0	0
ENSRNA049446811	0	0	0	0	0	0	0	0	0	0	0	0	0	0	0	0
ENSRNA049446878	0	0	0	0	0	0	0	0	0	0	0	0	0	0	0	0
ENSRNA049446904	0	0	0	0	0	0	0	0	0	0	0	0	0	0	0	0
ENSRNA049446916	0	0	0	0	0	0	0	0	0	0	0	0	0	0	0	0
ENSRNA049446924	0	0	0	0	0	0	0	0	0	0	0	0	0	0	0	0
ENSRNA049446944	0	0	0	0	0	0	0	0	0	0	0	0	0	0	0	0
ENSRNA049446955	0	0	0	0	0	0	0	0	0	0	0	0	0	0	0	0
ENSRNA049446985	0	0	0	0	0	0	0	0	0	0	0	0	0	0	0	0
ENSRNA049447011	0	0	0	0	0	0	0	0	0	0	0	0	0	0	0	0
ENSRNA049447020	0	0	0	0	0	0	0	0	0	0	0	0	0	0	0	0
ENSRNA049447050	0	0	0	0	0	0	0	0	0	0	0	0	0	0	0	0
ENSRNA049447086	0	0	0	0	0	0	0	0	0	0	0	0	0	0	0	0
ENSRNA049447147	0	0	0	0	0	0	0	0	0	0	0	0	0	0	0	0
ENSRNA049447196	0	0	0	0	0	0	0	0	0	0	0	0	0	0	0	0
ENSRNA049447287	0	0	0	0	0	0	0	0	0	0	0	0	0	0	0	0
ENSRNA049447346	0	0	0	0	0	0	0	0	0	0	0	0	0	0	0	0
ENSRNA049447361	0	0	0	0	0	0	0	0	0	0	0	0	0	0	0	0
ENSRNA049447389	0	0	0	0	0	0	0	0	0	0	0	0	0	0	0	0
ENSRNA049447400	0	0	0	0	0	0	0	0	0	0	0	0	0	0	0	0
ENSRNA049447456	0	0	0	0	0	0	0	0	0	0	0	0	0	0	0	0
ENSRNA049447467	0	0	0	0	0	0	0	0	0	0	0	0	0	0	0	0
ENSRNA049447479	0	0	0	0	0	0	0	0	0	0	0	0	0	0	0	0
ENSRNA049447490	0	0	0	0	0	0	0	0	0	0	0	0	0	0	0	0
ENSRNA049447516	0	0	0	0	0	0	0	0	0	0	0	0	0	0	0	0
ENSRNA049447555	0	0	0	0	0	0	0	0	0	0	0	0	0	0	0	0
ENSRNA049447575	0	0	0	0	0	0	0	0	0	0	0	0	0	0	0	0
ENSRNA049447583	0	0	0	0	0	0	0	0	0	0	0	0	0	0	0	0
ENSRNA049447618	0	0	0	0	0	0	0	0	0	0	0	0	0	0	0	0
ENSRNA049447665	0	0	0	0	0	0	0	0	0	0	0	0	0	0	0	0
ENSRNA049447712	0	0	0	0	0	0	0	0	0	0	0	0	0	0	0	0
ENSRNA049447742	0	0	0	0	0	0	0	0	0	0	0	0	0	0	0	0
ENSRNA049447833	0	0	0	0	0	0	0	0	0	0	0	0	0	0	0	0
ENSRNA049447892	0	0	0	0	0	0	0	0	0	0	0	0	0	0	0	0
ENSRNA049447910	0	0	0	0	0	0	0	0	0	0	0	0	0	0	0	0
ENSRNA049447917	0	0	0	0	0	0	0	0	0	0	0	0	0	0	0	0
ENSRNA049447995	0	0	0	0	0	0	0	0	0	0	0	0	0	0	0	0
ENSRNA049448001	0	0	0	0	0	0	0	0	0	0	0	0	0	0	0	0
ENSRNA049448019	0	0	0	0	0	0	0	0	0	0	0	0	0	0	0	0
ENSRNA049448027	0	0	0	0	0	0	0	0	0	0	0	0	0	0	0	0
ENSRNA049448032	0	0	0	0	0	0	0	0	0	0	0	0	0	0	0	0
ENSRNA049448084	0	0	0	0	0	0	0	0	0	0	0	0	0	0	0	0
ENSRNA049448099	0	0	0	0	0	0	0	0	0	0	0	0	0	0	0	0
ENSRNA049448118	0	0	0	0	0	0	0	0	0	0	0	0	0	0	0	0
ENSRNA049448124	0	0	0	0	0	0	0	0	0	0	0	0	0	0	0	0
ENSRNA049448153	0	0	0	0	0	0	0	0	0	0	0	0	0	0	0	0
ENSRNA049448186	0	0	0	0	0	0	0	0	0	0	0	0	0	0	0	0
ENSRNA049448294	0	0	0	0	0	0	0	0	0	0	0	0	0	0	0	0
ENSRNA049448303	0	0	0	0	0	0	0	0	0	0	0	0	0	0	0	0
ENSRNA049448313	0	0	0	0	0	0	0	0	0	0	0	0	0	0	0	0
ENSRNA049448326	0	0	0	0	0	0	0	0	0	0	0	0	0	0	0	0
ENSRNA049448346	0	0	0	0	0	0	0	0	0	0	0	0	0	0	0	0
ENSRNA049448359	0	0	0	0	0	0	0	0	0	0	0	0	0	0	0	0
ENSRNA049448409	0	0	0	0	0	0	0	0	0	0	0	0	0	0	0	0
ENSRNA049448437	0	0	0	0	0	0	0	0	0	0	0	0	0	0	0	0
ENSRNA049448571	0	0	0	0	0	0	0	0	0	0	0	0	0	0	0	0
ENSRNA049448577	0	0	0	0	0	0	0	0	0	0	0	0	0	0	0	0
ENSRNA049448588	0	0	0	0	0	0	0	0	0	0	0	0	0	0	0	0
ENSRNA049448593	0	0	0	0	0	0	0	0	0	0	0	0	0	0	0	0
ENSRNA049448599	0	0	0	0	0	0	0	0	0	0	0	0	0	0	0	0
ENSRNA049448607	0	0	0	0	0	0	0	0	0	0	0	0	0	0	0	0
ENSRNA049448612	0	0	0	0	0	0	0	0	0	0	0	0	0	0	0	0
ENSRNA049448640	0	0	0	0	0	0	0	0	0	0	0	0	0	0	0	0
ENSRNA049448669	0	0	0	0	0	0	0	0	0	0	0	0	0	0	0	0
ENSRNA049448679	0	0	0	0	0	0	0	0	0	0	0	0	0	0	0	0
ENSRNA049448687	0	0	0	0	0	0	0	0	0	0	0	0	0	0	0	0
ENSRNA049448693	0	0	0	0	0	0	0	0	0	0	0	0	0	0	0	0
ENSRNA049448749	0	0	0	0	0	0	0	0	0	0	0	0	0	0	0	0
ENSRNA049448758	0	0	0	0	0	0	0	0	0	0	0	0	0	0	0	0
ENSRNA049448817	0	0	0	0	0	0	0	0	0	0	0	0	0	0	0	0
ENSRNA049448844	0	0	0	0	0	0	0	0	0	0	0	0	0	0	0	0
ENSRNA049448858	0	0	0	0	0	0	0	0	0	0	0	0	0	0	0	0
ENSRNA049448868	0	0	0	0	0	0	0	0	0	0	0	0	0	0	0	0
ENSRNA049448887	0	0	0	0	0	0	0	0	0	0	0	0	0	0	0	0
ENSRNA049448902	0	0	0	0	0	0	0	0	0	0	0	0	0	0	0	0
ENSRNA049449017	0	0	0	0	0	0	0	0	0	0	0	0	0	0	0	0
ENSRNA049449042	0	0	0	0	0	0	0	0	0	0	0	0	0	0	0	0
ENSRNA049449053	0	0	0	0	0	0	0	0	0	0	0	0	0	0	0	0
ENSRNA049449061	0	0	0	0	0	0	0	0	0	0	0	0	0	0	0	0
ENSRNA049449117	0	0	0	0	0	0	0	0	0	0	0	0	0	0	0	0
ENSRNA049449125	0	0	0	0	0	0	0	0	0	0	0	0	0	0	0	0
ENSRNA049449142	0	0	0	0	0	0	0	0	0	0	0	0	0	0	0	0
ENSRNA049449148	0	0	0	0	0	0	0	0	0	0	0	0	0	0	0	0
ENSRNA049449156	0	0	0	0	0	0	0	0	0	0	0	0	0	0	0	0
ENSRNA049449171	0	0	0	0	0	0	0	0	0	0	0	0	0	0	0	0
ENSRNA049449186	0	0	0	0	0	0	0	0	0	0	0	0	0	0	0	0
ENSRNA049449193	0	0	0	0	0	0	0	0	0	0	0	0	0	0	0	0
ENSRNA049449201	0	0	0	0	0	0	0	0	0	0	0	0	0	0	0	0
ENSRNA049449221	0	0	0	0	0	0	0	0	0	0	0	0	0	0	0	0
ENSRNA049449252	0	0	0	0	0	0	0	0	0	0	0	0	0	0	0	0
ENSRNA049449262	0	0	0	0	0	0	0	0	0	0	0	0	0	0	0	0
ENSRNA049449275	0	0	0	0	0	0	0	0	0	0	0	0	0	0	0	0
ENSRNA049449280	0	0	0	0	0	0	0	0	0	0	0	0	0	0	0	0
ENSRNA049449307	0	0	0	0	0	0	0	0	0	0	0	0	0	0	0	0
ENSRNA049449327	0	0	0	0	0	0	0	0	0	0	0	0	0	0	0	0
ENSRNA049449347	0	0	0	0	0	0	0	0	0	0	0	0	0	0	0	0
ENSRNA049449366	0	0	0	0	0	0	0	0	0	0	0	0	0	0	0	0
ENSRNA049449374	0	0	0	0	0	0	0	0	0	0	0	0	0	0	0	0
ENSRNA049449428	0	0	0	0	0	0	0	0	0	0	0	0	0	0	0	0
ENSRNA049449434	0	0	0	0	0	0	0	0	0	0	0	0	0	0	0	0
ENSRNA049449443	0	0	0	0	0	0	0	0	0	0	0	0	0	0	0	0
ENSRNA049449459	0	0	0	0	0	0	0	0	0	0	0	0	0	0	0	0
ENSRNA049449485	0	0	0	0	0	0	0	0	0	0	0	0	0	0	0	0
ENSRNA049449552	0	0	0	0	0	0	0	0	0	0	0	0	0	0	0	0
ENSRNA049449576	0	0	0	0	0	0	0	0	0	0	0	0	0	0	0	0
ENSRNA049449610	0	0	0	0	0	0	0	0	0	0	0	0	0	0	0	0
ENSRNA049449631	0	0	0	0	0	0	0	0	0	0	0	0	0	0	0	0
ENSRNA049449652	0	0	0	0	0	0	0	0	0	0	0	0	0	0	0	0
ENSRNA049449674	0	0	0	0	0	0	0	0	0	0	0	0	0	0	0	0
ENSRNA049449682	0	0	0	0	0	0	0	0	0	0	0	0	0	0	0	0
ENSRNA049449689	0	0	0	0	0	0	0	0	0	0	0	0	0	0	0	0
ENSRNA049449708	0	0	0	0	0	0	0	0	0	0	0	0	0	0	0	0
ENSRNA049449715	0	0	0	0	0	0	0	0	0	0	0	0	0	0	0	0
ENSRNA049449723	0	0	0	0	0	0	0	0	0	0	0	0	0	0	0	0
ENSRNA049449734	0	0	0	0	0	0	0	0	0	0	0	0	0	0	0	0
ENSRNA049449738	0	0	0	0	0	0	0	0	0	0	0	0	0	0	0	0
ENSRNA049449767	0	0	0	0	0	0	0	0	0	0	0	0	0	0	0	0
ENSRNA049449799	0	0	0	0	0	0	0	0	0	0	0	0	0	0	0	0
ENSRNA049449857	0	0	0	0	0	0	0	0	0	0	0	0	0	0	0	0
ENSRNA049449932	0	0	0	0	0	0	0	0	0	0	0	0	0	0	0	0
ENSRNA049449944	0	0	0	0	0	0	0	0	0	0	0	0	0	0	0	0
ENSRNA049449962	0	0	0	0	0	0	0	0	0	0	0	0	0	0	0	0
ENSRNA049449974	0	0	0	0	0	0	0	0	0	0	0	0	0	0	0	0
ENSRNA049449983	0	0	0	0	0	0	0	0	0	0	0	0	0	0	0	0
ENSRNA049449993	0	0	0	0	0	0	0	0	0	0	0	0	0	0	0	0
ENSRNA049449999	0	0	0	0	0	0	0	0	0	0	0	0	0	0	0	0
ENSRNA049450008	0	0	0	0	0	0	0	0	0	0	0	0	0	0	0	0
ENSRNA049450016	0	0	0	0	0	0	0	0	0	0	0	0	0	0	0	0
ENSRNA049450031	0	0	0	0	0	0	0	0	0	0	0	0	0	0	0	0
ENSRNA049450072	0	0	0	0	0	0	0	0	0	0	0	0	0	0	0	0
ENSRNA049450111	0	0	0	0	0	0	0	0	0	0	0	0	0	0	0	0
ENSRNA049450167	0	0	0	0	0	0	0	0	0	0	0	0	0	0	0	0
ENSRNA049450181	0	0	0	0	0	0	0	0	0	0	0	0	0	0	0	0
ENSRNA049450283	0	0	0	0	0	0	0	0	0	0	0	0	0	0	0	0
ENSRNA049450307	0	0	0	0	0	0	0	0	0	0	0	0	0	0	0	0
ENSRNA049450384	0	0	0	0	0	0	0	0	0	0	0	0	0	0	0	0
ENSRNA049450390	0	0	0	0	0	0	0	0	0	0	0	0	0	0	0	0
ENSRNA049450397	0	0	0	0	0	0	0	0	0	0	0	0	0	0	0	0
ENSRNA049450431	0	0	0	0	0	0	0	0	0	0	0	0	0	0	0	0
ENSRNA049450472	0	0	0	0	0	0	0	0	0	0	0	0	0	0	0	0
ENSRNA049450492	0	0	0	0	0	0	0	0	0	0	0	0	0	0	0	0
ENSRNA049450511	0	0	0	0	0	0	0	0	0	0	0	0	0	0	0	0
ENSRNA049450532	0	0	0	0	0	0	0	0	0	0	0	0	0	0	0	0
ENSRNA049450586	0	0	0	0	0	0	0	0	0	0	0	0	0	0	0	0
ENSRNA049450597	0	0	0	0	0	0	0	0	0	0	0	0	0	0	0	0
ENSRNA049450621	0	0	0	0	0	0	0	0	0	0	0	0	0	0	0	0
ENSRNA049450697	0	0	0	0	0	0	0	0	0	0	0	0	0	0	0	0
ENSRNA049450745	0	0	0	0	0	0	0	0	0	0	0	0	0	0	0	0
ENSRNA049450759	0	0	0	0	0	0	0	0	0	0	0	0	0	0	0	0
ENSRNA049450782	0	0	0	0	0	0	0	0	0	0	0	0	0	0	0	0
ENSRNA049450785	0	0	0	0	0	0	0	0	0	0	0	0	0	0	0	0
ENSRNA049450801	0	0	0	0	0	0	0	0	0	0	0	0	0	0	0	0
ENSRNA049450817	0	0	0	0	0	0	0	0	0	0	0	0	0	0	0	0
ENSRNA049450842	0	0	0	0	0	0	0	0	0	0	0	0	0	0	0	0
ENSRNA049450899	0	0	0	0	0	0	0	0	0	0	0	0	0	0	0	0
ENSRNA049450914	0	0	0	0	0	0	0	0	0	0	0	0	0	0	0	0
ENSRNA049450950	0	0	0	0	0	0	0	0	0	0	0	0	0	0	0	0
ENSRNA049450969	0	0	0	0	0	0	0	0	0	0	0	0	0	0	0	0
ENSRNA049450987	0	0	0	0	0	0	0	0	0	0	0	0	0	0	0	0
ENSRNA049451031	0	0	0	0	0	0	0	0	0	0	0	0	0	0	0	0
ENSRNA049451091	0	0	0	0	0	0	0	0	0	0	0	0	0	0	0	0
ENSRNA049451137	0	0	0	0	0	0	0	0	0	0	0	0	0	0	0	0
ENSRNA049451230	0	0	0	0	0	0	0	0	0	0	0	0	0	0	0	0
ENSRNA049451266	0	0	0	0	0	0	0	0	0	0	0	0	0	0	0	0
ENSRNA049451307	0	0	0	0	0	0	0	0	0	0	0	0	0	0	0	0
ENSRNA049451328	0	0	0	0	0	0	0	0	0	0	0	0	0	0	0	0
ENSRNA049451338	0	0	0	0	0	0	0	0	0	0	0	0	0	0	0	0
ENSRNA049451362	0	0	0	0	0	0	0	0	0	0	0	0	0	0	0	0
ENSRNA049451374	0	0	0	0	0	0	0	0	0	0	0	0	0	0	0	0
ENSRNA049451382	0	0	0	0	0	0	0	0	0	0	0	0	0	0	0	0
ENSRNA049451399	0	0	0	0	0	0	0	0	0	0	0	0	0	0	0	0
ENSRNA049451411	0	0	0	0	0	0	0	0	0	0	0	0	0	0	0	0
ENSRNA049451533	0	0	0	0	0	0	0	0	0	0	0	0	0	0	0	0
ENSRNA049451559	0	0	0	0	0	0	0	0	0	0	0	0	0	0	0	0
ENSRNA049451572	0	0	0	0	0	0	0	0	0	0	0	0	0	0	0	0
ENSRNA049451576	0	0	0	0	0	0	0	0	0	0	0	0	0	0	0	0
ENSRNA049451616	0	0	0	0	0	0	0	0	0	0	0	0	0	0	0	0
ENSRNA049451664	0	0	0	0	0	0	0	0	0	0	0	0	0	0	0	0
ENSRNA049451736	0	0	0	0	0	0	0	0	0	0	0	0	0	0	0	0
ENSRNA049451776	0	0	0	0	0	0	0	0	0	0	0	0	0	0	0	0
ENSRNA049451822	0	0	0	0	0	0	0	0	0	0	0	0	0	0	0	0
ENSRNA049451852	0	0	0	0	0	0	0	0	0	0	0	0	0	0	0	0
ENSRNA049451859	0	0	0	0	0	0	0	0	0	0	0	0	0	0	0	0
ENSRNA049451885	0	0	0	0	0	0	0	0	0	0	0	0	0	0	0	0
ENSRNA049452030	0	0	0	0	0	0	0	0	0	0	0	0	0	0	0	0
ENSRNA049452066	0	0	0	0	0	0	0	0	0	0	0	0	0	0	0	0
ENSRNA049452118	0	0	0	0	0	0	0	0	0	0	0	0	0	0	0	0
ENSRNA049453565	0	0	0	0	0	0	0	0	0	0	0	0	0	0	0	0
ENSRNA049453582	0	0	0	0	0	0	0	0	0	0	0	0	0	0	0	0
ENSRNA049453693	9.61	43.04	5.46	10.8	14.03	22.16	8.66	24.14	73.04	67.05	41.18	31.32	24.89	37.19	15.13	1.98
ENSRNA049453717	5.27	9.95	0	7.59	8.97	9.8	17.8	24.79	25.11	37.58	20.07	18.72	6.39	7.35	7.76	3.26
ENSRNA049453784	0	0	0	0	0	0	0	0	0	0	0	0	0	0	0	0
ENSRNA049453826	0	0	0	0	0	0	0	0	0	0	0	0	0	0	0	0
ENSRNA049453841	3.7	0	0	6.24	0	0	0	4.64	0.76	0.87	0	4.11	0.91	0	3.27	0
ENSRNA049453982	0	0	0	0	0	0	0	0	0	0	0	0	0	0	0	0
ENSRNA049454111	0	0	0	0	0	0	0	0	0	0	0	0	0	0	0	0
ENSRNA049454125	10.2	39.6	31.87	17.15	28.51	43.41	63.69	43.21	15.84	26.69	13.34	28.31	50.77	47.33	28.56	39.53
ENSRNA049454203	0	0	0	0	0	0	0	0	0	0	0	0	0	0	0	0
ENSRNA049454254	0	0	0	1.06	0	0	0	0	0	0	0	0	0	0	0	0
ENSRNA049454268	0	0	0	0	0	0	0	0	0	0	0	0	0	0	0	0
ENSRNA049454282	0	0	0	0	0	0	0	0	0	0	0	0	0	0	0	0
ENSRNA049454293	0	0	0	0	0	0	0	0	0	0	0	0	0	0	0	0
ENSRNA049454366	0	0	0	0	0	0	0	0	0	0	0	0	0	0	0	0
ENSRNA049454404	0	0	0	0	0	0	0	0	0	0	0	0	0	0	0	0
ENSRNA049454571	0	0	0	0.72	0	0	0	0	1.25	0.7	1.44	3.34	0.74	0.7	0	0
ENSRNA049454705	0	0	0	0	0	0	0	0	0	0	0	0	0	0	0	0
ENSRNA049454750	0	0	0	0	0	0	0	0	0	0	0	0	0	0	0	0
ENSRNA049454767	0	0	0	0	0	0	0	0	0	0	0	0	0	0	0	0
ENSRNA049454868	0	0	0	0	0	0	0	0	0	0	0	0	0	0	0	0
ENSRNA049454877	0	0	0	0	0	0	0	0	0	0	0	0	0	0	0	0
ENSRNA049454895	8.77	1.24	1.65	0	7.12	0	3.95	1.82	0	0	4.17	2.6	0	1.35	1.72	1.8
ENSRNA049454938	0	1.27	0	0	0	0	2.04	0	0	0	0	0	0	0	0	0
ENSRNA049454997	0	0	0	0	0	0	0	0	0	0	0	0	0	0	0	0
ENSRNA049455185	2.83	0.79	0	0	0	2.01	0	0	0	0	0	0	0	0	0	0
ENSRNA049455202	0	0	0	0	0	0	0	0	2.87	0	0	0	1.11	5.35	0	0
ENSRNA049455219	0	0.34	0	0	0	0	0	0	0	0	0	0	0	0	0	0
ENSRNA049455242	0	0	0	0	0	1.23	0	1.95	0	0	0	0	0	0.37	0	0
ENSRNA049455261	0	0	0	0	0	0	0	0	0	0	0	0	0	0	0	0
ENSRNA049455282	0	0	0	0	0	0	0	0	0	0	0	0	0	0	0	0
ENSRNA049455301	0	0	0	0	0	0	0.54	0	5.17	0	1.87	2.44	0.77	3.63	0	2.41
ENSRNA049455313	3.14	9.53	4.46	5.64	3.8	0.42	0.54	0	28.87	8.93	10.07	5.91	7.21	5.46	2.76	2.91
ENSRNA049455334	0	0	0	0	0	0	0	0	0	0	0	0	0	0	0	0.49
ENSRNA049455358	0	0	0	0	0	0	0	0	0	0	0	0	0	0	0	0
ENSRNA049455425	2.21	0	2.54	0	0	0	0	0	0	0	2.82	1.97	1.45	0	0	0.93
ENSRNA049455527	0	0	0	0	0	0	0	0	0	0	0	0	0	0	0	0
ENSRNA049455608	0.08	0.06	0	0.06	0	0.15	0.1	0	0.05	0.08	0	0.19	0	0	0	0
ENSRNA049455651	0	0	0	0	0	0	0	0	0	0	0	0	0	0	0	0
ENSRNA049455662	0	0	0	0	0	0	0	0	0	0	0	0	0	0	0	0
ENSRNA049455853	0	0	0	0	0	0	0	0	0	0	0	0	0	0	0	0
ENSRNA049455955	0	0	0	0	0	0	0	0	0	0	0	0	0	0	0	0
ENSRNA049456187	0	0	0	0	0	0	0	0	0	0	0	0	0	0	0	0
ENSRNA049456278	0	0	0	0	0	0	0	0	0	0	0	0	0	0	0	0
ENSRNA049456300	0	0	0	0	0	0	0	0	0	0	0	0	0	0	0	0
ENSRNA049456320	0	0	0	0	0	0	0	0	0	0	0	0	0	0	0	0
ENSRNA049456343	2.21	0	0	0	1.44	0	3.98	0	0	0	0	0	0	0	0	0.9
ENSRNA049456385	3.7	21.76	4.22	7.13	7.21	5.26	1.66	13.94	25.59	15.27	9.4	18.64	22.79	8.02	2.91	0
ENSRNA049456396	0	0	0	0	0	0	0	0	0	0	0	0	0	0	0	0
ENSRNA049456416	13.02	18.91	6.73	14.81	9.21	8.84	9.62	16.38	21.61	28.21	37.24	32.66	10.36	18.72	1.4	4.42
ENSRNA049456552	0	0	0	0	0	0	0	0	0	0	0	0	0	0	0	0
ENSRNA049456636	0	0	0	0	0	0	0	0	0	0	0	0	0	0	0	0
ENSRNA049456661	0	0	0	0	0	0	0	0	0	0	0	0	0	0	0	0
ENSRNA049456692	1.37	6.93	3.13	7.96	5.36	2.95	5.57	12.12	10.29	31.46	48.55	14.7	10.73	34.55	30.91	0
ENSRNA049456702	18.51	36.28	16.85	3.55	12	9.2	10	3.09	8.18	23.49	15.27	39.5	24.01	12.61	0	6.13
ENSRNA049456719	51.12	85.91	26.94	50.4	36.4	50.47	45.51	37.59	57.93	11.87	8.31	55.44	35.16	20.86	2.94	20.12
ENSRNA049456746	0	0	0	0	0	0	0	0	0	0	0	0	0	0	0	0
ENSRNA049456769	139.77	265.77	132.09	251.92	238.62	169.07	193.75	357.13	176.88	162.4	124.13	113.77	70.27	123.27	40.57	20.58
ENSRNA049456789	0	0	0	0	0	0	0	0	0	0	0	0	0	0	0	0
ENSRNA049456826	0	0	0	0	0	0	0	0	0	0	0	0	0	0	0	0
ENSRNA049457014	30.7	28.75	19.98	32.07	18.8	17.77	33.22	29.77	21.1	25.91	18.38	32.77	40.95	22.83	16.59	16.34
ENSRNA049457064	0	0	0	0	0	0	0	0	0	0	0	0	0	0	0	0
ENSRNA049457072	0	0	0	0	0	0	0	0	0	0	0	0	0	0	0	0
ENSRNA049457187	0	0	0	0	0	0	0	0	0	0	0	0	0	0	0	0
ENSRNA049457201	0	0	0	0	0	0.78	0.99	0	0.62	0	0	0.66	0	0	0.86	0.93
ENSRNA049457226	0	0	0	0	0	0	0	0	0	0	0	0	0	0	0	0
ENSRNA049457253	0	0	0	0	0	0	0	0	0	0	0	0	0	0	0	0
ENSRNA049457279	0	0	0	0	1.18	0	0	0	0	0	0	0	0	0	0	0
ENSRNA049457302	1.23	9.25	1.39	1.17	0	0	4.97	4.61	2.03	0	2.33	4.35	4.74	1.13	4.34	0
ENSRNA049457319	0	0	0	0	0	0	0	0	0	0	0	0	0	0	0	0
ENSRNA049457334	0	0	0	0	0	0	0	0	0	0	0	0	0	0	0	0
ENSRNA049457359	170.36	126.39	152.95	85.83	169.68	148.86	127.74	102	34.23	21.53	97.64	39.06	37.52	60.59	64.44	79.33
ENSRNA049457405	1.54	0	0	0	1.5	0	0	0	0	0	0	1.37	0	1.44	1.81	0
ENSRNA049457438	0	0	0	0	0	0	0	0	0	0	0	0	0	0	0	0
ENSRNA049457460	3.11	0	0	2	2.03	0	0	0	0	0	0	0	0	0	0	0
ENSRNA049457503	1742.29	1740.33	1558.53	1520.51	1359.24	1615.83	1213.83	1332.05	2022.5	2426.48	1501.68	1488.46	1510.24	1404.24	1525.1	1243.18
ENSRNA049457531	842.74	1050.51	746.56	781.56	663.5	813.31	482.67	521.35	2285.69	2281.49	2037.05	1815.92	1999.38	1784.82	2244.03	1657.19
ENSRNA049457554	0	0	0	0	0	0	0	0	0	0	0	0	0	0	0	0
ENSRNA049457570	27.65	51.3	27.3	17.58	27.92	28.35	10.57	8.53	35.07	30.31	33.79	14.4	32.98	20.86	19.71	18.14
ENSRNA049457592	0	0	0	0	0	46.66	0	0	0	0	0	0	0.71	0	0	0
ENSRNA049457643	0	0	0	0	0	0	0	0	0	0	0	0	0	0	0	0
ENSRNA049457729	17.37	15.93	14.37	13.69	24.6	10.1	21.34	29.77	38	34.58	34.6	36.52	21.51	32.29	18.64	11.77
ENSRNA049457749	6.64	9.75	1.89	10.37	10.47	1.77	7.83	9.37	8.94	14.2	16.57	10.32	8.06	11.54	10.76	2.06
ENSRNA049457777	4.34	0	0	6.96	16.86	7.7	11.72	41.73	14.38	17.88	17.89	5.15	7.01	4.03	3.42	8.98
ENSRNA049457806	0	0	0	0	0	0	0	0	0	0	0	0	0	0	0	0
ENSRNA049457944	0	0	0	0	0	0	0	0	0	0	0	0	0	0	0	0
ENSRNA049458208	0	0	0	0	0	0	0	0	0	0	0	0	0	0	0	0
ENSRNA049458293	0	0	0	0	0	0	0	0	0	0	0	0	0	0	0	0
ENSRNA049458322	0	0	0	3.04	0	0	0	0	0	1.01	0	0	0	2.93	0	0
ENSRNA049458369	0	0	0	0	0	0	0	0	0	0	0	0	0	0	0	0
ENSRNA049458390	5.15	1.72	0	0	0	3.28	0	0	11.1	8.81	5.9	5.5	4	1.91	6.09	7.67
ENSRNA049458426	0	0	0	0	0	0	0	0	0	0	0	0	0	0	0	0
ENSRNA049458448	104.37	123.2	68.05	141.09	154.09	119.92	122.07	198.9	132.33	170.85	146.36	112.65	119.73	132.95	188.36	112.15
ENSRNA049458467	0	0	0	0	0	0	0	0	0	0	0	0	0	0	0	0
ENSRNA049458495	0	0	0	0	0	0	0	0	0	0	0	0	0	0	0	0
ENSRNA049458540	0	0	0	0	0	0	0	0	0	0	0	0	0	0	0	0
ENSRNA049458582	0	0	0	0	0	0	0	0	0	0	0	0	0	0	0	0
ENSRNA049458611	0	0	0	0	0	0	0	0	0	0	0	0	0	0	0	0
ENSRNA049458634	0	0	0	0	0	0	0	0	0	0	0	0	0	0	0	0
ENSRNA049458655	0	0	0	0	0	0	0	0	0	0	0	0	0	0	0	0
ENSRNA049458671	0	0	0	0	0	0	0	0	0	0	0	0	0	0	0	0
ENSRNA049458691	0	0	0	0	0	0	0	0	0	0	0	0	0	0	0	0
ENSRNA049458706	0	0	0	0	0	0	0	0	0	0	0	0	0	0	0	0
ENSRNA049458722	0	0	0	0	0	0	0	0	0	0	0	0	0	0	0	0
ENSRNA049458742	0	0	0	0	0	0	0	0	0	0	0	0	0	0	0	0
ENSRNA049458758	111.93	166.27	168.83	191.67	238.18	223.24	383.59	354.84	84.23	70.65	95.48	48.62	135.42	97.98	98.39	114.77
ENSRNA049458782	10.76	22.21	33.41	32.04	48.58	31.29	43.66	49.18	4.06	7.47	6.53	0	2.87	2.73	15.04	7.3
ENSRNA049458795	5.91	9.13	2.24	2.86	6.74	6.31	12.01	13.63	2.46	0.93	4.69	5.26	1.93	2.76	3.51	2.44
ENSRNA049458812	6.97	7.53	17	45.02	11.62	16.95	25.57	23.77	23.13	22.73	24.65	16.81	30	34.21	31.74	24.71
ENSRNA049458826	70.67	66.07	58.9	48.85	65.88	83.75	88.82	135.04	22.29	33.18	23.7	42.49	28.07	40.69	43.49	21.02
ENSRNA049458846	5.57	10.03	0.91	7.65	7.74	4.24	3.22	3.99	7.26	21.19	3.02	8.49	12.37	10.33	13.14	8.9
ENSRNA049458857	22.97	24.27	28.15	53.87	16.07	20.71	34.27	79.22	0	0	0	0	0	0	0	0
ENSRNA049458874	15.04	29.48	48.49	30.76	26.22	33.37	57.61	40.96	19.77	23.27	25.08	23.41	29.26	32.6	23.69	14.8
ENSRNA049458957	56.16	57.47	36.12	79.93	105.78	58.53	82.55	88.99	10.13	37.22	9.32	13.03	21.37	10.22	12.99	19.71
ENSRNA049458986	4.34	13.36	0	29.18	18.27	23.09	29.3	47.17	3.6	24.76	15.13	9.01	5.62	14.75	1.69	0
ENSRNA049459026	16.53	49.78	20.36	30.5	34.87	17.62	13.03	39.81	1.14	7.86	14.44	6.13	4.03	7.69	0	1.72
ENSRNA049459041	0	0	0	0	0	0	0	0	0	0	0	0	0	0	0	0
ENSRNA049459076	49.55	59.92	26.12	47.68	75.29	57.93	47.39	45.56	162.44	135.79	94.42	161.24	177.45	143.76	69.94	85.55
ENSRNA049459101	153.19	279.36	109.6	126.15	146.03	87.48	136.62	100.21	341.98	189.45	137.67	524.62	585.85	142.36	60.61	220.64
ENSRNA049459132	11.85	20.75	15.73	16.15	20.18	9.47	24.01	44.63	18.01	6.57	0.95	21.96	43.19	14.67	10.49	7.35
ENSRNA049459156	87.45	131.18	50.37	86.28	75.41	57.78	76.3	118.2	70.71	72.72	39.03	81.72	127.02	41.14	18.31	26.13
ENSRNA049459180	1.99	4.17	1.12	0.95	0.97	0	1.34	6.24	4.12	18.02	24.65	1.78	0	10.16	3.54	3.72
ENSRNA049459199	0	0	0	0	1.44	0	0	0	1.84	9.8	2.79	10.46	2.87	2.06	6.96	0
ENSRNA049459243	0	0	0	1.35	2.74	0	0	0	1.16	1.35	0	0	1.36	0	0	0
ENSRNA049459267	0	0	0	0	0	0	0	0	0	0	0	0	0	0	0	0
ENSRNA049459284	0	0	0	0	0	0	0	0	0	0	0	0	0	0	0	0
ENSRNA049459300	0	0	0	0	0	0	0	0	0	0	0	0	0	0	0	0
ENSRNA049459370	0	0	0	0	0	0	0	0	0	0	0	0	0	0	0	0
ENSRNA049459418	0	0	0	0	0	0.54	0	0	0	0.98	0	0	0.48	0	0	0
ENSRNA049459435	0	0	0	0	0	0.75	0	0	0	0	0	0	0	0	0	0
ENSRNA049459505	0	0	0	0	0	0	0	0	0	0	0	0	0	0	0	0
ENSRNA049459562	0	0	0	0	0	0	0	0	0	0	0	0	0	0	0	0
ENSRNA049459593	0	0	0	0	0	0	0	0	0	0	0	0	0	0	0	0
ENSRNA049459608	6.92	1.66	0	0	11.53	8.42	7.99	4.95	4.09	2.81	0.95	2.63	0.96	4.59	0	2.44
ENSRNA049459632	0	0	0	0	0	0	0	0	0	0	0	0	0	0	0	0
ENSRNA049459657	0	0	0	0	0	0	0	0	0	0	0	0	0	0	0	0
ENSRNA049459739	0	0	0	0	1.77	0	0	0	25.43	33.2	13.17	46.51	38	20.1	12.07	14.19
ENSRNA049459805	0	0	0	0	0	0	0	0	0	0	0	0	0	0	0	0
ENSRNA049459833	0	0	0	0	0	0	0	0	0	0	0	0	0	0	0	0
ENSRNA049459870	0	0	0	0	0	0	0	0	0	0	0	0	0	0	0	0
ENSRNA049459897	0	0	0	0	0	0	0	0	0	0	0	0	0	0	0	0
ENSRNA049459930	0	0	0	0	0	0	0	0	0	0	0	0	0	0	0	0
ENSRNA049460030	8.63	8.29	19.65	9.51	8.42	26.27	11.69	9.3	4.09	4.69	10.58	5.48	15.61	6.87	7.28	4.59
ENSRNA049460066	16.55	12.85	10.15	9.79	34.72	20.35	10.32	27.2	4.22	8.48	0	3.39	16.09	11.83	0	1.57
ENSRNA049460114	0	0	0	0	0	0	0	0	0	0	0	0	0	0	0	0
ENSRNA049460134	0	0	0	1.55	1.56	0	0	0	1.33	0	1.52	0	0	1.49	0	0
ENSRNA049460151	0	0	0	0	0	0	0	0	0	0	0	0	0	0	0	0
ENSRNA049460169	3.73	10.01	5.08	4.3	2.91	3.97	5.03	5.63	26.57	19.87	41.87	43.06	31.87	17.32	15.84	19.42
ENSRNA049460340	0	0	0	0	0	0	0	0	0	0	0	0	0	0	0	0
ENSRNA049460361	0	0	0	0	0	0	0	0	0	0	0	0	0	0	0	0
ENSRNA049460407	1.2	0.51	0	0.57	0	0	0	2.29	0	0	0	0	0	1.13	0	0
ENSRNA049460422	0	0	0	0	0	0	0	0	0	0	0	0	0	0	0	0
ENSRNA049460512	0	0	0	0	0	0	0	0	0	0	0	0	0	0	0	0
ENSRNA049460546	0	0	0	0	0	0	0	0	0	0	0	0	0	0	0	0
ENSRNA049460564	0	0	0	0	0	0	0	0	0	0	0	0	0	0	0	0
ENSRNA049460670	0	0	0	0	0	0	0	0	0	0	0	0	0	0	0	0
ENSRNA049460686	0	0	0	0	0	0	0	0	0	0.95	0	0.9	6.84	0	5.92	0
ENSRNA049460705	16.75	15.08	6.82	5.76	16.3	0	21.02	15.02	9.94	14.82	15.96	8.51	23.27	15.57	0	2.97
ENSRNA049460723	0	0	0	0	0	0	0	0	0	0	0	0	0	0	0	0
ENSRNA049460733	4.99	15.9	9.06	23	21.3	13.8	17.48	27.51	6.61	7.58	3.8	10.62	2.89	3.69	2.35	13.6
ENSRNA049460753	55.26	58.88	15.73	53.21	29.78	24.17	38.69	48.37	110.55	154.12	133.53	100.96	91.18	93.56	41.97	55.17
ENSRNA049460770	0	0	0	0	0	0	0	0	0	0	0	0	0	0	0	0
ENSRNA049460809	14.26	3.61	4.87	6.87	2.77	12.17	21.21	3.59	11.84	12.24	16.31	3.81	1.39	2.65	5.05	0
ENSRNA049460846	0	0	0	0	0	0	0	0	0	0	0	0	0	0	0	0
ENSRNA049460861	1.68	3.55	2.89	4.9	6.59	9.02	12.58	20.18	9.13	6.46	11.27	3.01	1.65	11.01	4.99	7.35
ENSRNA049460987	0	0	0	0	0	0	0	0	0	0	0	0	0	0	0	0
ENSRNA049461002	0	0	0	0	0	0	0	0	0	0	0	0	0	0	0	0
ENSRNA049461178	0	0	0	0	0	0	0	0	0	0	0	0	0	0	0	0
ENSRNA049461227	0	0	0	0	0	0	0	0	0	0	0	0	0	0	0	0
ENSRNA049461250	0	0	0	0	0	0	0	0	0	0	0	0	0	0	0	0
ENSRNA049461441	15.8	13.28	8.97	6.33	15.36	26.63	32.04	57.86	4.36	30.06	22.58	10.54	15.35	34.24	10.88	16.34
ENSRNA049461457	1.4	4.74	3.22	10.85	0	0	13.34	0	12.86	4.04	9.4	1.26	5.48	2.62	3.33	12.27
ENSRNA049461468	3.98	10.03	4.54	0	0.97	3.19	4.04	0	6.61	0	0	15.93	15.49	0	0	1.25
ENSRNA049461479	20.67	19.67	17.23	42.41	28.16	16.14	39.11	65.74	91.4	43.28	15.76	50.23	65.61	28.16	24.4	47.88
ENSRNA049461505	18.54	8.4	4.87	17.84	23.63	18.25	38.6	32.27	13.03	10.86	21.74	10.16	26.36	33.14	25.27	30.12
ENSRNA049461520	2.27	0	2.57	3.26	7.68	3.61	1.53	8.5	15.9	1.07	0	2	1.11	0	0	1.4
ENSRNA049461533	0	0	0	0	0	0	0	0	0	0	0	0	0	0	0	0
ENSRNA049461556	32.52	36.11	15.85	76	80.24	42.06	72.2	96.28	121.39	90.66	35.4	53.71	98.25	71.23	61.71	76.42
ENSRNA049461578	34.76	56.26	20.51	34.68	72.68	38.39	55.7	63.09	69.44	30.65	28.21	62.99	70.1	29.9	36.5	116.71
ENSRNA049461590	39.77	73.23	76.05	99.34	107.04	86.52	152.13	129.67	39.3	124.06	95.11	26.34	17.28	84.13	75.94	39.91
ENSRNA049461612	34.51	39.63	36.62	44.27	48.14	40.43	108.82	86.67	63.92	53.64	23.01	37.83	64.85	68.39	85.54	17.15
ENSRNA049461634	6.25	5.24	0	7.19	21.83	4	13.47	14.09	11.37	2.39	9.49	5.56	7.27	11.57	10.31	0
ENSRNA049461681	7.56	9.53	7.17	7.27	13.51	0	11.91	22.16	5.23	0	0	16.81	7.35	0	0	3.14
ENSRNA049461704	1.37	24.3	1.56	1.32	10.71	1.47	0	17.31	4.58	3.93	5.26	17.14	17.4	10.25	0	0
ENSRNA049461717	4.15	3.47	1.56	3.98	1.35	0	1.85	0	1.14	2.61	0	0	0	2.56	0	0
ENSRNA049461732	34.76	54.79	35.86	39.75	50.76	30.09	54.36	68.25	109.09	106.57	110.78	148.84	131.03	109.05	73.15	68.84
ENSRNA049461747	39.07	63.53	22.93	46.08	49.05	53.69	64.74	61.73	50.18	85.18	62.44	19.05	42.88	37.48	61.02	34.42
ENSRNA049461765	13.44	15.53	23.9	21.02	40.07	34.9	40.89	24.26	84.34	25.6	20.02	100.11	105.37	18.72	13.88	100.14
ENSRNA049461783	0	0	0	0	0	0	0	0	0	0	0	0	0	0	0	0
ENSRNA049461861	0	0	0	0	0	0	0	0	0	0	0	0	0	0	0	0
ENSRNA049461913	0	0	0	0	0	0	0	0	0	0	0	0	0	0	0	0
ENSRNA049462071	0	0	0	0	0	0	0	0	23.07	31.07	23.04	30.63	28.21	13.49	11.41	13.52
ENSRNA049462239	0	0	0	0	0	0	0	0	0	0	0	2.22	0	1.15	0	0
ENSRNA049462250	0	0	0	0	0	0	0	0	0	0	0.23	0	0	0	0	0
ENSRNA049462284	0	0	0	0	0	0	0	0	0	0	0	0	0	0	0	0
ENSRNA049462303	0	0	0	0	0	0	0	0	0	0	0	1.12	0	0	0	3.11
ENSRNA049462318	0	0	0	0	0	0	0	0	0	0	0	0	0	0	0	0
ENSRNA049462331	0.53	0.45	0.3	0	0.79	0	0	0.34	42.68	32.14	33.97	55.3	52.1	66.25	13.29	17.96
ENSRNA049462348	0	0	0	0	0	0	0	0	0	0	0	0	0	0	0	0
ENSRNA049462493	0	0	0	0	0	0	0	0	0	0	0	0	0	0	0	0
ENSRNA049462522	0	0	0	0	0	0	0	0	0	0	0	0	0	0	0	0
ENSRNA049462555	0	0	0	0	0	0	0	0	0	0	0	0	0	0	0	0
ENSRNA049462573	0	0	0	0	0	0	0	0	0	0	0	0	0	0	0	0
ENSRNA049462587	0	0	0	0	0	0	0	0	0	0	0	0	0	0	0	0
ENSRNA049462609	0	0	0	0	0	0	0	0	0	0	0	0	0	0	0	0
ENSRNA049462641	0	0	0	0	0	0	0	0	0	0	0	0	0	0	0	0
ENSRNA049462656	0	0	0	0	0	0	0	0	0	0	0	0	0	0	0	0
ENSRNA049462687	0	0	0	0	0	0	0	0	0	0	0	0	0	0	0	0
ENSRNA049462736	0	0	0	0	0	0	0	0	0	0	0	0	0	0	0	0
ENSRNA049462923	0	0	0	0	0	0	0	0	0	0	0	0	0	0	0	0
ENSRNA049463024	1.46	4.9	1.65	8.45	5.68	12.48	3.95	5.5	20.64	12.52	2.79	7.8	5.68	10.87	10.37	9.07
ENSRNA049463047	3	0	0	5.78	7.3	9.59	14.2	0	13.68	15.69	4.29	0	13.11	9.74	5.32	1.86
ENSRNA049463067	4.29	10.8	9.74	11	30.57	19.75	17.36	30.48	15.38	14.96	6.79	6.35	8.32	18.55	6.75	5.32
ENSRNA049463085	7.39	3.72	3.36	0	8.65	1.56	7.99	11.16	12.3	18.33	12.68	11.85	20.15	38.52	14	16.54
ENSRNA049463137	0	3.89	3.51	0	0	0	0	0	2.55	2.92	4.4	5.48	0	0	0	0
ENSRNA049463218	0	0	0	0	0	0	0	0	0	0	0	0	0	0	0	0
ENSRNA049463233	0	1.69	0	0	0.97	0	0	3.77	0	0	0	0	0	0	0	0
ENSRNA049463340	0	0	0	0	0	0	0	0	0	0	0	0	0	0	0	0
ENSRNA049463586	0	0	0	0	0	0	0	0	0	0	0	0	0	0	0	0
ENSRNA049463630	0	0	0	0	0	0	0	0	0	0	0	0	0	0	0	0
ENSRNA049463667	0	0	0	0	0	0	0	0	0	0	0	0	0	0.79	0	0
ENSRNA049463738	4.03	10.18	10.71	22.02	28.83	17.2	7.29	20.28	121.71	242.22	148.75	208.3	133.49	170.12	136.7	147.09
ENSRNA049463761	48.46	95.02	38.28	69.96	100.86	87.45	70.95	123.45	41.33	42.3	20.51	13.17	15.69	40.04	6.36	11.71
ENSRNA049463774	0	0	0	0	0	0	0	0	1.33	2.3	10.76	5.01	0	12.73	9.51	0.99
ENSRNA049463790	2.94	4.93	0	2.12	2.15	3.13	0.99	2.78	5.5	2.11	1.41	17.66	13.59	6.84	8.68	0.9
ENSRNA049463813	16.19	13.61	18.41	27.61	7.15	10.19	10.96	22.19	4.28	0	0	4.57	2.87	0.68	0.86	1.83
ENSRNA049463828	8.09	3.72	3.33	16.98	15.04	9.41	18.89	16.63	8.56	6.32	21.74	27.48	17.88	22.55	19.97	10.06
ENSRNA049463846	25.74	38.33	41.02	67.27	27.92	31.35	67.64	41.6	2.44	1.4	4.2	8.51	2.87	2.73	0	0
ENSRNA049463865	0	0	0	0	0	0	0	0	0	0	0	0	0	0	0	0
ENSRNA049464122	10.67	28.86	10.77	5.7	4.62	15.15	12.8	2.97	47.18	46.23	33.85	51.63	44.92	12.11	9.78	11.77
ENSRNA049464139	21.32	33.85	8.09	6.84	17.3	18.94	11.21	22.32	0	0	4.52	2.11	1.16	0	0	0
ENSRNA049464241	0	0	0	0	0	0	0	0	0	0	0	0	0	0	0	0
ENSRNA049464595	0	4.62	0	0	0	0	0	0	0	2.61	0	0	0	0	0	0
ENSRNA049464622	0	0	0	0	0	0	0	0	0	0.81	0	0	0	0	1.99	0
ENSRNA049464727	0	0	0	0	0	0	0	0	0	0	0	0	0	0	0	0
ENSRNA049464940	0	0	0	0	0	0	0	0	0	0	0	0	0	0	0	0
ENSRNA049464954	0	0	0	0	0	0	0	0	0	0	3.83	1.78	0	0	0	0
ENSRNA049464979	0	0	0	0	0	0	0	0	0	0	0	0	0	0	0	0
ENSRNA049464994	4.59	1.94	1.3	4.44	2.24	2.43	3.12	0	0	3.28	3.28	7.17	4.48	9.63	0	4.27
ENSRNA049465015	0	0	0	0	0	0	0	0	0	0	0	0	0	0	0	0
ENSRNA049465074	0	0	0	0	0	0	0	0	0	0	0	0	0	0	0	0
ENSRNA049465110	0	0	0	0	0	0	0	0	0	0	0	0	0	0	0	0
ENSRNA049465132	0	0	0	0	0	0	0	0	0	0	0	0	0	0	0	0
ENSRNA049465220	0	17.28	6.88	8.13	23.54	11.57	21.24	21.27	102.29	102.42	120.91	88.15	68.17	116.82	74.22	36.02
ENSRNA049465281	0	0	0	0	0	0	0	0	5.85	25.51	21.48	21.33	31.53	23.59	16.65	12.27
ENSRNA049465355	1.57	2.65	0.89	0	0	0.84	1.08	3.96	0	0	0.75	2.11	0	1.46	0	0
ENSRNA049465372	0	0	0	0	0	0	0	0	0	0	0	0	0	0	0	0
ENSRNA049465399	12.94	9.19	9.06	10.54	18.42	11.66	18.85	5.01	20.64	21.81	4.75	19.46	6.78	18.5	0	16.08
ENSRNA049465410	8.88	23.23	5.61	14.26	16.33	9.47	25.35	27.29	36.02	23.49	31.03	12.29	25.91	24.78	24.49	6.13
ENSRNA049465428	0	0	0	0	0	0	0	0	0	0	0	0	0	0	0	0
ENSRNA049465449	223.8	268.76	151.09	181.79	145.62	85.01	176.97	174.64	0	2.39	1.18	2.22	3.04	0	0.74	0
ENSRNA049465483	0	0	0	0	0	0	0	0	0	0	0	0	0	0	0	0
ENSRNA049465509	0	2.06	0	0	1.79	1.29	0	3.83	0	0	2.9	0	1.79	0	2.17	0.76
ENSRNA049465575	0	0	0	0	0	0	0	0	0	0	0	0	0	0	1.81	9.56
ENSRNA049465590	0	0	0	0	0	0	0	0	0	0	0	0	0	0	0	0
ENSRNA049465606	19.75	30.55	9.44	8.99	21.24	25.46	18.25	33.94	1.73	1.96	0.98	7.39	1.02	0.96	2.47	0
ENSRNA049465657	0	0	0	0	0	0	0	0	0	0	0	0	0	0	0	0
ENSRNA049465733	0	0	0	0	0	0	0	0	0	0	0	0	0	0	0	0
ENSRNA049465791	0	0	0	0	0	0	0	0	0	0	0	0	0	0	0	0
ENSRNA049465819	0	0	0	0	0	0	0	0	0	0	0	0	0	0	0	0
ENSRNA049465834	0	0	0	0	0	0	0	0	0	0	0	0	0	0	0	0
ENSRNA049465846	0	0	0	0	0	0	0	0	0	0	0	0	0	0	0	0
ENSRNA049465879	0	0	0	0	0	0	0	0	0	0	0	0	0	0	0	0
ENSRNA049466048	0	0	0	0	0	0	0	0	0	0	0	0	0	0	0	0
ENSRNA049466083	0	0	0	0	0	0	0	0	0	0	0	0	0	0	0	0
ENSRNA049466198	0	0	0	0	0	0	0	0	0	0	0	0	0	0	0	0
ENSRNA049466210	0	0	0	0	0	0	0	0	0	0	0	0	0	0	0	0
ENSRNA049466224	0	0	0	0	0	0	0	0	0	0	0	0	0	0	0	0
ENSRNA049466250	0	0	0	0	0	0	0	0	0	0	0	0	0	0	0	0
ENSRNA049466270	0	0	0	0	0	0	0	0	0	0	0	0	0	0	0	0
ENSRNA049466281	0	0	0	0	0	2.43	0	0	0	0	0	0	0	0	0	0
ENSRNA049466300	0	0	0	0	0	0	0	0	0	0	0	0	0	0	0	0
ENSRNA049466316	0	0	0	0	0	0	0	0	0	0	0	0	0	0	0	0
ENSRNA049466325	0	0	0	0	0	0	0	0	0	0	0	0	0	0	0	0
ENSRNA049466442	2.63	4.43	1.51	1.26	0	0	12.45	1.64	1.08	6.26	3.77	0	6.39	1.21	1.55	4.91
ENSRNA049466569	0	0	0	0	0	0	0	0	0	0	0	0	0	0	0	0
ENSRNA049466579	0	0	0	0	0	0	0	0	0	0	0	0	0	0	0	0
ENSRNA049466589	0	0	0	0	0	0	0	0	0	0	0	0	0	1.15	0	0
ENSRNA049466617	6.69	15.02	5.08	8.59	3.27	3.58	3.03	12.64	0	4.27	2.13	16.89	4.34	0	5.29	4.16
ENSRNA049466632	0	0.93	1.24	0	9.62	1.17	10.38	0	0	0	0	0	0	0	0	0
ENSRNA049466642	16.92	17.5	4.46	18.79	35.48	23.57	35.19	37.62	19.45	11.14	23.55	2.33	12.66	2.42	24.58	19.39
ENSRNA049466657	0.98	2.48	3.36	1.89	11.53	4.21	5.35	18.61	3.28	2.81	5.64	0	10.56	4.59	4.67	0
ENSRNA049466664	0	0	0	0	0	0.87	0	0	0.68	0	0	0.74	0	0	0	0
ENSRNA049466676	117.84	131.69	96.85	116.38	84.06	78.19	135.09	103.86	37.89	28.21	52.89	40.05	42.6	42.99	44.44	22.99
ENSRNA049466686	0	2.48	0	0	2.85	0	0	0	0	0	2.79	1.31	0.71	2.06	0.86	0.9
ENSRNA049466693	7.25	11.67	4.13	8.13	4.71	1.92	9.81	3.03	0	0	0	0	0.6	0	0	0
ENSRNA049466701	219.46	368.34	174.44	147.57	146.88	140.27	173.95	153.34	79.81	143.12	84.21	135.29	153.16	80.47	52.55	69.45
ENSRNA049466709	27.06	35.37	29.42	27.21	15.8	19.84	18.69	27.2	94.79	92.17	77.91	134.22	123.93	99.45	73.12	70.93
ENSRNA049466850	0	0	0	0	0	0	0	0	0	0	0	0	0	0	0	0
ENSRNA049466858	0	0	0	0	0	0	0	0	0	0	0	0	0	0	0	0
ENSRNA049466982	0	0	0	0	0	0	0	0	0	0	0	0	0	0	0	0
ENSRNA049466998	0	0	0	0	0	0	0	0	0	0	0	0	0	0	0	0
ENSRNA049467030	0	0	1.18	0	0	0	0	0	0	0	0.98	0	0	0	0	0
ENSRNA049467046	0	0	0	0	0	0	0	0	0	0	0	0	0	0	0	0
ENSRNA049467153	0	0	0	0	0	0	0	0	0	0	0	0	0	0	0	0
ENSRNA049467197	0	0	0	0	0	0	0	0	0	0	0	0	0	0	0	0
ENSRNA049467206	100.72	98.85	88.91	44.99	50.96	39.47	77.32	49.61	57.5	59.84	51.42	100.33	109.68	75.63	50.44	69.04
ENSRNA049467247	0	0	0	0	0	0	0	0	0	0	0	0	0	0	0	0
ENSRNA049467432	0	0	0	0	0	0	0	0	0	0	0	0	0	0	0	0
ENSRNA049467439	27.06	53.05	37.63	50.92	35.69	32.68	91.85	95.94	38.4	29.78	40.67	36.9	47.36	48.06	39.77	27.62
ENSRNA049467544	0	0	0	0	0	0	0	0	0	0	0	0	0	0	0	0
ENSRNA049467581	0	0	0	0	0	0	0	0	0	0	0	0	0	0	0	0
ENSRNA049467592	0	0	0	0	0	0	0	0	0	0	0	0	0	0	0	0
ENSRNA049467601	0	0	0	1.92	0	0	0	3.74	2.46	0	0	0	0	0	1.19	0
ENSRNA049467624	0	0	0	0	0	0	0	0	0	0	0	0	0	0	0	0
ENSRNA049467635	0	0	0	0	0	0	0	0	0	0	0	0	0	0	0	0
ENSRNA049467643	0	0	0	0	0	0	0	0	0	0	0	0	0	0	0	0
ENSRNA049467653	0	0	0	0	0	0	0	0	0	0	0	0	0	0	0	0
ENSRNA049467662	0	0	0	0	0	0	0	0	0	0	0	0	0	0	0	0
ENSRNA049467670	0	0	0	0	0	0	0	0	0	0	0	0	0	0	0	0
ENSRNA049467682	0	0	0	0	0	0	0	0	0	0	0	0	0	0	0	0
ENSRNA049467685	0	0	0	0	0	0	0	0	0	0	0	0	0	0	0	0
ENSRNA049467695	0	0	0	0	0	0	0	0	0	0	0	0	0	0	0	0
ENSRNA049467703	0	0	0	0	0	0	0	0	0	0.95	0	0	3.86	0	0	0
ENSRNA049467709	0	0	0	0	0	0	0	0	0	0	0	0	0	0	0	0
ENSRNA049467718	0	0	0	0	0	0	0	0	0	0	0	0	0	0	0	0
ENSRNA049467721	0	0	0	0	0	0	0	0	0	0	0	0	0	0	0	0
ENSRNA049467725	0	0	0	0	0	0	0	0	0	0	0	1.78	0	0	0	0
ENSRNA049467728	0	0	0	0	0	0	0	0	0	0	0	0	0	0	0	0
ENSRNA049467735	0	0	0	0	0	1.05	0	0	0	0	0	0	0	0	0	0
ENSRNA049467741	0	0	0	0	0	0	0	0	0	0	0	0	0	0	0	0
ENSRNA049467747	0	0	0	0	0	0	0	0	0	0	0	0	0	0	0	0
ENSRNA049467752	0	0	0	0	0	0	0	0	0	0	0	0	0	0	0	0
ENSRNA049467760	0	0	0	0	0	0	0	0	0	0	0	0	0	0	0	0
ENSRNA049467768	0	0	0	0	0	0	0	0	0	0	0	0	0	0	0	0
ENSRNA049467775	0	0	0	0	0	0	0	0	0	0	0	0	0	0	0	0
ENSRNA049467782	0	0	0	0	0	0	0	0	0	0	0	0	0	0	0	0
ENSRNA049467788	0	0	0	0	0	0	0	0	0	0	0	0	0	0	0	0
ENSRNA049467794	0	0	0	0	0	0	0	0	0	0	0	0	0	0	0	0
ENSRNA049467799	0	0	0	0	0	0	0	0	0	0	0	0	0	0	0	0
ENSRNA049467811	0	0	0	0	0	0	0	0	0	0	0	0	0	0	0	0
ENSRNA049467817	0	0	0	0	0	0	0	0	0	0	0	0	0	0	0	0
ENSRNA049467825	0	0	0	0	0	0	0	0	0	0	0	0	0	0	0	0
ENSRNA049467831	0	0	0	0	0	0	0	0	0	0	0	0	0	0	0	0
ENSRNA049467836	0	0	0	4.78	0	0	0	0	0	0	0	0	0	0	0	0
ENSRNA049467843	0	0	0	0	0	0	0	0	0	0	0	0	0	0	0	0
ENSRNA049467850	0	0	0	0	0	0	0	0	0	0	0	0	0	0	0	0
ENSRNA049467857	0	0	0	0	0	0	0	3.74	0	0	0	0	0	0.93	0	0
ENSRNA049467867	0	0	0	0	0	0	0	0	0	0	0	0	0	0	0	0
ENSRNA049467876	0	0	0	0	0	0	0	0	0	0	0	0	0	0	0	0
ENSRNA049467883	0	0	0	0	0	0	0	0	0	0	0	0	0	0	0	0
ENSRNA049467891	0	0	0	0	0	0	0	0	0	0	0	0	0	0	0	0
ENSRNA049467894	0	0	0	0	0	0	0	0	0	0	0	0	0	0	0	0
ENSRNA049467902	0	0	0	0	0	0	0	0	0	0	0	0	0	0	0	0
ENSRNA049467913	0	0	0	0	0	0	0	0	0	0	0	0	0	0	0	0
ENSRNA049467926	0	0	0	0	0	0	0	0	0	0	0	0	0	0	0	0
ENSRNA049467930	0	0	0	0	0	0	0	0	0	0	0	0	0	0	0	0
ENSRNA049467939	0	0	0	0	0	0	0	0	0	0	0	0	0	0	0	0
ENSRNA049467947	0	0	0	0	0	0	0	0	0	0	0	0	0	0	0	0
ENSRNA049467951	0	0	0	0	0	0	0	0	0	0	0	0	0	0	0	0
ENSRNA049467957	0	0	0	0	0	0	0	0	0	0	0	0	0	0	0	0
ENSRNA049467962	0	0	0	0	0	0	0	0	0	0	0	0	0	0	0	0
ENSRNA049467971	0	0	0	0	0	0	0	0	0	0	0	0	0	0	0	0
ENSRNA049467978	0	0	0	0	0	0	0	0	0	0	0	0	0	0	0	0
ENSRNA049467983	0	0	0	0	0	0	0	0	0	0	0	0	0	0	0	0
ENSRNA049467989	0	0	0	0	0	0	0	0	0	0	0	0	0	0	0	0
ENSRNA049467992	0	0	0	0	0	0	0	0	0	0	0	0	0	0	0	0
ENSRNA049468001	0	0	0	0	0	0	0	0	0	0	0	0	0	0	0	0
ENSRNA049468005	0	0	0	0	0	0	0	0	0	0	0	0	0	0	0	0
ENSRNA049468008	0	0	0	0	0	0	0	0	0	0	0	0	0	0	0	0
ENSRNA049468013	0	0	0	0	0	0	0	0	0	0	0	0	0	0	0	0
ENSRNA049468017	0	0	0	0	0	0	0	0	0	0	0	0	0	0	0	0
ENSRNA049468021	0	0	0	0	0	0	0	0	0	0	0	0	0	0	0	0
ENSRNA049468030	0	0	0	0	0	0	0	0	0	0	0	0	0	0	0	0
ENSRNA049468038	0	0	0	0	0	0	0	0	0	0	0	0	0	0	0	0
ENSRNA049468043	0	0	0	0	0	0	0	0	0	0	0	0	0	0	0	0
ENSRNA049468049	0	0	0	0	0	0	0	0	0	0	0	0	0	0	0	0
ENSRNA049468058	0	0	0	0	0	0	0	0	0	0	0	0	0	0	0	0
ENSRNA049468063	0	0	0	0	0	0	0	0	0	0	0	0	0	0	0	0
ENSRNA049468070	0	0	0	0	0	0	0	0	0	0	0	0	0	0	0	0
ENSRNA049468081	0	0	0	0	0	0	0	0	0	0	0	0	0	0	0	0
ENSRNA049468088	0	0	0	0	0	0	0	0	0	0	0	0	0	0	0	0
ENSRNA049468103	0	0	0	0	0	0	0	0	0	0	0	0	0	0	0	0
ENSRNA049468108	0	0	0	0	0	0	0	0	0	0	0	0	0	0	0	0
ENSRNA049468115	0	0	0	0	0	0	0	0	0	0	0	0	0	0	0	0
ENSRNA049468120	0	0	0	0	0	0	0	0	0	0	0	0	0	0	0	0
ENSRNA049468128	0	0	0	0	0	0	0	0	0	0	0	0	0	0	0	0
ENSRNA049468138	0	0	0	0	0	0	0	0	0	0	0	0	0	0	0	0
ENSRNA049468142	0	0	0	0	0	0	0	0	0	0	0	0	0	0	0	0
ENSRNA049468151	0	0	0	0	0	0	0	0	0	0	0	0	0	0	0	0
ENSRNA049468159	0	0	0	0	0	0	0	0	0	0	0	0	0	0	0	0
ENSRNA049468173	0	0	0	0	0	0	0	0	0	0	0	0	0	0	0	0
ENSRNA049468178	0	0	0	0	0	0	0	0	0	0	0	0	0	0	0	0
ENSRNA049468184	0	0	0	0	0	0	0	0	0	0	0	0	0	0	0	0
ENSRNA049468191	0	0	0	0	0	0	0	0	0	0	0	0	0	0	0	0
ENSRNA049468197	0	0	0	0	0	0	0	0	0	0	0	0	0	0	0	0
ENSRNA049468202	0	0	0	0	0	0	0	0	0	0	0	0	0	0	0	0
ENSRNA049468209	0	0	0	0	0	0	0	0	0	0	0	0	0	0	0	0
ENSRNA049468217	0	0	0	0	0	0	0	0	0	0	0	0	0	0	0	0
ENSRNA049468221	0	0	0	0	0	0	0	0	0	0	0	0	0	0	0	0
ENSRNA049468229	0	0	0	0	0	0	0	0	0	0	0	0	0	0	0	0
ENSRNA049468238	1.29	0.73	0.74	0.83	0.21	0.45	1.46	1.08	0.54	0.42	0.2	0.19	0.2	0	1.55	0.81
ENSRNA049468327	9.41	12.43	6.14	6.47	0	0	3.63	6.77	2.22	2.55	26.92	16.75	7.86	16.27	1.58	3.34
ENSRNA049468366	0	0	0	0	0	0	0	0	0	0	0	0	0	0	0	0
ENSRNA049468514	0	8.17	0	1.58	3.15	3.46	0	6.12	5.39	9.26	9.29	21.65	3.15	6.03	0	0
ENSRNA049468582	3.03	3.38	1.15	3.87	1.94	4.27	5.41	3.77	0	0	0	6.24	0.96	0	0	0
ENSRNA049468588	0	0	0	0	0	3.94	0	0	1.03	0	8.23	0	0	0	0	0
ENSRNA049468771	0	0	0	0	0	0	0	0	0	0	0	0	0	0	0	0
ENSRNA049468782	0	0	0	0	0	0	0	0	0	0	0	0	0	0	0	0
ENSRNA049468787	0	0	0	0	0	0	0	0	0	0	0	0	0	0	0	0
ENSRNA049468809	0	0	0	0	0	0	0	0	0	0	0	0	0	0	0	0
ENSRNA049468829	0	0	0	0	0	0	0	0	0	0	0	0	0	0	0	0
ENSRNA049468860	0	0	0	0	0	0	0	0	0	0	0	0	0	0	0	0
ENSRNA049468879	0	0	0	0	0	0	0	0	0	0	0	0	0	0	0	0
ENSRNA049468892	0	0	0	0	0	0	0	0	0	0	2.1	0	2.84	0	0	0
ENSRNA049468913	0	0	0	0	0	0	0	0	0	0	0	0	0	0	0	0
ENSRNA049468930	0	0	0	0	0	0	0	0	0	0	0	0	0	0	0	0
ENSRNA049468947	0	0	0	0	0	0	0	0	0	0	0	0	0	0	0	0
ENSRNA049468958	0	0	0	0	0	0	0	0	0	0	0	0	0	0	0	0
ENSRNA049468969	0	0	0	0	0	0	0	0	0	0	0	0	0	0	0	0
ENSRNA049468983	0	0	0	0	0	0	0	0	0	0	0	0	0	0	0	0
ENSRNA049468991	0	0	0	0	0	0	0	0	0	0	0	0	0	0	0	0
ENSRNA049468999	0	0	0	0	0	0	0	0	0	0	0	0	0	0	0	0
ENSRNA049469005	0	0	0	0	0	0	0	0	0	0	0	0	0	0	0	0
ENSRNA049469011	0	0	0	0	0	0	0	0	0	0	0	0	0.6	0	0	0
ENSRNA049469023	0	0	0	0	0.59	0	0	0	25.95	51.53	53.84	62.03	36.84	37.45	27.7	25.38
ENSRNA049469029	0	0	0	0	0	0	0	0	0	0	0	0	0	0	0	0
ENSRNA049469035	0	0	0	0	0	0	0	0	0	0	0	0	0	0	0	0
ENSRNA049469040	0	1.52	0	0	0	0	0	0	0	0	0.58	0	0	0	0	0
ENSRNA049469049	0	0	0	0	0	0	0	0	0	0	0	0	0	0	0	0
ENSRNA049469054	0	0	0	0	0	0	0	0	0	0	0	0	0	0	0	0
ENSRNA049469060	0	0	0	0	0	0	0	0	0	0	0	0	0	0	0	0
ENSRNA049469066	0	0	0	0	0	0	0	0	0	0	0	0	0	0	0	0
ENSRNA049469321	0	0	0	0	0	0	0	0	0	0	0	0	0	0	0	0
ENSRNA049469519	0	0	0	0	0	0	0	0	0	0	0	0	0	0	0	0
ENSRNA049469639	0	0	0	0	0	0	0	0	0	0	0	0	0	0	0	0
ENSRNA049469650	0	0	0	0	0	0	0	0	0	0	0	0	0	0	0	0
ENSRNA049469667	0	0	0	0	0	0	0	0	0	0	0	0	0.51	0	0	0
ENSRNA049469775	2205.07	1641.62	666.88	688.69	1216.15	1037.51	2180.31	1454.11	627.81	660.88	315.18	341.7	476.2	330.77	556.61	188.25
ENSRNA049469783	0.73	0	0	0	0	0	0.99	0	0	0	0	0	0	0	0.86	0
ENSRNA049469795	0	0	0	0	0	0	0	0	0	0	0	0	0	0	0	0
ENSRNA049469802	0	0	0	0	0	0	0	0	0	0	0	0	0	0	0	0
ENSRNA049469892	0	0	0	0	0	0	0	0	0	0	0	0	0	0	0	0
ENSRNA049469899	0	0	0	0	0	0	0	0	0	0	0	0	0	0	0	0
ENSRNA049469919	0	0	0	0	0	0	0	0	0	0	0	0	0	0	0	0
ENSRNA049469940	0	0	0	0	0	0	0	0	0	0	0	0	0	0	0	0
ENSRNA049469950	0	0	0	0	0	0	0	0	0	0	0	0	0	0	0	0
ENSRNA049470085	0	0	0	0	0	0	0.35	0	0	0	0	0	0	0	0	0
ENSRNA049470144	0	0	0	0	0	0	0	0	0	0	0	0	0	0	0	0
ENSRNA049470236	0	0	0	0	0	0	0	0	0	0	0	0	0	0	0	0
ENSRNA049470248	12.24	3.44	3.1	2.63	21.21	17.41	23.92	17.09	35.02	27.23	18.15	29.07	9.28	32.89	1.61	0
ENSRNA049470257	0	0	0	0	11.65	0	5.38	1.67	5.52	2.53	0	0	1.31	3.72	0	0
ENSRNA049470263	0	0	0	2.06	0	0	0	0	0	0	0	0	0	0	0	0
ENSRNA049470306	0	0	0	0	0	0	0	0	2.87	4.38	3.28	0	4.48	1.07	0	0
ENSRNA049470312	0	0.62	0	10.02	0.74	0	0	0	0	0	0	0	0	0	0	0
ENSRNA049470320	2.21	0	4.22	2.15	0.71	3.94	2.99	2.78	12.89	2.11	6.36	5.91	0.71	6.87	3.51	3.69
ENSRNA049470333	11.76	6.79	3.33	5.67	10.74	0.78	0.99	9.24	2.44	5.61	18.23	18.97	12.88	15.04	6.96	12.79
ENSRNA049470348	0	0	0	0	0	0	0	0	0	0	0	0	0	0	0	0
ENSRNA049470519	0	0	0	0	0	0	0	0	0	0	0	0	0	0	0	0
ENSRNA049470528	0	0	0	0	0	0	0	0	0	0	0	0	0	0	0	0
ENSRNA049470554	7.03	0.99	0	0	0	0	0	0	0	1.12	0	0	1.14	1.1	0	0
ENSRNA049470569	30.78	12.54	30.78	43.07	37.22	23.84	27.74	62.1	55.71	54.17	51.54	29.05	48.98	32.07	40.75	28.95
ENSRNA049470615	18.12	35.54	26.12	23.25	47.05	33.49	26.15	68.34	0	0	0	0	0	0	0	0
ENSRNA049470636	0	0	0	0	0	0	0	0	0	0	0	0	0	0	0	0
ENSRNA049470662	0	0	0	0	0	0	0	0	0	0	0	0	0	0	0	0
ENSRNA049470674	14.2	17.93	13.49	13.69	11.53	13.89	7.99	28.28	0	6.76	5.64	1.04	1.16	4.39	4.19	5.87
ENSRNA049470683	0	0	0	0	0	0	0	0	0	0	0	0	0	0	0	0
ENSRNA049470723	0	0	0	0	0	0	0	0	0	0.7	0	0	0	0	0	0
ENSRNA049470774	0	0	0	0	0	0	0	0	0	0	0	0	0	0	0	0
ENSRNA049470793	0	0	0	0	6.27	6.85	1.75	4.85	1.06	9.8	0	6.87	7.52	1.18	7.61	9.59
ENSRNA049470799	20.56	24.38	19.24	13.95	5.88	14.16	21.24	30.35	20.07	19.56	4.6	18.29	23.5	19.09	5.71	6.02
ENSRNA049470807	9.97	9.44	22.69	16.81	20.63	25.22	20.22	37.59	12.4	19	13.06	19.96	15.75	17.37	8.83	10.84
ENSRNA049470850	0	0	0	0	0	0	0	0	0	0	0	0	0	0	0	0
ENSRNA049470888	0	0	0	0	0	0	0	0	0	0	0	0	0	0	0	0
ENSRNA049470912	1.23	0	5.55	0	0	0	0	0	0	1.15	2.33	2.16	5.93	0	0	0
ENSRNA049470918	4.15	0	0	0	0	0	0	1.73	1.14	0	0	0	0	0	1.63	0
ENSRNA049470931	0	0	0	0	0	0	0	0	0	0	0	0	0	0	0	0
ENSRNA049470937	29517.4	31303.8	18944.8	21165.4	21215.2	20038.1	17686.2	18299	2535.48	2190.27	1817.81	2713.24	2695.66	2262.51	1416.1	1248.85
ENSRNA049470983	0	0	0	0	0	0	0	0	0	0	0	0	0	0	0	0
ENSRNA049471008	0	0	0	0	0	0	0	0	0	0	0	0	0	0	0	0
ENSRNA049471037	0	0	0	0	0	0	0	0	0	0	0	0	0	0	0	0
ENSRNA049471122	0	0	0	0	0	0	0	0	0	0	0	0	0	0	0	0
ENSRNA049471190	31.93	52.57	6.05	29.47	50.52	24.11	57.58	86.95	86.12	51.95	32.96	60.36	54.35	58.11	23.57	8.26
ENSRNA049471198	10.9	25.17	3.1	15.72	18.54	30.45	1.85	30.79	21.45	57.03	23.35	19.38	23.84	25.31	19.29	1.69
ENSRNA049471337	0	0	0	0	0	0	0	0	0	0	0	0	0	0	0	0
ENSRNA049471509	0	0	0	0	0	0	0	0	0	0	0	0	0	0	0	0
ENSRNA049471617	0	0	0	0	0	0	0	0	0	0	0	0	0	0	0	0
ENSRNA049471642	0	0	0	0	0	0	0	0	0	0	0	0	0	0	0	0
ENSRNA049471654	0	0	0	0	0	0	0	0	0	0	0	0	0	0	0	0
ENSRNA049471660	0	0	0	0	0	0	0	0	0	0	0	0	0	0	0	0
ENSRNA049471800	39.07	91.07	35.71	37.63	51.31	24.59	32.04	37.22	0	0	0	0	0	0	0	0
ENSRNA049471804	0	0	0	0	0	0	0	0	0	0	0	0	0	0	0	0
ENSRNA049471872	0	0	0	0	0	0	0	0	0	0	0	0	1.5	1.44	0	0
ENSRNA049471974	0	0	0	0	0	0	0	0	0	0	0	0	0	0	0	0
ENSRNA049471983	0	0	0	0	0	0	0	0	0	0	0	0	0	0	0	0
ENSRNA049471996	8.88	2.99	15.49	16.52	2.3	8.84	6.4	11.16	8.34	5.64	10.73	18.42	11.52	2.76	16.08	5.15
ENSRNA049472005	0	0	0	90.61	31.34	54.35	90.32	6.12	58.47	108.73	123.84	126.97	123.45	117.97	152.07	62.62
ENSRNA049472011	10.31	6.09	5.22	6.62	117.9	4.06	5.67	43.21	17202.3	14386.2	13434.3	17918.7	16999.9	16614.5	9910.32	8662.86
ENSRNA049472105	35.63	80.75	30.16	29.5	39.52	28.23	43.66	59.32	23.37	41.01	30	42.73	20.15	22.33	13.7	11.31
ENSRNA049472175	0	0	0	0	0	0	0	0	0	0	0	0	0	0	0	0
ENSRNA049472180	21.79	28.61	20.13	26.2	29.16	36.25	44.17	20.52	0	0	0	0	0	0	0	0
ENSRNA049472213	45.68	34.13	41.4	41.52	34.57	36.95	32.04	49.95	0	0	0	0	0	0	0	0
ENSRNA049472224	0	0	0	0	0	0	0	0	0	0	0	0	0	0	0	0
ENSRNA049472261	0	0	0	0	0	0	0	0	0	0	0	0	0	0	0	0
ENSRNA049472265	12.72	12.68	13.57	9.19	8.5	4.24	13.98	7.97	16.49	10.61	9.84	15.55	13.14	11.09	1.87	8.9
ENSRNA049472360	0	0	0	0	0	0	0	0	0	0	0	0	0	0	0	0
ENSRNA049472408	0	0	0	0	0	0	0	0	0	0	0	0	0	0	0	0
ENSRNA049472415	0	0	0	0	0	0	0	0	0	0	0	0	0	0	0	0
ENSRNA049472421	0	0	0	0	0	0	0	0	0	0	0	0	0	0	0	0
ENSRNA049472502	0	0	0	0	0	0	0	0	0	0	0	0	0	0	0	0
ENSRNA049472522	0	0	0	0	0	0	0	0	0	0	0	0	0	0	0	0
ENSRNA049472528	0	0	0	0	0	0	0	0	0	0	0	0	0	0	0	0
ENSRNA049472536	1.01	1.66	1.12	2.86	0	4.24	0	0	0	0	1.9	0	0.96	0	0	0
ENSRNA049472548	0	0	0	0	0	0	0	0	0	0	0	0	0	0	0	0
ENSRNA049472552	0	0	0	0	0	2.16	0	0	0	0	2.9	0	0.99	0.93	0	0
ENSRNA049472564	0	0	0	0	0	0	0	0	0	0	0	0	0	0	0	0
ENSRNA049472588	0	0	0	0	0	0	0	0	0	0	0	0	0	0	0	0
ENSRNA049472598	0	0	0	0	0	0	0	0	0	0	0	0	0	0	0	0
ENSRNA049472604	0	0	0	0	0	0	0	0	0	0	0.49	0	0	0	0	0
ENSRNA049472608	0	0	0	0	0	0	0	0	0	0	0	0	0	0	3.72	0
ENSRNA049472612	0	0	0	0	0	0	0	0	0	0	0	0	0	0	0	0
ENSRNA049472620	0	0	0	0	0	0	0	0	0	0	0	0	0	0	0	0
ENSRNA049472623	0	0	0	0	0	0	0	0	0	0	0	0	0	0	0	0
ENSRNA049472626	2.04	0.42	0	3.44	0	0	0	0	0	0	0	0	0	0	0	0
ENSRNA049472630	0	0	0	0	0	0	0	0	0	0	0	0	0	0.42	0	0
ENSRNA049472638	496.28	606.24	273.21	374.49	263.43	175.83	286.91	328.57	831.09	957.32	1100.45	1270.39	1293.99	973.68	720.27	448.6
ENSRNA049472641	54.62	79.09	62.15	95.25	56.85	42.63	29.24	59.1	124.74	78.79	52.57	177.5	215.62	58.79	19.8	12.09
ENSRNA049472781	0	0	0.68	0	0	0	0	0	0	0.56	0	2.68	0	0	0	0
ENSRNA049472786	3.56	2	0	6.84	4.62	7.58	7.99	2.97	0	0	4.52	0	0	0	2.79	0
ENSRNA049472795	2.55	7.1	4.81	5.7	11.53	12.63	21.72	20.18	18.96	10.47	20.16	20.31	38.65	11.01	15.99	12.62
ENSRNA049472860	0	0	0	0	0	0	0	0	0	0	0	0	0	0	0	0
ENSRNA049473008	0	0	0	0	0	0	0	0	0	0	0	0	0	0	0	0
ENSRNA049473059	0	0	0	0	0	0	0	0	0	0	0	0	0	0	1.46	0
ENSRNA049473070	0	0	0	0	0	0	0	0	0	0	0	0	0	0	0	0
ENSRNA049473076	0	0	0	0	0	0	0	0	0	0	0	0	0	0	0	0
ENSRNA049473080	0	0	0	0	0	0	0	0	0	0	0	0	0	0	0	0
ENSRNA049473089	0	0	0	0	0	0	0	0	0	0	0	0	0	0	0	0
ENSRNA049473105	0	0	0	0	0	0	0	0	0	0	0	0	0	0	0	0
ENSRNA049473114	0	0	0	0	0	0	0	0	0	0	0	0	0	0	0	0
ENSRNA049473122	0	0	0	0	0	0	0	0	0	0	0	0	0	0	0	0
ENSRNA049473127	0	0	0	0	0	0	0	0	0	0	0	0	0	0	0	0
ENSRNA049473133	0	0	0	0	0	0	0	0	0	0	0	0	0	0	0	0
ENSRNA049473142	0	0	0	0	0	0	0	0	0	0	0	0	0	0	0	0
ENSRNA049473148	0	0	0	0	0	0	0	0	0	0	0	0	0	0	0	0
ENSRNA049473154	0	0	0	0	0	0	0	0	0	0	0	0	0	0	0	0
ENSRNA049473160	0	0	0	0	0	0	0	0	0	0	0	0	0	0	0	0
ENSRNA049473166	0	0	0	0	0	0	0	0	0	0	0.37	0	0	0	0	0
ENSRNA049473170	0	0.99	0	0	0	0	0	0	0	0	0	0	0	0	0	0
ENSRNA049473178	0	0	0	0	0	0	0	0	0	0	0	0	0	0	0	0
ENSRNA049473182	0	0	0	0	0	0	0	0	0	0	0	0	0	0	0	0
ENSRNA049473188	0	0	0	0	0	0	0	0	0	0	0	0	0	0	0	0
ENSRNA049473192	0	0	0	0	0	0	0	0	0	0	0	0	0	0	0	0
ENSRNA049473198	0	0	0	0	0	0	0	0	0	0	0	0	0	0	0	0
ENSRNA049473204	0	0	0	0	0	0	0	0	0	0	0	0	0	0	0	0
ENSRNA049473210	0	0	0	0	0	0	0	0	0	0	0	0	0	0	0	0
ENSRNA049473220	0	0	0	0	0	0	0	0	0	0	0	0	0	0	0	0
ENSRNA049473225	0	0	0	0	0	0	0	0	0	0	0	0	0	0	0	0
ENSRNA049473228	0	0	0	0	0	0	0	0	0	0	0	0	0	0	0	0
ENSRNA049473236	0	0	0	0	0	0	0	0	0	0	0	0	0	0	0	0
ENSRNA049473241	0	0	0	0	0	0	0	0	0	0	0	0	0	0	0	0
ENSRNA049473246	0	0	0	0	0	0	0	0	0	0	0	0	0	0	0	0
ENSRNA049473251	0	0	0	0	0	0	0	0	0	0	0	0	0	0	0	0
ENSRNA049473254	0	0	0	0	0	0	0	0	0	0	0	0	0	0	0	0
ENSRNA049473271	0	0	0	0	0	0	0	0	0	0	0	0	0	0	0	0
ENSRNA049473286	0	1.07	0	0	0	0	0	0	5.23	0	0	3.37	2.44	0	0	0
ENSRNA049473290	0	0	0	0	0	0	0	0	0	0	0	0	0	0	0	0
ENSRNA049473297	0	0	0	0	0	0	0	0	0	0	0	0	0	0	0	0
ENSRNA049473303	0	0	0	0	4.8	1.32	3.34	3.09	4.09	0	0	0	3.6	0	0	1.54
ENSRNA049473307	0	0	0	0	0	0	0	0	0	0	0	0	0	0	0	0
ENSRNA049473315	0	0	0	0	0	0	0	0	0	0	0	0	0	0	0	0
ENSRNA049473322	0	0	0	0	0	0	0	0	0	0	0	0	0	0	0	0
ENSRNA049473328	0	0	0	0	0	0	0	0	0	0	0	0	0	0	0	0
ENSRNA049473334	0	0	0	0	0	0	0	0	0	0	0	0	0	0	0	0
ENSRNA049473338	0	0	0	0	0	0	0	0	0	0	0	0	0	0	0	0
ENSRNA049473346	0	0	0	0	0	0	0	0	0	0	0	0	0	0	0	0
ENSRNA049473351	0	0	0	0	0	0	0	0	0.65	0	0	0	0	0	0	0
ENSRNA049473354	0	0	0	0	0	0	0	0	0	0	0	0	0	0	0	0
ENSRNA049473363	0	0	0	0	0	0	0	0	0	0	0	0	0	0	0	0
ENSRNA049473372	0	0	0	0	0	0	0	0	0	0	0	0	0	0	0	0
ENSRNA049473380	0	0	0	0	0	0	0	0	0	0	0	0	0	0	0	0
ENSRNA049473385	0	0	0	0	0	0	0	0	0	0	0	0	0	0	0	0
ENSRNA049473389	0	0	0	0	0	0	0	0	0	0	0	0	0	0	0	0
ENSRNA049473440	0	0	0	0	0	0	0	0	0	0	0	0	0	0	0	0
ENSRNA049473449	0	0	0	0	0	0	0	0	0	0	0	0	0	0	0	0
ENSRNA049473467	1.4	0	0	0	0	0	0	0	0	0	0	1.26	0	0	0	0
ENSRNA049473524	0	0	0	0	0	0	0	0	0	0	0	0	0	0	0	0
ENSRNA049473557	0	0	0	0	0	0	0	0	0	0	0	0	0	0	0	0
ENSRNA049473576	0	0	0	0	0	0	0	0	0	0	0	0	0	0	0	0
ENSRNA049473589	0	0	0	0	0	0	0	0	0	0	0	0	0	0	0	0
ENSRNA049473603	0	0	0	0	0	0	0	0	0	0	0	0	0	0	0	0
ENSRNA049473609	0	0	0	0	0	0	0	0	0	0	0	0	1.9	0	0	0
ENSRNA049473622	0	0	0	0	0	0	0	0	0	0	0	0	0	0	0	0
ENSRNA049473638	0	0	0	0	0	0	0	0	0	0	0	0	0	0	0	0
ENSRNA049473644	0	0	0	0	0	0	0	0	0	0	0	0	0	0	0	0
ENSRNA049473651	49.91	56.09	74.57	60.17	38.63	37.16	56.08	49.08	21.94	34.92	28.65	32.08	28.63	20.1	23.42	20.17
ENSRNA049473656	0.59	0	0	0	0	0.63	0	0	0.49	0	0	0	0.6	1.13	1.43	0.76
ENSRNA049473738	15.49	10.23	11.33	5.33	11.86	10.61	8.98	25.04	0	1.07	6.33	4.93	3.24	7.21	7.85	9.62
ENSRNA049473748	0	0	0	0	0	0	0	0	0	0	0	0	0	0	0	0
ENSRNA049473755	0	0	0	0	0	0	0	0	0	0	0	0	0	0	0	0
ENSRNA049473886	0	0	0	0	0	0	0	0	0	0	0	0	0	0	0	0
ENSRNA049473920	0	0	0	0	0	0	0	0	0	0	0	0	0	0	0	0
ENSRNA049473923	0	0	0	0	0	0	0	3.09	1.03	7.04	0	2.19	7.21	1.15	0	0
ENSRNA049473965	0	0	0	0	0	0	0	0	0	0	0	0	0	0	0	0
ENSRNA049473978	0	0	0	0	0	0	0	0	0	0	0	0	0	0	0	0
ENSRNA049474065	0	0	0	0	0	0	0	0	0	0	0	0	0	0	0	0
ENSRNA049474083	0	0	0	0	0	0	0	0	0	0	0	0	0	0	0	0
ENSRNA049474089	0.73	0.62	0	2.12	0	1.56	4.97	0.93	0	0	0	0	0	0	0	0
ENSRNA049474094	0	0	0	0	1.41	0	0	0	4.25	0	0.69	0	0	0	0	0
ENSRNA049474133	0	0	0	0	1.47	0	0	0	0.62	2.16	1.44	0	0.74	0	0.89	3.78
ENSRNA049474167	0	0	0	0	0	0	0	0	0	0	0	0	0	0	0	0
ENSRNA049474187	0	0	0	0	0	0	0	0	0	0	0	0	0	0	0	0
ENSRNA049474237	0	0	0	0	0	0	0	0	0	0	0	0	0	0	0	0
ENSRNA049474255	40.53	33.4	7.23	16.84	17.04	13.56	16.11	27.97	15.17	25.74	13.63	24.75	26.28	16.25	8.44	14.8
ENSRNA049474364	0	0	0	0	0	0	0	0	0	0	0	0	0	0	0	0
ENSRNA049474375	4.96	5.58	0.94	4.78	12.89	3.52	10.06	8.31	6.88	4.74	3.16	0	2.41	1.55	3.92	8.23
ENSRNA049474421	0	0	0	0	0	0	0	0	0	0	0	0	0	0	0	0
ENSRNA049474454	13.33	19.9	18.53	21.36	28.83	29.97	58.06	26.03	11.05	0	1.41	2.63	2.87	11.01	1.75	3.69
ENSRNA049474463	17.98	10.09	5.11	11.54	20.42	20.77	14.2	24.48	0	0	0	0	1.45	0	3.54	1.86
ENSRNA049474470	0	0	0	0	0	0	0	0	0	0	0	0	0	0	0	0
ENSRNA049474479	0	0	0	0	0	0	0	0	0	0	0	0	0	0	0	0
ENSRNA049474492	20.53	22.89	9.24	17.93	19.07	5.59	13.57	10.79	45.17	46.4	30.95	45.88	33.43	26.18	26.51	22.53
ENSRNA049474524	3.25	1.35	0	6.24	3.15	0	0	0	0	1.54	7.74	0	6.3	4.53	1.9	0
ENSRNA049474541	0	0	0	0	0	0	0	0	0	0	0	0	0	0	0	0
ENSRNA049474580	0	5.19	0	2.38	0	0	0	4.64	0	4.69	0	15.36	1.19	0	0	0
ENSRNA049474585	0	0	0	0	0	0	0	0	0	0	0	0	0	0	0	0
ENSRNA049474593	0	0	0	0	0	0	0	0	0	0	0	0	0	0	0	0
ENSRNA049474599	3.67	7.41	0.83	12.74	2.85	0	9.94	14.77	0	0	0	0	0	0	0	0
ENSRNA049474645	0	0	0	0	0	0	0	0	0	0	0	0	0	0	0	0
ENSRNA049474652	0	0	0	0	0	0	0	0	0	0	0	0	0	0	0	0
ENSRNA049474661	0	0	1.74	2.95	1.5	3.28	2.07	0	1.27	1.46	1.47	4.11	1.5	2.87	0	0
ENSRNA049474668	0	0	0	0	0	0	0	0	0	0	0.95	0	0	0	0	0
ENSRNA049474675	0	1.35	3.63	0	0	1.71	0	0	0	1.52	1.52	2.85	0	1.49	0	0
ENSRNA049474679	0	0	0	0	0	0	0	0	0	0	0	0	0	0	0	0
ENSRNA049474685	8.46	5.16	30.63	18.5	3.74	2.47	10.38	11.59	0	0.73	13.2	12.32	7.49	7.15	2.73	13.37
ENSRNA049474764	0	0	0	0	0	0	0	0	0	0	0.98	1.81	0	0	0	0
ENSRNA049474772	11.04	28.69	21.69	22.22	9.77	3.22	19.01	15.15	14.16	12.43	20.07	21.43	14.64	7.46	13.05	12.47
ENSRNA049474778	0	0	0	1.26	2.53	8.33	3.53	1.64	0	0	0	0	0	0	0	0
ENSRNA049474799	0	0	0	0	0	0	0	0	0	0	0	0	0	0	0	0
ENSRNA049474807	0	0	0	0	0	0	0	0	0	0	0	0	0	0	0	0
ENSRNA049474812	0	0	0	0	0	0	0	0	0	0	0	0	0	0	0	0
ENSRNA049474818	0	0	0	1.4	0	0	0	0	0	0	0	0	0	0	0	0
ENSRNA049474823	0	0	0	0	0	0	0	0	0	0	0	0	0	0	0	0
ENSRNA049474832	0	0	0	0	0	0	0	0	0	0	0	0	0	0	0	0
ENSRNA049474838	0	0	0	0	0	0	0	0	0	0	0	0	0	0	0	0
ENSRNA049474843	0	0	0	0	0	0	0	0	0	0	0	0	0	0	0	0
ENSRNA049474847	0	0	0	0	0	0	0	0	0	0	0	0	0	0	0	0
ENSRNA049474852	0	0	0	0	0	0	0	0	0	0	0	0	0	0	0	0
ENSRNA049474860	0	0	0	0	0	0	0	0	0	0	0	0	0	0	0	0
ENSRNA049474866	0	0	0	0	0	0	0	0	0	0	0	0	0	0	0	0
ENSRNA049474872	0	0	0	0	0	0	0	0	0	0	0	0	0	0	0	0
ENSRNA049474877	0	0	0	0	0	0	0	0	0	0	0	0	0	0	0	0
ENSRNA049474882	0	0	0	0	0	0	0	0	0	0	0	0	0	0	0	0
ENSRNA049474888	0	0	0	0.46	0	0	0	0.59	0	0	0	0	0	0	0	0
ENSRNA049474894	0	0	0	0	0	0	0	0	0	0	0	0	0	0	0	0
ENSRNA049474898	0	0	0	0	0	0	0	0	0	0	0	0	0	0	0	0
ENSRNA049474903	0	0	0	0	0	0	0	0	0	0	0	0	0	0	0	0
ENSRNA049474907	4.71	3.52	1.18	3.52	1.03	2.22	0	5.93	0	0	0	0	0	0	0	0
ENSRNA049474911	0	0	0	0	0	0	0	0	0	0	0	0	0	0	0	0
ENSRNA049474917	1.6	0	3.63	1.55	0	1.14	0	3.34	22.59	27.42	31	29.43	37.35	43.64	19.53	7.97
ENSRNA049474924	0.53	0.9	0	2.58	4.15	1.14	5.76	1.33	20.37	17.77	17.8	22.78	34.25	23.79	13.23	5.96
ENSRNA049474946	0	0	0	0	0	0	0	0	0	0	0	0	0	0	0	0
ENSRNA049474953	0	0	0	0	0	0	0	0	0	0	0	0	0	0	0	0
ENSRNA049474986	0	0	0	0	0	0	0	0	0	0	0	0	0	0	0	0
ENSRNA049474992	4.65	0.79	3.19	0.89	0	0.99	3.79	0	3.87	7.1	12.45	13.28	9.08	0.87	2.2	0
ENSRNA049475000	0	0	0	0	0	0	0	0	0	0	0	0	0	0	0	0
ENSRNA049475115	0	0	0	0	0	0	0	0	0	0	0	0	0	0	0	0
ENSRNA049475128	0	2	0	0	2.32	5.11	0	4.51	2.98	1.15	3.42	3.2	4.65	1.1	0	0
ENSRNA049475135	8.26	5.78	6.26	14.58	10.71	8.81	7.45	3.46	26.27	18.36	11.82	1.23	6.7	5.12	4.87	3.43
ENSRNA049475138	0	0	0	0	0	0	0	0	0	0	0	0	0	0	0	0
ENSRNA049475171	0	0	0	0	0	0	0	0	0	0	0	0	0	0	0	0
ENSRNA049475181	0	0	0	0	0	0	0	0	0	0	0	0	0	0	0	0
ENSRNA049475200	0	0	0	0	0	0	0	0	0	0	0	0	0	0	0	0
ENSRNA049475223	0	3.1	0	0	2.41	0	0	4.64	388.99	298.38	296.23	211.8	214.74	238.48	118.03	91.95
ENSRNA049475232	0	0	0	0	0	0	0	0	0	0	0	0	0	0	0	0
ENSRNA049475237	0	0	0	0	1.35	0	0	0	49.13	64.25	70.86	56.34	32.15	57.61	40.66	29.07
ENSRNA049475307	113.67	206.13	66.69	97.88	119.93	93.04	161.75	126.27	396.06	475.01	525.51	596.98	717.79	398.01	274.08	210.99
ENSRNA049475322	0	0	0	0	0	0	0	0	0	0	0	0	0	0	0	0
ENSRNA049475327	1.6	0	0	0	0	0	0	2.01	0	0	0	0	0	0	0	0
ENSRNA049475331	0	0	0	0	0	0	0	0	0	0	0	0	0	0	0	0
ENSRNA049475336	0	0	0	0	0	0	0	0	0	0	0	0	0	0	0	0
ENSRNA049475340	0	0	0	0	0	0	0	0	0	0	0	0	0	0	0	0
ENSRNA049475344	0	0	0	0	0	0	0	0	0	0	0	0	0	0	0	0
ENSRNA049475348	0	0	0	0	0	0	0	0	0	0	0	0	0	0	0	0
ENSRNA049475356	0	0	0	0	0	0	0	0	0	0	0	0	0	0	0	0
ENSRNA049475359	0	0	0	0	0	0	0	0	0	0	0	0	0	0	0	0
ENSRNA049475429	0	0	0	0	0	0	0	0	0	0	0	0	0	0	0	0
ENSRNA049475437	0.78	0	2.69	0.77	0	0	0	0	0	0	0.75	0	0	0	0	0
ENSRNA049475455	0	0	0	0	0	0	0	0	0	0	0	0	0	0	0	0
ENSRNA049475459	0	0	0	0	1.38	3.04	0	0	0	0	0	0	0	0	0	0
ENSRNA049475486	0	0	0	0	0	0	0	5.97	0	0	0	0	0	0	0	0
ENSRNA049475492	0	0	0	0	0	0	0	0	0	0	0	0	0	0	0	0
ENSRNA049475506	0	0	0	0	0	0	0	0	0	0	0	0	0	0	0	0
ENSRNA049475518	0	0	0	0	0	0	0	0	0	0	0	0	0	0	0	0
ENSRNA049475525	7.31	7.38	0	0	18.51	6.22	5.92	7.36	0	2.78	0	0	0	0	0	0
ENSRNA049475532	0	0	0	0	0	0	0	0	0	0	0	0	0	0	0	0
ENSRNA049475551	10.14	4.26	0.97	3.26	3.3	1.8	2.29	4.27	20.37	19.34	19.36	19.57	24.69	25.17	15.99	26.28
ENSRNA049475560	5.49	0	0	0	2.15	0	2.96	0	0.92	7.3	3.13	0	8.54	0	0	0
ENSRNA049475565	0	0	0	0	0	0	0	0	0	0	0	0	0	0	0	0
ENSRNA049475572	4.93	4.85	0.94	7.13	2.41	0	7.77	12.39	0	0	0	0	0	0	0	0
ENSRNA049475579	27.11	44.08	18.77	24.94	12.03	12.57	17.52	14.06	2.44	1.12	7.31	4.71	13.17	0	1.4	2.94
ENSRNA049475586	3	9.1	2.07	6.36	3.5	0.63	0	1.51	0	0	0	0	0	0	0	0
ENSRNA049475591	16.25	20.72	34.88	37.6	26.33	19.84	76.4	53.63	0	0	0	0	0	0.56	0	0
ENSRNA049475596	41.48	32.33	58.84	70.59	39.22	42.9	92.67	69.48	3.01	2.3	0.58	4.27	1.76	3.91	4.25	0.76
ENSRNA049475603	0.59	3.52	0	0.57	0.59	1.92	0	1.51	0	1.71	0	0	1.16	0.56	2.85	0
ENSRNA049475606	0	0.51	0	0	0	0	0	0	0	0	0	0	0	0	0	0
ENSRNA049475610	0	0	0	0	0	0	0	0	0	0	0	0	0	0	0	0
ENSRNA049475617	0	0	0	0	0	0	0	0	0	0	0	0	0	0	0	0
ENSRNA049475622	0	0	0	0	0	0	0	0	0	0	0	0	0	0	0	0
ENSRNA049475645	0	0	0	0	0	0	0	0	0	0	0	0	0	0	0	0
ENSRNA049475668	0	0	0	0	0	0	0	0	0	0	0	0	0	0	0	0
ENSRNA049475672	0	0	0	0	0	0	0	0	0	0	0	0	0	0	0	0
ENSRNA049475683	0	0	0	0	0	0	0	0	0	0	0	0	0	0	0	0
ENSRNA049475693	0	0	0	0	0	0	0	0	0	0	0	0	0	0	0	0
ENSRNA049475702	0	0	0	0	0	0	0	0	0	0	0	0	0	0	0	0
ENSRNA049475707	0	0	0	0	0	0	0	0	0	0	0	0	0	0	0	0
ENSRNA049475716	0	0	0	0	0	0	0	0	0	0	0	0	0	0	0	0
ENSRNA049475740	0	0	0	0	0	0	0	0	0	0	0	0	0	0	0	0
ENSRNA049475761	0	0	0	0	0	0	0	0	0	0	0	0	0	0	0	0
ENSRNA049475771	0	0	0	0	0	0	0	0	0	0	0	0	0	0	0	0
ENSRNA049475794	0	0	0	0	0	0	0	0	0	0	0	0	0	0	0	0
ENSRNA049475800	0	0	0	0	0	0	0	0	0	0	0	0	0	0	0	0
ENSRNA049475878	3	13.13	6.85	2.89	6.44	3.22	7.32	6.8	7.99	23.46	24.62	31.56	18.7	15.65	16.32	5.96
ENSRNA049475883	0	0	0	0	0	0	0	0	0	0	0	0	0	0	0	0
ENSRNA049475958	0	0	0	0	0	0	0	0	0	0	0	0	0	0	0	0
ENSRNA049475967	0	0	0	0	0	0	0	0	0	0	0	0	0	0	0	0
ENSRNA049475976	0	0	0	0	0	0	0	0	0	0	0	0	0	0	0	0
ENSRNA049475996	0	0	0	0	0	0	0	0	0	0	0	0	0	0	0	0
ENSRNA049476001	0	0	0	0	0	0	0	0	0	0	0	0	0	0	0	0
ENSRNA049476004	0	0	0	0	0	0	0	0	0	0	0	0	0	0	0	0
ENSRNA049476008	0	0	0	0	0	0	0	0	0	0	0	0	0	0	0	0
ENSRNA049476010	0	0	0	0	0	0	0	0	0	0	0	0	0	0	0	0
ENSRNA049476041	0	0	0	0	0	0	0	0	0	0	0	0	0	0	0	0
ENSRNA049476045	0	0.45	0.62	1.06	1.06	0	0	0	0	0	0	0	0	0	0	0
ENSRNA049476075	0	0	0	0	0	0	0	0	0	0	0	0	0	0	0	0
ENSRNA049476092	3.08	14.97	2.1	8.28	1.21	2.62	0	6.92	4.06	5.84	6.44	8.73	8.94	2.28	1.46	3.05
ENSRNA049476098	1.85	4.65	2.8	2.35	1.21	0	1.66	0	1.52	3.51	1.75	3.29	4.17	0	1.46	0
ENSRNA049476101	0	1.04	0	0	0	0	0	0	0.51	2.92	2.33	1.64	0	1.72	0.71	0
ENSRNA049476107	0	0	0	0	0	0	0	0	0	0.59	1.75	0	0	1.15	0.71	0
ENSRNA049476110	0	0	0	0	0	1.29	0	0	0	0	0	0	0	0	0	0
ENSRNA049476112	0	0	0	0	0	0	0	0	0	0	0	0	0	0	0	0
ENSRNA049476121	0	0	0	0	0	0	0	0	0	0	0	0	0	0	0	0
ENSRNA049476127	0	0	0	0	0	0	0	0	0	0	0	0	0	0	0	0
ENSRNA049476131	0	0	0	0	0	0	0	0	0	0	0	0	0	0	0	0
ENSRNA049476138	0	0	0	0	0	0	0	0	0	0	0	0	0	0	0	0
ENSRNA049476145	0	0	0	0	0	0	0	0	0	0	0	0	0	0	0	0
ENSRNA049476156	32.69	32.05	13.93	17.04	33.13	46.41	33.12	92.36	14.68	0	1.29	1.2	3.97	6.34	6.42	0
ENSRNA049476166	31.23	50.31	44.44	31.33	31.66	33.28	42.23	63.77	31.31	33.46	35.95	45.14	18.99	37.5	21.52	24.24
ENSRNA049476173	0	0	0	0	0	0	0	0	0	0	0	0	0	0	0	0
ENSRNA049476180	0	2.45	1.65	11.25	0	0	0	1.82	0	0	2.79	13	5.68	8.17	0	0
ENSRNA049476213	0	0	0	0	0	0	0	0	1.03	2.36	5.87	0	4.8	2.28	0	0
ENSRNA049476216	0	0	0	0	0	0	0	0	0	0	0	0	0	0	0	0
ENSRNA049476247	0	0	0	0	0	0	0	0	0	0	0	0	0	0	0	0
ENSRNA049476252	0	0	0	0	0	0	0	0	0	0	0	0	0	0	0	0
ENSRNA049476258	4.29	8.4	1.62	8.25	11.12	1.53	3.85	8.96	5.93	5.45	8.17	10.16	2.78	0	5.05	0
ENSRNA049476271	0	0	0	0	0	0	0	0	0	0	0	0	0	0	0	0
ENSRNA049476276	0	0	0	0	0	0	0	0	0	0	0	0	0	0	0	0
ENSRNA049476283	0	0	0	0	0	0	0	0	0	0	0	0	0	0	0	0
ENSRNA049476298	0	0	0	0	0	0	0	0	0	0	0	0	0	0	0	0
ENSRNA049476303	0	0	0	0	0	0	0	0	0	0	0	0	0	0	0	0
ENSRNA049476306	4.15	19.67	0	6.62	1.35	0	0	6.92	1.14	1.32	0	7.34	2.67	3.83	0	0
ENSRNA049476313	0	0	0	0	0	0	0	0	0	0	0	0	0	0	0	0
ENSRNA049476322	10.76	28.27	10.71	20.73	19.65	14.34	10.92	16.91	43.55	44.85	25.65	28.74	65.44	33.76	17.48	11.71
ENSRNA049476328	0	0	0	0	0	0	0	0	0	0	0	0	0	0	0	1.37
ENSRNA049476380	0	0	0	0	0	0	0	0	0	0	0	0	0	0	0	0
ENSRNA049476438	0	0	0	0	0	0	0	0.22	0	0	0	0	0	0	0	0
ENSRNA049476460	0	0	0	0	0	0	0	0	0	0	0	0	0	0	0	0
ENSRNA049476471	0	0	0	0	0	0	0	0	0	0	0	0	0	0	0	0
ENSRNA049476473	0	0	0	0	0	0	0	0	0	0	0	0	0	0	0	0
ENSRNA049476480	0	0	0	0	0	0	0	0	0	0	0	0	0	0	0	0
ENSRNA049476520	0	0	0	0	0	0	0	0	0	0	0	0	0	0	0	0
ENSRNA049476538	0	1.1	0	0	0	0	0	0	0	0	0	0	0	0	0	0
ENSRNA049476545	0	0	0	0	0	0	0	0	0	0	0	0	0	0	0	0
ENSRNA049476580	0	0	0	0	0	1.29	0.83	0	0	0	0	0	0	0	0	0
ENSRNA049476585	0	0	0	0	0	0	0	0	0	0	0	0	0	0	0	0
ENSRNA049476589	0	0	0	0	0	0	0	0	0	0	0	0	0	0	0	0
ENSRNA049476610	0	0	0	0	0	0	0	0	0	0	0	0	0	0	0	0
ENSRNA049476616	0	0	0	0	0	0	0	0	0	0	0	0	0	0	0	0
ENSRNA049476666	0	0	0	0	0	0	0	0	0	0	0	0	0	0	0	0
ENSRNA049476670	0	0	0	0	0	0	0	0	0	0	0	0	0	0	0	0
ENSRNA049476674	1.23	0	0	1.17	2.41	1.32	0	0	4.09	0	0	8.79	17.99	0	0	1.54
ENSRNA049476678	0	0	0	0	0	0	0	0	3.11	0	0	2.22	0	0	0	0
ENSRNA049476681	0	0	0	0	0	0	0	0	0	0	0	0	0	0	0	0
ENSRNA049476688	0	0	0	0	0	0	0	0	0	0	0	0	0	0	0	0
ENSRNA049476704	0	0	0	0	0	0	0	0	0	0	0	0	0	0	0	0
ENSRNA049476711	0	0	0	0	0	0	0	0	0	0	0	0	0	0	0	0
ENSRNA049476719	86.13	69.99	78.41	69.07	111.78	102.48	135.86	101.91	69.09	87.49	78.66	86.21	71.88	86.72	83.91	81.13
ENSRNA049476737	0	0	0	0	0.59	0.63	0	0	0	0.56	0	2.14	0	0	0	0
ENSRNA049476743	0	0	0	0	0	0	0	0	0	0	0	0	0	0	0	0
ENSRNA049476748	0	0	0	0	0	0	0	0	0	0	0	0	0	0	0	0
ENSRNA049476754	0	0	0	0	0	0	0	0	0	0	0	0	0	0	0	0
ENSRNA049476758	0	0	0	0	0	0	0	0	0	0	0	0	0	0	0	0
ENSRNA049476774	0	0	0	1.89	0	0	0	0	0	0	0	0	0	0	0	0
ENSRNA049476781	0	0	0	0	0	0	0	0	2.36	13.58	0	5.06	13.88	6.62	21.91	10.64
ENSRNA049476796	0	0	0	0	0	0	0	0	0	0	0	0	0	0	0	0
ENSRNA049476801	0	0	0	0	0	0	0	0	0	0	0	0	0	0	0	0
ENSRNA049476824	0	0	0	0	0	0	0	0	0	0	0	0	0	0	0	0
ENSRNA049476832	0	0	0	0	0	0	0	0	0	0	0	0	0	0	0	0
ENSRNA049476856	0	0	0	0	0	0	0	0	0	0	0	0	0	0	0	0
ENSRNA049476863	0	0	0	0	0	0	0	0	0	0	0	0	0	0	0	0
ENSRNA049476878	1.32	0	1.51	2.52	0	0	0	0	0	0	0	0	0	1.21	0	0
ENSRNA049476890	0	0	0	0	0	0	0	0	0	0	0	0	0	0	0	0
ENSRNA049476908	24.87	14.74	28.27	40.81	32.75	56.06	5.92	44.08	124.96	146.2	128.18	187.28	169.2	133.18	172.7	201.57
ENSRNA049476916	0	0	0.56	0.49	0	0	0	0	0	0	0	0	0	0	0	0
ENSRNA049476922	0	0	0	0	0	0	0	0	0	0	0	0	0	0	0	0
ENSRNA049476935	0	0	0	0	0	0	0	0	0	0	0	0	0	0	0	0
ENSRNA049476941	0	0	0	0	0	0	0	0	0	0	0	0	0	0	0	0
ENSRNA049476973	0	0	0	0	0	0	0	0	0.32	0.73	0	0.68	0	0.37	0	0
ENSRNA049476978	0	0	0	0	0	0	0	0	0	0	0	0	0	0	0	0
ENSRNA049476983	0	0	0	0	3.71	0	9.04	2.41	8.72	5.45	6.38	1.7	6.5	5.32	0	3.55
ENSRNA049476994	0	0	0	0	0	0	0	0	0	0	0	0	0	0	0	0
ENSRNA049477002	22.1	14.6	13.49	15.21	12.3	9.26	12.8	20.83	17.04	19.53	6.76	16.15	24.58	11.74	3.72	15.7
ENSRNA049477007	0	0	0	0	0	0	0	0	0	0	0	0	0	0	0	0
ENSRNA049477011	0	0	0	0	0	0	0	0	1.22	5.64	1.41	0	0	1.38	0	5.52
ENSRNA049477025	0	6.34	0	14.55	4.91	6.25	12.48	28.5	6.28	2.39	3.19	4.49	4.91	13.26	3.95	3.14
ENSRNA049477036	0	0	0	0	0	0	0	0	0	0	0	0	0	0	0	0
ENSRNA049477038	0	0	0	0	0	0	0	0	0	0	0	0	0	5.12	0	0
ENSRNA049477060	0	0	0	0	0	0	0	0	0	0	0	0	0	0	0	0
ENSRNA049477077	5456.57	5626.5	4109.15	4476.45	4204.86	2672.19	4155.91	3732.67	9529.49	8720.71	7665.58	10490	8709.4	8752.85	4762.55	5325.46
ENSRNA049477080	26102.9	24957.6	19757	19779.2	19851.2	13817.7	17522.8	17621.5	45546	35427.5	33878.2	44192.6	42496.2	38476.5	24162.4	21435.9
ENSRNA049477082	462.92	444.16	542.17	435.05	414.25	331.79	322.86	337.63	56.39	49.9	42.19	63.89	60.79	65.32	19.26	25.55
ENSRNA049477087	0	0	0	0	0	0	0	0	0	0	1.9	0.36	0	0.37	0	0
ENSRNA049477092	0	0	0	0	0	0	0	0	3.36	1.04	1.75	0	0.37	3.07	1.72	0
ENSRNA049477097	224.89	206.64	337.78	248.2	404.22	407.27	338.5	354.13	3.74	29.98	14.29	11.99	20.4	22.3	26.57	9.3
ENSRNA049477101	1.48	2.48	6.73	11.4	4.33	1.56	6.02	0	0	0	0	0	0	0	0	0
ENSRNA049477115	0	0	0	0	0	0	0	0	0	0	0	0	0	0	0	0
ENSRNA049477133	8.96	8.6	2.18	3.09	3.12	2.04	3.47	3.21	5.85	3.06	2.44	2.85	0.62	2.39	0	0.78
ENSRNA049477136	0	0	0	0	0	0	0	0	0	0	0	0	0	0	0	0
ENSRNA049477141	0	0	0	0	0	0	0	0	0	1.4	2.1	0	0	1.38	1.72	0
ENSRNA049477174	0	0	0	0	0	0	0	0	0	0	0	0	0	0	0	0
ENSRNA049477188	7.76	25.11	17.65	10.65	30.16	12.96	20.96	29.21	45.01	46.37	29.54	66.96	45.21	42.18	26.16	27.5
ENSRNA049477203	17.45	38.76	2.83	13.2	23.07	6.64	15.16	34.46	17.58	10.69	14.27	8.87	3.63	19.71	2.94	20.12
ENSRNA049477299	0	0	0	0	0	0	0	0	0.89	0	2.07	3.86	2.1	3.04	0	0
ENSRNA049477302	4.4	15.67	1.24	2.12	10.68	1.17	7.42	1.39	14.57	18.81	15.67	18.53	22.39	17.32	2.59	9.53
ENSRNA049477344	0	0	0	0.57	0	1.92	0.83	2.26	30.93	25.77	21.77	27.81	42.09	32.97	14.92	16.42
ENSRNA049477351	4.29	3.61	0	11	16.65	0	15.45	5.38	5.93	8.14	10.87	12.7	20.8	11.94	0	0
ENSRNA049477360	0	0	0	0	0	0	0	0	0	0	0	0	0	0	0	0
ENSRNA049477366	0	0	0	0	0	0	0	0	0	0	0	0	0	0	0	0
ENSRNA049477376	0	0	0	0	0	0	0	0	0	0	0	0	0	0	0	0
ENSRNA049477387	0	0	0	0	0	0	0	0	0	0	0	0	0	0	0	0
ENSRNA049477401	0.06	0	0	0	0	0	0	0	1.3	0.06	0	0	0.06	0.06	0	0.23
ENSRNA049477405	6.02	2.03	4.69	3.04	8.42	8.93	0.54	1.48	16.98	9.85	133.94	350.79	32.21	17.09	11.35	5.2
ENSRNA049477408	0.11	0	0.24	0	0.12	0.33	0	0.12	0	0	0	0	0.11	0	0	0
ENSRNA049477412	0.76	0	0	1.46	0	0	0	0.96	0	0	0	0	0	0	0	0
ENSRNA049477415	5.32	0	0	0	0	0	0	0	464.28	0	0	154.64	1.48	0	0	0
ENSRNA049477418	23.53	19.14	12.96	13.89	14.77	16.17	21.56	10.48	0	0	4.34	0.68	0.74	5.63	0.89	0.93
ENSRNA049477424	17.7	36.28	6.29	8.53	2.15	5.89	14.97	8.35	27.54	32.67	21.08	15.74	52.76	12.33	6.54	10.99
ENSRNA049477429	8.04	12.57	7.85	4.44	7.83	1.23	9.33	5.78	7.64	4.38	8.77	15.33	16.77	2.14	6.78	5.73
ENSRNA049477435	0	0	0	0	0	0	0	0	0	0	0	0	0	0	0	0
ENSRNA049477439	0	0	0	0	0	0	0	0	0	0	0	0	0	0	0	0
ENSRNA049477447	0	0	0	0	2.35	0	0	0	0	0	0	0	0	0	0	0
ENSRNA049477471	0	0	0	0	0	0	0	0	0	0	0	0	0	0	0	0
ENSRNA049477485	215.03	484.16	238.15	227.98	251.83	162.93	278.28	273.06	486.6	466.42	486.48	704.7	900.15	521.47	277.03	254.21
ENSRNA049477491	2.91	4.09	1.09	1.86	15.12	6.19	2.61	4.88	0	0.93	4.63	0	3.77	6.31	0	1.19
ENSRNA049477494	1.2	1.01	4.13	0	11.77	1.29	0	1.51	6.01	6.9	17.28	3.23	5.87	24.72	5.71	2.99
ENSRNA049477503	0	2.59	0	0	0	0	0	0	0.87	0	0	4.57	0.99	0.96	0	0
ENSRNA049477506	0	0	0	0	0	0	0	0	0	0	0	0	0	0	0	0
ENSRNA049477509	0	0	0	0	0	0	1.34	1.24	1.62	0	1.87	0	0	0	0	0
ENSRNA049477514	0	0	0	0	0	0	0	0	0	0	0	0	0	0	0	0
ENSRNA049477519	0	0	0	0	0	0	0	0	0	0	0	0	0	0	0	0
ENSRNA049477554	0	0	0	0	0	0	0	0	0	0	0	0	0	0	0	0
ENSRNA049477560	0	0	0	0	0	0	0	0	0	0	0	0	0	0	0	0
ENSRNA049477611	0	0	0	0	0	0	0	0	0	0	0	0	0	0	0	0
ENSRNA049477619	0	0	1.12	2.86	0	1.05	1.34	2.5	0	0	0	0	0	0	0	0
ENSRNA049477621	0	0	0	0	0	0	0	0	0	0	0	0	0	0	0	0
ENSRNA049477631	0	0	0	0	0	0	0	0	0	0	0	0	0	0	0	0
ENSRNA049477656	0	0	0	0	0	0	0	0	0	0	0	0	0	0	0	0
ENSRNA049477719	1.04	0	1.18	5.01	0	0	0	0	2.57	0	0	0	0	0	0	0
ENSRNA049477722	4.79	1.35	1.83	1.55	3.12	1.71	6.5	2.01	3.98	1.52	3.05	1.42	0	49.08	81.26	3.98
ENSRNA049477727	1.54	3.89	3.51	7.39	4.5	1.65	2.07	13.54	1.27	2.92	5.87	6.84	2.98	2.87	7.25	5.73
ENSRNA049477729	1.6	0	0	0	0	0	0	0	0	0	0	0	0	0	0	1.98
ENSRNA049477741	605.64	803.4	393.4	402.84	384.65	235.59	365.31	280.75	4848.39	4310.65	4020.72	4704.89	4615.49	5054.2	2573.87	2489.65
ENSRNA049477744	0	0	0	0	0	0	0	0	0	0	0	0	0	0	0	0
ENSRNA049477769	0	0	0	0	0	0	0	0	0	0	0	0	0	0	0	0
ENSRNA049477898	0	0	0	0	0	0	0	0	0	0	0	0	0	0	0	0
ENSRNA049477899	2.38	5.3	4.49	0	0	2.53	1.08	1.98	3.93	3	3.77	0.71	5.36	0.73	0.92	1.95
ENSRNA049477934	2.3	0	0	8.85	3.35	4.9	7.77	1.45	2.87	3.28	2.19	0	2.24	5.35	6.78	0
ENSRNA049477941	0	0	0	0	0	0	0	0	0	0	0	0	0	0	0	0
ENSRNA049477944	0	0	0	0	0	0	0	0	0	0	0	0	0	0	0	0
ENSRNA049478017	0	0	0	0	0	0	0	0	0	0	0	0	0	0	0	0
ENSRNA049478030	0	0	0	0	0	0	0	0	0	0	0	0	0	0	0	0
ENSRNA049478041	64.26	79.43	40.13	59.42	68.67	41.61	42.58	64.91	112.91	76.79	82.83	113.2	86.98	94.86	41.67	61.02
ENSRNA049478044	30.56	55.67	27.53	14.72	24.8	13.56	24.11	28.81	34.88	69.13	38.83	63.43	96.6	48.51	22.56	18.98
ENSRNA049478060	0	0	0	0	0	0	0	0	0	0	0	0	0	0	0	0
ENSRNA049478106	0	0	0	0	0	0	0	0.09	0	0	0	0.11	0	0	0	0
ENSRNA049478109	7.79	1.38	1.86	0.74	1.71	1.26	3.28	0.74	0.11	0	0.12	0.11	0.06	0	0	0
ENSRNA049478113	1.04	2.79	2.01	0.83	1.71	2.28	1.24	1.08	5.31	5.42	6.41	8.84	6.75	4.45	4.55	3.58
ENSRNA049478119	28.46	6.54	9.3	0.2	4.27	0.84	3.09	0.09	70.5	40.53	109.37	94.23	100.86	126.31	71.84	101.6
ENSRNA049478122	3.19	4.23	0.74	0.57	0.56	0.21	2.13	0.4	4.82	1.49	4.06	2.49	3.24	1.52	2.08	0.99
ENSRNA049478126	0	0.28	0.97	0.37	1.41	0.21	0.7	0.4	2.65	14.15	3.19	14.51	7.58	2.73	3.95	6.6
ENSRNA049478131	1.57	0.7	3.04	4.9	1.27	2.01	6.11	1.98	15.63	1.18	3.11	3.83	0.82	12.47	1.31	1.22
ENSRNA049478136	0	0	0.09	0	0	0.57	0.19	0	1.84	0.36	0.86	0.82	1.08	0.79	1.55	0.81
ENSRNA049478138	45.74	4.34	5.58	25.43	5.03	5.02	5.32	6.15	1.03	0.93	1.32	1.45	0.88	1.04	1.16	1.45
ENSRNA049478140	18.82	22.52	22.4	9.68	12.53	14.28	12.1	5.5	26.32	70.25	0.49	2.03	3.63	1.46	1.63	22.01
ENSRNA049478144	2.35	6.71	3.95	3.21	6.03	2.65	2.2	3.86	0.76	0.36	1.29	2.27	1.84	0.48	0.54	0.9
ENSRNA049478147	3.28	38.87	2.15	8.19	0.56	1.68	1.78	1.73	10.59	6.96	11.22	8.43	10.5	0.99	6.57	1.45
ENSRNA049478153	0.48	0.62	0.44	0.2	0.06	0.51	0.99	0.09	0.65	0.76	0.63	1.18	0.45	0.99	0.48	1.48
ENSRNA049478156	7.39	3.81	3.54	3.98	3.65	4.57	6.78	3.4	3.17	4.15	3.85	5.89	7.35	5.69	3.75	4.36
ENSRNA049478162	1.68	6.06	5.08	2.92	7.27	7.21	24.43	18.92	1.25	2.05	2.88	3.56	9.45	3.41	10.82	14.04
ENSRNA049478167	0.87	0.62	0.12	0.11	0.53	0.33	0.45	0	0.19	0.2	0.2	0.27	0.62	0.2	0	0.15
ENSRNA049478177	0	0	0	0	0	0.21	0	0	0	0.45	0	0	0	0	0	0
ENSRNA049478180	0.48	0.31	0.41	0.57	0.68	1.02	0.8	0.31	8.04	8.45	5.29	8.62	4.94	6.36	3.48	2.94
ENSRNA049478183	44.45	36.05	27.3	44.47	28.86	40.28	22.04	23.18	65.41	32.75	35.81	39.01	37.46	52.4	64.92	44.04
ENSRNA049478188	2.74	1.44	8.2	0.83	5.83	5.47	3.25	0.22	9.67	1.63	3.28	3.04	11.66	4.14	7.28	4.24
ENSRNA049478193	2.91	4.45	2.33	1.8	0.68	1.08	2.77	3.25	2	1.63	4.08	3.67	3.83	2.56	1.81	2.12
ENSRNA049478201	0	0	0	0	0	0.39	0.35	0.31	0.51	0	0.35	0	0.37	0	0.74	0
ENSRNA049478203	0.25	0	0	0	0	0.54	0	0	0	0	0	0	0	0	0	0
ENSRNA049478205	0	0.2	0	0	0	0	0	0	0	0	0.23	0	0.94	3.1	0	6.51
ENSRNA049478207	0.28	0	0	0	0	0	0.73	0	0	0	0	0	0	0	0.65	0
ENSRNA049478212	0	0	0	3.81	0.44	0.99	0	1.45	0.19	0	0	3.94	0	0	0	4.62
ENSRNA049478218	0	0	0	0	0	0.33	0	0	0.76	0	0	0.55	0	1.13	0	0.38
ENSRNA049478221	0	0	0	0	0	0	0	0	0	0	0	0	0	0	0	0
ENSRNA049478226	141.45	6.79	42.17	91.04	12.86	20.41	5.76	1.08	1.06	11.76	1.61	4.54	2.89	0.39	2.53	0
ENSRNA049478227	4.26	5.02	0.47	2.86	1.24	1.35	1.72	0	0.35	0.39	0	0	0	0.39	0	0
ENSRNA049478230	0	0	0	0	0	0	0	0	0	0	0	0	0	0	0	0
ENSRNA049478234	0.84	0.34	0	0	0.79	0.45	0	0	0.35	0	0	0	0	0	0	0
ENSRNA049478239	0	0.54	0	0	0.62	0	0	11.03	0	0	0	0	0	0	0.74	0
ENSRNA049478241	5.15	12.99	2.51	17.7	35.07	9.41	7.96	5.53	177.01	7.72	11.22	41.88	22.16	21.88	21.73	8.23
ENSRNA049478247	21.34	8.03	6.7	21.94	15.74	3.13	16.91	4.64	62.26	15.41	4.92	16.37	15.75	6.84	19.11	2.73
ENSRNA049478252	0.76	0	0	0	0	0	1.02	0	0.62	1.46	1.44	0	0.74	0.7	1.78	3.78
ENSRNA049478260	0.76	1.92	0	0.74	0	1.62	0	0	0	0	0	0.68	0	0	0	0
ENSRNA049478262	0	0.65	0	0	0	0.81	0	0	0.62	2.89	1.44	2.71	3.69	0.7	0	3.78
ENSRNA049478267	0	0	0	0	0.74	0	0	1.92	0	0	0	0	0	0	0	0
ENSRNA049478272	0	0.65	0	0	0	0.81	0	0.96	3.79	14.45	2.9	6.76	4.43	10.59	5.38	2.82
ENSRNA049478275	0	0	0	0	0	0	0	0	0	0	0	0.68	0	0	0	0
ENSRNA049478282	490.49	429.42	265.21	175.37	62.82	373.66	235.06	176.46	338.92	581.95	253.92	551.73	370.63	371.82	469.84	462.96
ENSRNA049478287	10.62	5.75	6.91	10.22	2.94	6.46	7.2	7.63	5.04	4.35	2.16	0.68	0.74	0	0.89	0
ENSRNA049478292	0	0	0	0	0	0	0	0	0	0	0	0	0	0	0	0
ENSRNA049478301	0	0	0	0	0	0	0	0	0	0	0	0	0	0	0	0
ENSRNA049478307	0	0	0	0	0	0	0	0	0	0	0	0	0	0	0	0
ENSRNA049478313	1.51	0	0	0	0	0.81	0	0	1.27	5.05	2.9	0.68	1.48	0.7	2.68	1.89
ENSRNA049478320	0	0	0	0	0.74	0	0	0	0	0	0	0	0.74	1.41	0.89	2.82
ENSRNA049478328	0	0	0	0	0	0	0	0.96	0.62	1.46	0.72	0	0	0	0.89	0.93
ENSRNA049478333	0	0	0	0	0.74	0	1.02	0	0	0	0	0	0	0	0	0
ENSRNA049478336	0	0	0	0	0	0	0	0	0	0	0	0	0	0	0	0
ENSRNA049478343	0	0	0	0	0	0	0	0	0	0	0	0	0.74	0	0	0
ENSRNA049478350	0	0	0	0	0	0	0	0	0	0	0	0	0	0	0	0
ENSRNA049478355	0	0	0	0	0	0	0	0	0	0	0	0	0	0	0	0
ENSRNA049478362	0	0	0	0	0	0	0	0	0	0	0	0	0	0	0	1.25
ENSRNA049478368	0	1.94	0	4.47	2.27	1.23	0	0	0	1.09	0	0	0	1.07	0	0
ENSRNA049478375	0	0	0	0	0	0	0	0	0	0	0	1.4	0	0	0	0
ENSRNA049478381	0	0	2.63	0	0	0	0	0	0	0	3.28	0	0	0	0	0
ENSRNA049478387	9.19	28.02	11.77	52	41.4	19.6	32.64	14.43	135.47	83.22	212.57	204.55	137.52	90.83	25.8	14.27
ENSRNA049478392	0	0.73	0	0.83	0	0	0	0	0.73	0	0	0	0	0	0	0
ENSRNA049478400	0	0	0	0	0	0	0	0	0	0	0	0	0	0	0	0
ENSRNA049478409	0	0	0	0	0	0	0	0	0	0	0	0	0	0	0	0
ENSRNA049478420	5.15	12.37	0.83	3.55	4.3	9.41	4.97	4.64	25.02	25.2	47.66	48.43	32.92	51.95	33.02	21.92
ENSRNA049478426	0	3.66	1.65	0	0.71	0.78	3.92	0	9.64	10.38	39.46	25.21	31.1	59.44	66.94	11.74
ENSRNA049478428	0	0	0	0	0	0	0	0	0	0	0	0	0	0	0	0
ENSRNA049478438	0	0	0	0	0	0	0	0	0	0	0	0	0	0	0	0
ENSRNA049478445	0	0	0	0	0	0	0	0	0	0	0	0	0	0	0	0
ENSRNA049478461	0	0	0	0	0	0	0	0	0	0	0	0	0	0	0	0
ENSRNA049478482	1.82	2.73	1.86	4.47	7.27	8.36	7.07	14.37	2.06	12.71	4.06	1.62	1.08	0.31	2.41	0.99
ENSRNA049478487	12.8	8.48	1.03	3.29	11.3	2.62	3.79	1.48	2.68	1.85	1.41	5.53	2.24	6.45	1.9	4.19
ENSRNA049478494	771.01	247	124.03	21.62	171.33	284.29	307.22	6.8	318.09	119.85	14.5	275.75	77.56	192.78	55.85	13.31
ENSRNA049478501	0	0	0	0	0	19.81	0	0.53	0	0	0	0	0	0	0	0
ENSRNA049478508	0.42	0	1.95	13.17	0	0.9	2.9	0	253.66	43.56	2.85	80.62	122.23	39.33	14.65	15.93
ENSRNA049478513	1.51	0	0.86	0	0	1.62	0	0	0.62	1.46	0.72	0	0	0	1.78	0
ENSRNA049478519	0.76	0	0	0	0	0	0	0	0	0	0	0	0	0	0	0
ENSRNA049478522	0	0.65	0	1.46	2.94	0.81	1.02	0	1.9	0	2.16	2.71	0	0	2.68	0
ENSRNA049478524	0	0	0	0.43	0	0	0.61	0	0	0	0	0	0	0	0.54	0
ENSRNA049478530	11.12	14.85	32.46	13.17	27.95	32.71	32.55	3.96	7.83	73.65	6.47	43.99	1102.1	113.89	99.07	10.55
ENSRNA049478534	326.63	121.91	79.94	102.03	71.32	78.7	44.43	50.38	2.74	2.55	1.64	14.43	28.89	1.89	8.92	5.32
ENSRNA049478539	0	0	0	0	0.56	0.75	0.38	0	0.11	0	0	0	0.14	0.14	0	0
ENSRNA049478543	0	0	28.51	0	0	0	0	0	10.07	2.89	4.34	4.74	5.9	0	6.27	0
ENSRNA049478548	0	0	0	0	2.24	0	13.44	0	0.62	0	1.47	0.68	0.74	2.14	0	0
ENSRNA049478557	0	0	0	0	0	0	0	0	0	0	0	0	0	0	0	0
ENSRNA049478560	0	0	0	0	0	0	0	0	0	0	0	0	0	0	0	0
ENSRNA049478576	159.18	203.82	65.72	110.97	161.45	171.11	255.15	157.42	1041.91	337.2	225.08	615.67	246.81	225.3	153.79	360.37
ENSRNA049478584	14.65	140.82	11.54	126.95	88.42	133.56	69.04	38.85	6.88	9.21	9.84	11.69	11.18	10.33	5.65	8.05
ENSRNA049478590	18.93	12.51	7.53	6.44	139.58	18.1	22.52	3.06	504.31	65.96	82.74	701	145.24	26.86	750.23	114.77
ENSRNA049478600	35.66	37.83	16.73	19.9	22.16	39.5	94.17	30.57	23.45	31.38	27.93	61.02	688.5	694.43	34.36	2317.27
ENSRNA049478607	37.67	504.85	11.33	348.6	91.3	239.47	41.62	246.41	7674.03	1921.47	817.74	3288.97	3975.09	4098.68	3779.41	25266.8
ENSRNA049478615	26.64	29.06	4.99	45.53	403.89	11.84	46.21	25.47	12.86	24.98	18.55	135.75	113.23	19.57	109.83	100.7
ENSRNA049478622	0	0.65	0	0	25.13	0	5.13	0	21.42	12.29	0	11.47	12.54	15.51	0.89	0
ENSRNA049478628	5.32	0	11.24	2.21	104.19	1.62	1.02	0	2.52	5.05	4.34	0.68	2.95	7.07	0.89	0
ENSRNA049478633	3.81	0	3.45	3.67	2.94	1.62	6.15	0	3.14	70.84	0.72	39.83	3.69	9.88	2.68	2.82
ENSRNA049478640	3.03	0.65	0.86	2.21	4.44	25.07	0	0	4.41	5.05	1.44	2.71	4.43	5.63	6.27	4.71
ENSRNA049478649	0.39	0	0.24	0	0.12	0.15	0.1	0.15	0.49	0.31	0.37	0.05	1.33	0.06	0.09	0.49
ENSRNA049478662	0.39	0.11	0.15	0.2	0.5	0.63	0.8	0.15	0.16	0.25	0.32	0.11	0.45	0.31	0.54	0.32
ENSRNA049478674	0	0	0	0	0	0	0	0	0	0	0	0	0.74	0	0	0
ENSRNA049478681	0	0	0	0	0.74	0	0	0	0	0	0	0	0	0	0	0
ENSRNA049478689	0	0	0	0	0	0	0	0	0	0	0	0.68	0	0	0	0
ENSRNA049478700	0.14	0	0.09	0	0.12	0	0	0	0	0.11	0	0	0.2	0	0	0
ENSRNA049478703	0.84	0.65	0	1.32	1.32	0.42	0.19	0.34	5.36	6.65	1.18	4.82	1.33	6.45	2.32	1.77
ENSRNA049478712	3.03	0	0	0	0	0	0	0	1.27	0	0.72	2.71	1.48	0	0	0
ENSRNA049478717	0	0	0	0.74	0.74	0	0	0	0.62	0	0	0	0	0	0	0
ENSRNA049478726	0	0	0	0	0	0	0	0	0	0	0	0.96	0	0	0	2.7
ENSRNA049478739	2.41	1.27	3.28	3.41	5.09	2.22	2.39	4.02	1.35	2.75	1.06	2.16	3.12	1.89	3.57	3.49
ENSRNA049478748	0	0	0	0	0	0.06	0	0	0	0	0	0	0	0	0	0
ENSRNA049478756	1.37	0.39	1.33	0.32	1.09	0.75	0.8	0.59	0.54	0.81	0.49	1.04	1.08	0.73	0.48	0.81
ENSRNA049478764	9.13	12.63	6.7	5.1	8.03	6.28	5.57	7.05	64.05	152.04	110.61	97.24	144.39	78.3	118.98	73.55
ENSRNA049478771	0	0	0	0.74	0	3.25	0	0	0	0	0	0	0	2.11	0	0.93
ENSRNA049478779	3.03	1.27	0.86	0	3.71	0	2.04	0	0	1.46	0	0	0.74	0	0	1.89
ENSRNA049478786	0	0	0	0	0	0	0	0	0	0	0	0	0	0	0	0
ENSRNA049478799	6.75	12.74	25.76	20.22	12.3	3.76	12.64	10.45	3.52	0.36	0.32	0.52	0	1.27	2.7	0.99
ENSRNA049478806	1.18	0.93	1.18	0.69	0.71	8.15	0.7	0.99	0	0	0	0.93	0	0	0.24	0
ENSRNA049478813	0.2	0	0	0	0	0	0.1	0	0	0	0	2.38	0	0	0.15	0
ENSRNA049478822	0.22	0	0.12	0	0	0	3.03	0.12	0	0	0	0	0	0	0	0
ENSRNA049478827	0	0	0	0	0	0	0	0	0	0	0	0	0	0	0	0
ENSRNA049478830	70.61	6.17	0	0	11.45	0.78	0	0.93	0	0	4.2	0	5.73	0	0	0
ENSRNA049478841	0	0	0	0	0	0	69.81	0	1.9	0	0	0	0	0	0	0
ENSRNA049478848	0.76	3.19	0	0.74	0	0	1.02	0	0	226.28	17.37	0	0	18.36	0	29.24
ENSRNA049478854	0	0	0	0	0	0	0	0	0	0	0	0	0	0	0	0
ENSRNA049478865	0	0	0	0	0	0	0	0	0	0	0	0	0	0	0	4.71
ENSRNA049478869	3.03	0	1.74	0.74	0	0	1.02	0	7.56	0.73	1.44	14.86	6.64	1.41	3.6	0.93
ENSRNA049478872	0	10.63	1.3	0	3.35	0	0	0	0	0	0	0	0	0	0	0
ENSRNA049478881	217.53	129.07	91.1	149.69	247.24	132.18	142.61	149.7	87.53	138.93	77.45	363.52	248.03	57.24	677.29	51.16
ENSRNA049478891	134.39	191.42	154.63	263.8	89.42	197.35	104.68	126.85	63.62	195.91	78.14	66.85	67.91	98.07	105.82	3510.45
ENSRNA049478900	0.81	2.71	0	0	0	0	0	0	0.68	3.06	0	0	1.56	3.74	1.9	7.99
ENSRNA049478910	0	0	0	0	0	0	0	0	1.22	2.78	0	1.31	2.84	1.35	1.72	0
ENSRNA049478923	2972.58	2537.61	2131.95	2237.29	2339.01	2138.87	2174.2	2515.33	1442.11	1618.25	1460.3	1279.42	879.75	1086.08	925.18	671.68
ENSRNA049478930	6.16	1.3	13.99	11.86	6	6.55	12.48	13.54	15.3	5.87	10.27	8.21	5.99	5.72	10.91	13.37
ENSRNA049478942	0	0	0	0	0	0	0	0	0	0	0	0	0	0	0	0
ENSRNA049478949	1.06	0.79	29.07	4.52	2.21	1.56	1.72	0.4	0.76	0.7	1.38	1.78	0.96	0.79	0.62	0.81
ENSRNA049478956	6.78	4.34	2.39	2.15	2.44	2.98	1.15	1.58	0.87	2.13	1.87	6.05	5.02	6.76	2.65	1.74
ENSRNA049478963	3.31	0.87	5.11	18.53	2.47	7.64	2.2	1.51	1.52	1.35	0.75	1.07	3.89	1.38	1.75	0.87
ENSRNA049478975	13.22	6.79	6.32	11.48	14.51	62.62	5.19	11.78	12.38	15.41	9.35	18.56	8.29	18.22	10.55	6.89
ENSRNA049478981	0	3.19	0.86	0.74	0	0	0	0	0	2.16	0	0	2.95	2.11	0.89	0.93
ENSRNA049478987	0	0	0	0	0	3.25	0	0	0	0	0	0	0	0	0	0.93
ENSRNA049478993	4.57	5.1	4.31	6.59	1.47	12.93	3.09	0.96	15.11	114.94	16.65	13.5	34.71	26.1	50.2	23.58
ENSRNA049478999	0	0	0.86	0.72	1.47	36.16	0	0	0	0	0	0	0.74	5.6	0.89	21.54
ENSRNA049479006	0	0.37	0.12	0	0.21	0.9	0.57	0.28	0.27	0	0	0.19	0.2	0.11	0.62	0
ENSRNA049479014	0	0	0	0	0	0	0	0	0	0	0	0	0	0	0	0
ENSRNA049479027	0	0	0	0	0	0	0	0	0.05	0	0	0.47	0.45	0	0	0
ENSRNA049479033	0.25	0.45	0.38	0.2	0.26	0.21	0.19	0.25	1.3	0.62	1.12	1.29	0.96	0.42	0.3	0.49
ENSRNA049479040	5.69	6.2	3.48	5.18	14.36	5.41	10.19	3.86	6.88	5.28	4.11	6.98	5.99	4.84	4.16	4.01
ENSRNA049479045	0	0	0	0	0	0	0	0	0	1.46	0	0	0	0	0	0
ENSRNA049479053	0	0.65	0	0	3.71	2.43	0	0	1.27	0.73	0	1.34	2.21	0	0.89	0
ENSRNA049479057	0	0	0	0	0	0	0	0	0	0	0	0	0	0	0	0
ENSRNA049479065	0	0	0	0	0	0	0	0	0	0	0	0	0	0	0	0
ENSRNA049479077	160.64	129.09	147.35	93.41	113.25	123.25	95.67	61.63	0.54	0	0	0.05	1.14	0.42	0	0.17
ENSRNA049479084	35.18	9.08	7.14	9.82	13.24	27.93	10.45	0.49	0	0	0	0.22	0	0	0	0
ENSRNA049479090	3.92	0.23	0.74	0.43	1.09	0.21	0	0.09	0	0	0	0	0	0	0	0
ENSRNA049479097	0	0	6.05	27.78	0	0.81	128.31	0.96	0	0	0	0	0	0	0	0
ENSRNA049479107	1.51	1.27	1.74	0.74	3.71	0.81	5.13	0	0	0	0	0	0	0	0	0
ENSRNA049479113	0	0	0	0	0	0	0	0	1.27	0	0	0	0	0	0	0
ENSRNA049479127	0	0	0	0	0	0	0	0	0	0	0	0	0	0	0	0
ENSRNA049479136	0	0	0	0	0	0	0	0	0	0	0	0	0	0	0	0
ENSRNA049479153	0	0	0	0	0	0	0	0	0	0	0	0	0	0	0	0
ENSRNA049479158	0	0	0	0	0	0	0	0	0	0	0	0	0	0	0	0
ENSRNA049479169	0	0	0	0	0	0	0	0	0	0	0	0	0	0	0	0
ENSRNA049479178	0	0	0	0	0	0	0	0	0	0	0	0	0	0	0	0
ENSRNA049479185	0	0	0	0	0	0	0	0	0	0	0	0	0	0	0	0
ENSRNA049479186	0	0	0	0	0	0	0	0	0	0	0	0	0	0	0	0
ENSRNA049479211	0	0	0	0	0	0	0	0	0	0	0	0	0	0	0	0
ENSRNA049479219	0	0	0	0	0	0	0	0	0	0	0	0	0	0	0	0
ENSRNA049479257	0.78	0.23	0.59	0.06	1.21	0.42	1.05	0.34	0.76	0.62	0.06	0.41	0.57	0.53	0.54	0.81
ENSRNA049479261	0	0	0	0	0	0	0	0	0	0	0	0	0	0	0	0
ENSRNA049479266	0	0.65	0	0	0	0	0	0	0	0	0	0	0.74	0.7	0	0
ENSRNA049479276	0	0	0	0	0	0	0	0	0	0	0	0	0	0	0	0
ENSRNA049479284	0	0	0	0	0	0	0	0	0	0	0	0	0	0	0	0
ENSRNA049479292	0	0	0	0	0	0	0	0	0	0	0	0	0	0	0	0
ENSRNA049479303	0	0	0	0	0	0	0	0	0	0	0	0	0	0	0	0
ENSRNA049479317	0	0	0	0	0	0	0	0	0	0	0	0	0	0	0	0
ENSRNA049479365	50.17	51.84	23.4	65.69	52.84	58.71	64.49	66.15	62.1	59.53	73.65	34.38	47.99	51.98	23.3	40.87
ENSRNA049479370	45.8	80.3	57.75	87.17	127.87	76.33	126.49	141.29	140.4	106.15	62.58	110.65	59.03	93.42	96.39	70.46
ENSRNA049479381	7.56	24.35	4.31	7.27	29.42	17.44	17.04	31.65	20.91	19.2	7.19	4.49	39.22	12.87	17.86	15.64
ENSRNA049479409	1.37	6.88	0	2.63	0	0	5.51	0	3.39	0	11.68	2.41	6.61	0	0	3.37
ENSRNA049479419	9.05	12.66	31.99	15.46	33.22	18.19	25.8	52.98	5.01	17.21	19.13	8.05	9.76	17.71	9.48	12.47
ENSRNA049479424	6.58	14.38	13.49	10.14	15.36	7	21.34	18.17	17.47	12.52	16.31	22.23	19.18	12.22	29.52	19.62
ENSRNA049479432	28.07	28.02	10.98	16.04	35.01	16.83	17.8	27.57	34.21	38.42	35.95	34.33	21.34	38.32	20.72	34.85
ENSRNA049479442	0	0	0	0	0	0	0	0	0	0	0	0	0	0	0	0
ENSRNA049479449	7.9	3.81	3.84	1.09	1.09	2.4	9.14	7.08	0	3.23	2.16	7.04	15.35	2.08	2.68	1.4
ENSRNA049479456	18.57	31.23	13.22	58.1	44.08	47.02	73.79	48.16	21.21	69.66	49.78	43.39	80.17	43.16	61.71	66.34
ENSRNA049479461	9.64	5.78	1.56	1.32	6.71	7.33	11.18	5.19	9.15	17.04	13.11	12.24	12.06	11.52	4.87	6.83
ENSRNA049479467	11.01	11.58	0	2.66	13.42	5.86	3.73	13.85	9.15	5.25	23.61	24.5	26.79	11.52	13.02	0
ENSRNA049479501	0	0	0	0	0	0	0	0	0	0	0	0	0	0	0	0
ENSRNA049479518	9.33	7.84	1.51	1.29	14.24	12.75	14.39	0	6.64	15.21	10.15	16.56	9.05	8.64	4.73	3.31
ENSRNA049479540	0	0	0	0	0	0	0	0	0	0.06	0.06	0.11	0.06	0.17	0	0.09
ENSRNA049479546	0	0.08	0	0.52	0.21	0.24	0.57	0	0	0	0.2	0.57	0	0.31	0.39	0.55
ENSRNA049479549	4.57	9.58	3.45	5.13	5.91	2.43	10.25	1.92	5.66	6.51	8.69	13.5	7.38	6.36	5.38	8.49
ENSRNA049479556	0	0	0	0	0	0	0	0	0	0	0	0	0	0	0	0
ENSRNA049479574	0	0.76	0.59	0.74	0.18	0.36	2.64	0.09	0.32	0.06	0	0	0	0.11	0.09	0.17
ENSRNA049479579	30.08	49.69	4.1	12.89	9.71	5.17	12.42	2.81	15.92	7.89	8.51	58.15	4.85	5.97	19.62	25.12
ENSRNA049479581	1.93	3.47	1.15	1.95	2.24	1.26	1.72	1.61	1.81	1.74	1.93	4.08	3.92	1.89	1.63	1.25
ENSRNA049479585	0.39	0	0.15	0	0.26	1.83	0.19	0	0.32	0	0	0.11	0	0.11	0.3	0
ENSRNA049479590	0.31	0.51	1.92	1.03	1.5	1.47	2.9	1.14	0.89	1.01	1.9	1.51	1.5	1.15	2.35	2.3
ENSRNA049479595	531.83	69.87	53.35	41.95	111.6	464.06	131.94	47.63	72.91	228.02	59.36	81.33	240.48	56.79	72.47	62.67
ENSRNA049479607	1.54	1.3	0.53	0.6	1.35	1.8	2.48	0	2.92	3.96	2.79	3.56	4.63	1.15	1.81	3.43
ENSRNA049479611	0	0	0	0	0	0	0	0	0	0	0	0	0	0	0	0
ENSRNA049479615	0	0.65	0	0	1.47	0	1.02	0	0.62	0.73	1.44	0.68	0.74	0	0.89	0
ENSRNA049479622	0	0	0	0	0	0	0	0	0.62	2.16	0	0.68	0.74	1.41	0	0.93
ENSRNA049479627	233.97	26.55	249.25	1361.72	145.17	67.91	26.5	73.84	89.54	86.87	2286.32	210.71	748.49	1221.34	275.6	47.59
ENSRNA049479633	0	0	0	0.43	0	0	0	0.59	40.43	2.16	0.43	0	3.97	0	2.14	0
ENSRNA049479649	0	0	0	0	0	0	0	0	0	0	0	0	0	0	0	0
ENSRNA049479657	0	0	0	0	0	0	0	0	0	0	0	0	0	0	0	0
ENSRNA049479663	0	0	0	0	0	0	0	0	0	0	0	0	0	0	0	0
ENSRNA049479675	0	0	0	0	0	0	0	0	0	0	0	0	0	0	0	0
ENSRNA049479684	0	0	0	0	0	0	0	0	0	0	0	0	0	0	0	0
ENSRNA049479692	0	1.35	5.46	4.61	0	1.71	6.5	2.01	2.65	3.06	1.52	2.85	3.12	0	0	1.98
ENSRNA049479700	0	0	0	0	0	0	0	0	0	0	0	0	0	0	0	0
ENSRNA049479709	0	0	0	0	0	1.65	0	0	1.27	0	0	0	0	0	0	0
ENSRNA049479717	0	0	0	0	0	0	0	0	0	0	0	0	0	0	0	0
ENSRNA049479725	0	0	0	0	0	0	0	0	0	0	0	0	0	0	0	0
ENSRNA049479731	0	0	0	0	0	0	0	0	0	0	0	0	0	0	0	0
ENSRNA049479739	0	0	0	0	0	0	0	0	0	0	0	0	0	0	0	0
ENSRNA049479745	0	0	0	0	0	0	0	0	0	0	0	0	0	0	0	0
ENSRNA049479751	0	0	0	0	0	0	0	0	0	0	0	0	0	0	0	0
ENSRNA049479761	0	0	0	0	0	0	0	0	0	0	0	0	0	0	0	0
ENSRNA049479768	0	0	0	0	0	0	0	0	0	0	0	0	0	0	0	0
ENSRNA049479776	0	0	0	0	0	0	0	0	0	0	0	0	0	0	0	0
ENSRNA049479781	0	0	0	0	0	0	0	0	0	0	0	0	0	0	0	0
ENSRNA049479790	0	0	0	0	0	0	0	0	0	0	0	0	0	0	0	0
ENSRNA049479804	765.77	737.76	536.91	713.2	353.87	476.35	391.33	421.73	513.95	566.29	356.05	292.94	216.79	293.13	193	177.76
ENSRNA049479810	0	0	0	0	0	0	0	0	0	0	0	0	0	0	0	0
ENSRNA049479819	1975.14	1777.48	1611.98	1326.46	1310.04	1694.32	1698.95	1528.63	1078.44	1224.41	1191.56	934.46	889.96	950.59	1204.38	706.82
ENSRNA049479822	0	0	0	0	0	0	0	0	0	0	0	0	0	0	0	0
ENSRNA049479827	1.54	12.94	0	8.88	1.5	6.55	6.24	5.81	14.03	5.87	5.87	2.74	8.97	2.87	5.44	7.65
ENSRNA049479831	0	0	0	0	0	0	0	0	0	0	0	0	0	0	0	0
ENSRNA049479848	0	0	0	0	0	0	0	0	3.9	0	0	0	0	0	0	0
ENSRNA049479871	856.07	1442.45	81.86	110.08	87.59	93.37	70.64	39.29	205.61	68.57	66.06	225.25	207.19	18.84	32.61	90.96
ENSRNA049479875	192.49	120.47	71.15	133.19	293.41	134.53	310.44	732.19	148.36	331.22	416.45	268.01	179.84	291.72	345.09	76.6
ENSRNA049479884	195.17	10.01	206.69	135.97	109.19	202.82	47.52	3.86	319.15	1164.4	54.76	13.55	431.13	298.84	58.14	342.18
ENSRNA049479889	0	0	0	0	0.41	0	0.29	0	0	0	0.12	0	0	0.11	0	0.15
ENSRNA049479895	0	0	0	0	0	0	0.57	0	0	0	0.2	0.19	0	0	0	0
ENSRNA049479907	0	0	0	0	0	0	0	0	0	0	0	0	0	0	0	0
ENSRNA049479912	0	0	0	0.74	0	0	21.56	0	0	1.46	2.16	0.68	5.9	2.82	65.45	0.93
ENSRNA049479918	1192.81	509.81	442.33	602.84	1506.83	1130.7	2007.67	996.8	1109.34	5696.62	1477.95	1411.4	1152.47	1680.64	2160	1810.39
ENSRNA049479921	0	0.65	0	0	6.65	0	1.02	0.96	0.62	0.73	0.72	0.68	0	0	0	0
ENSRNA049762431	0	0	0	0	0	0	0	0	0	0	0	0	0	0	0	0
ENSRNA049762432	0	0	0	0	0	0	0	0	0	0	0	0	0	0	0	0
ENSRNA049762433	0	0	0	0	0	0	0	0	0	0	0	0	0	0	0	0
ENSRNA049762434	0	0	0	0	0	0	0	0	0	0	0	0	0	0	0	0
ENSRNA049762435	0	0	0	0	0	0	0	0	0	0	0	0	0	0	0	0
ENSRNA049762436	0	0	0	0	0	0	0	0	0	0	0	0	0	0	0	0
ENSRNA049762437	0	0	0	0	0	0	0	0	0	0	0	0	0	0	0	0
ENSRNA049996714	0	0	0	0	0	0	0	0	0	0	0	0	0	0	0	0
ENSRNA049996731	0	0	0	0	0	0	0	0	0	0	0	0	0	0	0	0
ENSRNA049996738	0	0	0	0	0	0	0	0	0	0	0	0	0	0	0	0
ENSRNA049996745	0	0.79	0	0	0	0	0	2.35	0	0.9	0	0	0.91	0.87	4.43	0
ENSRNA049996753	0	0	0	0	0	0	0	0	0	0	0	0	0	0	0	0
ENSRNA049996758	0	0	0	0	0	0	0	0	0	0	0	0	0	0	0	0
ENSRNA049996765	0	0	0	0	0	0	0	0	0	0	0	0	0	0	0	0
ENSRNA049996772	0	0	0	0	0	0	0	0	0	0	0	0	0	0	0	0
ENSRNA049996780	0	0	0	0	0	0	0	0	0	0	0	0	0	0	0	0
ENSRNA049996786	0	0	0	0	0	0	0	0	0	0	0	0	0	0	0	0
ENSRNA049996794	0	0	0	0	0	0	0	0	0	0	0	0	0	0	0	0
ENSRNA049996802	0	0	0	0	0	0	0	0	0	0	0	0	0	0	0	0
ENSRNA049996811	0	0	0	0	0	0	0	0	0	0	0	0	0	0	0	0
ENSRNA049996821	0	0	0	0	0	0	0	0	0	0	0	0	0	0	0	0
ENSRNA049996827	0	0	0	0	0	0	0	0	0	0	0	0	0	0	0	0
ENSRNA049996835	0	0	0	0	0	0	0	0	0	0	0	0	0	0	0	0
ENSRNA049996845	0	0	0	0	0	0	0	0	0	0	0	0	0	0	0	0
ENSRNA049996853	0	0	0	0	0	0	0	0	0	0	0	0	0	0	0	0
ENSRNA049996861	0	0	0	0	0	0	0	0	0	0	0	0	0	0	0	0
ENSRNA049996869	0	0	0	0	0	0	0	0	0	0	0	0	0	0	0	0
ENSRNA049996875	0	0	0	0	0	0	0	0	0	0	0	0	0	0	0	0
ENSRNA049996884	0	0	0	0	0	0	0	0	0	0	0	0	0	0	0	0
ENSRNA049996891	0	0	0	0	0	0	0	0	0	0	0	0	0	0	0	0
ENSRNA049996901	0	0	0	0	0	0	0	0	0	0	0	0	0	0	0	0
ENSRNA049996907	0	0	0	0	0	0	0	0	0	0	0	0	0	0	0	0
ENSRNA049996912	0	0	0	0	0	0	0	0	0	0	0	0	0	0	0	0
ENSRNA049996917	0	0	0	0	0	0	0	0	0	0	0	0	0	0	0	0
ENSRNA049996925	0	0	0	0	0	0	0	0	0	0	0	0	0	0	0	0
ENSRNA049996933	0	0	0	0	0	0	0	0	0	0	0	0	0	0	0	0
ENSRNA049996938	0	0	0	0	0	0	0	0	0	0	0	0	0	0	0	0
ENSRNA049996943	0	0	0	0	0	0	0	0	0	0	0	0	0	0	0	0
ENSRNA049996948	0	0	0	0	0	0	0	0	0	0	0	0	0	0	0	0
ENSRNA049996955	0	0	0	0	0	0	0	0	0	0	0	0	0	0	0	0
ENSRNA049996962	0	0	0	0	0	0	0	0	0	0	0	0	0	0	0	0
ENSRNA049996970	0	0	0	0	0	0	0	0	0	0	0	0	0	0	0	0
ENSRNA049996976	0	0	0	0	0	0	0	0	0	0	0	0	0	0	0	0
ENSRNA049996982	0	0	0	0	0	0	0	0	0	0	0	0	0	0	0	0
ENSRNA049996989	0	0	0	0	0	0	0	0	0	0	0	0	0	0	0	0
ENSRNA049996994	0	0	0	0	0	0	0	0	0	0	0	0	0	0	0	0
ENSRNA049996999	0	0	0	0	0	0	0	0	0	0	0	0	0	0	0	0
ENSRNA049997005	0	0	0	0	0	0	0	0	0	0	0	0	0	0	0	0
ENSRNA049997008	0	0	0	0	0	0	0	0	0	0	0	0	0	0	0	0
ENSRNA049997014	0	0	0	0	0	0	0	0	0	0	0	0	0	0	0	0
ENSRNA049997020	0	0	0	0	0	0	0	0	0	0	0	0	0	0	0	0
ENSRNA049997025	0	0	0	0	0	0	0	0	0	0	0	0	0	0	0	0
ENSRNA049997031	0	0	0	0	0	0	0	0	0	0	0	0	0	0	0	0
ENSRNA049997037	0	0	0	0	0	0	0	0	0	0	0	0	0	0	0	0
ENSRNA049997043	0	0	0	0	0	0	0	0	0	0	0	0	0	0	0	0
ENSRNA049997047	0	0	0	0	0	0	0	0	0	0	0	0	0	0	0	0
ENSRNA049997056	0	0	0	0	0	0	0	0	0	0	0	0	0	0	0	0
ENSRNA049997059	0	0	0	0	0	0	0	0	0	0	0	0	0	0	0	0
ENSRNA049997063	0	0	0	0	0	0	0	0	0	0	0	0	0	0	0	0
ENSRNA049997069	0	0	0	0	0	0	0	0	0	0	0	0	0	0	0	0
ENSRNA049997076	0	0	0	0	0	0	0	0	0	0	0	0	0	0	0	0
ENSRNA049997081	0	0	0	0	0	0	0	0	0	0	0	0	0	0	0	0
ENSRNA049997084	0	0	0	0	0	0	0	0	0	0	0	0	0	0	0	0
ENSRNA049997089	0	0	0	0	0	0	0	0	0	0	0	0	0	0	0	0
ENSRNA049997094	0	0	0	0	0	0	0	0	0	0	0	0	0	0	0	0
ENSRNA049997100	0	0	0	0	0	0	0	0	0	0	0	0	0	0	0	0
ENSRNA049997105	0	0	0	0	0	0	0	0	0	0	0	0	0	0	0	0
ENSRNA049997107	0	0	0	0	0	0	0	0	0	0	0	0	0	0	0	0
ENSRNA049997113	0	0	0	0	0	0	0	0	0	0	0	0	0	0	0	0
ENSRNA049997118	0	0	0	0	0	0	0	0	0	0	0	0	0	0	0	0
ENSRNA049997124	0	0	0	0	0	0	0	0	0	0	0	0	0	0	0	0
ENSRNA049997128	0	0	0	0	0	0	0	0	0	0	0	0	0	0	0	0
ENSRNA049997133	13.02	23.45	1.42	1.2	1.21	3.31	0	3.12	0.51	1.18	1.18	0.55	0	0.56	0	0
ENSRNA049997139	0	0	0	0	0	0	0	0	0	0	0	0	0	0	0	0
ENSRNA049997143	0	0	0	0	0	0	0	0	0	0	0	0	0	0	0	0
ENSRNA049997149	0	0	0	0	0	0	0	0	0	0	0	0	0	0	0	0
ENSRNA049997154	0	0	0	0	0	0	0	0	0	0	0	0	0	0	0	0
ENSRNA049997159	0	0	0	0	0	0	0	0	0	0	0	0	0	0	0	0
ENSRNA049997164	0	0	0	0	0	0	0	0	0	0	0	0	0	0	0	0
ENSRNA049997169	0	0	0	0	0	0	0	0	0	0	0	0	0	0	0	0
ENSRNA049997176	0	0	0	0	0	0	0	0	0	0	0	0	0	0	0	0
ENSRNA049997182	0	0	0	0	0	0	0	0	33.01	33.34	31.52	14.92	33.12	32.52	28.89	39.3
ENSRNA049997187	0	0	0	0	0	0	0	0	0	0	0	0	0	0	0	0
ENSRNA049997191	0	0	0	0	0	0	0	0	0	0	0	0	0	0	0	0
ENSRNA049997196	0	0	0	0	0	0	0	0	0	0	0	0	0	0	0	0
ENSRNA049997200	0	0	0	0	0	0	0	0	0	0	0	0	0	0	0	0
ENSRNA049997205	0	0	0	0	0	0	0	0	0	0	0	0	0	0	0	0
ENSRNA049997209	0	0	0	0	0	0	0	0	0	0	0	0	0	0	0	0
ENSRNA049997213	0	0	0	0	0	0	0	0	0	0	0	0	0	0	0	0
ENSRNA049997218	0	0	0	0	0	0	0	0	0	0	0	0	0	0	0	0
ENSRNA049997223	0	0	0	0	0	0	0	0	0	0	0	0	0	0	0	0
ENSRNA049997226	0	0	0	0	0	0	0	0	0	0	0	0	0	0	0	0
ENSRNA049997230	0	0	0	0	0	0	0	0	0	0	0	0	0	0	0	0
ENSRNA049997235	0	0	0	0	0	0	0	0	0	0	0	0	0	0	0	0
ENSRNA049997238	0	0	0	0	0	0	0	0	0	0	0	0	0	0	0	0
ENSRNA049997242	0	0	0	0	0	0	0	0	0	0	0	0	0	0	0	0
ENSRNA049997246	0	0	0	0	0	0	0	0	0	0	0	0	0	0	0	0
ENSRNA049997249	0	0	0	0	0	0	0	0	0	0	0	0	0	0	0	0
ENSRNA049997253	0	0	0	0	0	0	0	0	0	0	0	0	0	0	0	0
ENSRNA049997257	0	0	0	0	0	0	0	0	0	0	0	0	0	0	0	0
ENSRNA049997260	0	0	0	0	0	0	0	0	0	0	0	0	0	0	0	0
ENSRNA049997262	0	0	0	0	0	0	0	0	0	0	0	0	0	0	0	0
ENSRNA049997266	0	0	0	0	0	0	0	0	0	0	0	0	0	0	0	0
ENSRNA049997270	0	0	0	0	0	0	0	0	0	0	0	0	0	0	0	0
ENSRNA049997276	18.23	61.25	16.85	43.84	59.85	46.11	33.88	61.51	158.73	76.99	106.35	93.19	58.69	76.19	29.58	33.95
ENSRNA049997281	0	0	0	0	0	0	0	0	0	0	0	0	0	0	0	0
ENSRNA049997285	0	0	0	0	0	0	0	0	0	0	0	0	0	0	0	0
ENSRNA049997292	0	0	0	0	0	0	0	0	0	0	0	0	0	0	0	0
ENSRNA049997295	0	0	0	0	0	0	0	0	0	0	0	0	0	0	0	0
ENSRNA049997299	0	0	0	1.46	0	0	0	0	0	0	0	0	0	0	0	0
ENSRNA049997305	0	0	0	0	0	0	0	0	0	0	0	0	0	0	0	0
ENSRNA049997309	0	0	0	0	0	0	0	0	0	0	0	0	0	0	0	0
ENSRNA049997313	0	0	0	0	0	0	0	0	0	0	0	0	0	0	0	0
ENSRNA049997317	0	0	0	0	0	0	0	0	0	0	0	0	0	0	0	0
ENSRNA049997321	0	0	0	0	0	0	0	0	0	0	0	0	0	0	0	0
ENSRNA049997326	0	0	0	0	0	0	0	0	0	0	0	0	0	0	0	0
ENSRNA049997330	0	0	0	0	0	0	0	0	0	0	0	0	0	0	0	0
ENSRNA049997333	0	0	0	0	0	0	0	0	0	0	0	0	0	0	0	0
ENSRNA049997336	0	0	0	0	0	0	0	0	0	0	0	0	0	0	0	0
ENSRNA049997340	0	0	0	0	0	0	0	0	0	0	0	0	0	0	0	0
ENSRNA049997345	0	0	0	0	0	0	0	0	0	0	0	0	0	0	0	0
ENSRNA049997348	0	0	0	0	0	0	0	0	0	0	0	0	0	0	0	0
ENSRNA049997353	0	0	0	0	0	0	0	0	0	0	0	0	0	0	0	0
ENSRNA049997356	0	0	0	0	0	0	0	0	0	0	0	0	0	0	0	0
ENSRNA049997360	1.37	6.88	0	0	0	0	0	0	15.82	0	0	12.1	15.89	0	0	0
ENSRNA049997364	0	0	0	0	0	0	0	0	0	0	0	0	0	0	0	0
ENSRNA049997368	0	0	0	0	0	0	0	0	0	0	0	0	0	0	0	0
ENSRNA049997372	0	0	0	0	0	0	0	0	0	0	0	0	0	0	0	0
ENSRNA049997376	0	0	0	0	0	0	0	0	0	0	0	0	0	0	0	0
ENSRNA049997380	0	0	0	0	0	0	0	0	0	0	0	0	0	0	0	0
ENSRNA049997384	0	0	0	0	0	0	0	0	0	0	0	0	0	0	0	0
ENSRNA049997389	0	0	0	0	0	0	0	0	0	0	0	0	0	0	0	0
ENSRNA049997394	0	0	0	0	0	0	0	0	0	0	0	0	0	0	0	0
ENSRNA049997399	0	0	0	0	0	0	0	0	0	0	0	0	0	0	0	0
ENSRNA049997403	0	0	0	0	0	0	0	0	0	0	0	0	0	0	0	0
ENSRNA049997407	0	0	0	0	0	0	0	0	0	0	0	0	0	0	0	0
ENSRNA049997411	0	0	0	0	0	0	0	0	0	0	0	0	0	0	0	0
ENSRNA049997414	0	0	0	0	0	0	0	0	0	0	0	0	0	0	0	0
ENSRNA049997418	0	0	0	0	0	0	0	0	0	0	0	0	0	0	0	0
ENSRNA049997422	0	0	0	0	0	0	0	0	0	0	0	0	0	0	0	0
ENSRNA049997426	0	0	0	0	0	0	0	0	0	0	0	0	0	0	0	0
ENSRNA049997429	0	0	0	0	0	0	0	0	0	0	0	0	0	0	0	0
ENSRNA049997433	0	0	0	0	0	0	0	0	0	0	0	0	0	0	0	0
ENSRNA049997437	0	0	0	0	0	0	0	0	0	0	0	0	0	0	0	0
ENSRNA049997441	0	0	0	0	0	0	0	0	0	0	0	0	0	0	0	0
ENSRNA049997443	0	0	0	0	0	0	0	0	0	0	0	0	0	0	0	0
ENSRNA049997447	0	0	0	0	0	0	0	0	1.19	0	1.35	0	0	0	0	0
ENSRNA049997451	0	0	0	0	0	0	0	0	0	0	0	0	0	0	0	0
ENSRNA049997454	0	0	0	0	0	0	0	0	0	0	0	0	0	0	0	0
ENSRNA049997458	0	0	0	0	0	0	0	0	0	0	0	0	0	0	0	0
ENSRNA049997462	0	0	0	0	0	0	0	0	0	0	0	0	0	0	0	0
ENSRNA049997466	0	0	0	0	0	0	0	0	0	0	0	0	0	0	0	0
ENSRNA049997469	0	0	0	0	0	0	0	0	0	0	0	0	0	0	0	0
ENSRNA049997473	0	0	0	0	0	0	0	0	0	0	0	0	0	0	0	0
ENSRNA049997478	0	0	0	0	0	0	0	0	0	0	0	0	0	0	0	0
ENSRNA049997483	0	0	0	0	0	0	0	0	0	0	0	0	0	0	0	0
ENSRNA049997487	0	0	0	0	0	0	0	0	0	0	0	0	0	0	0	0
ENSRNA049997490	0	0	0	0	0	0	0	0	0	0	0	0	0	0	0	0
ENSRNA049997494	0	0	0	0	0	0	0	0	0	0	0	0	0	0	0	0
ENSRNA049997498	0	0	0	0	0	0	0	0	0	0	0	0	0	0	0	0
ENSRNA049997501	0	0	0	0	0	0	0	0	0	0	0	0	0	0	0	0
ENSRNA049997505	0	0	0	0	0	0	0	0	0	0	0	0	0	0	0	0
ENSRNA049997508	0	0	0	0	0	0	0	0	0	0	0	0	0	0	0	0
ENSRNA049997513	0	0	0	0	0	0	0	0	0	0	0	0	0	0	0	0
ENSRNA049997515	0	0	0	0	0	0	0	0	0	0	0	0	0	0	0	0
ENSRNA049997522	0	0	0	0	0	0	0	0	0	0	0	0	0	0	0	0
ENSRNA049997525	0	0	0	0	0	0	0	0	0	0	0	0	0	0	0	0
ENSRNA049997529	0	0	0	0	0	0	0	0	0	0	0	0	0	0	0	0
ENSRNA049997533	0	0	0	0	0	0	0	0	0	0	0	0	0	0	0	0
ENSRNA049997537	0	0	0	0	0	0	0	0	0	0	0	0	0	0	0	0
ENSRNA049997541	0	0	0	0	0	0	0	0	0	0	0	0	0	0	0	0
ENSRNA049997545	0	0	0	0	0	0	0	0	0	0	0	0	0	0	0	0
ENSRNA049997548	0	0	0	0	0	0	0	0	0	0	0	0	0	0	0	0
ENSRNA049997551	0	0	0	0	0	0	0	0	0	0	0	0	0	0	0	0
ENSRNA049997555	0	1.52	0	0	0	0.96	11.08	0	0	0	1.73	0	0	0	0	0
ENSRNA049997559	0	0	0	0	0	0	0	0	0	0	0	0	0	0	0	0
ENSRNA049997563	0	0	0	0	0	0	0	0	0	0	0	0	0	0	0	0
ZeamMp002	11.23	0.56	0.38	0.32	16.57	1.08	0	0	8.75	12.63	7.13	4.85	7.29	6.34	11.65	5.49
ZeamMp003	34.51	31.85	23.31	25.2	27.13	36.19	34.3	41.23	124.12	109.49	89.53	62.83	87.41	73.8	102.99	73.05
ZeamMp004	74.17	83.04	61.94	46.99	65.08	99.41	83.63	88.83	104.43	90.29	70.38	51.77	73.33	59.46	82.42	67.47
ZeamMp005	53.92	61.47	52.32	46.85	52.02	83.99	74.58	86.58	78.97	67.17	44.69	41.8	53.32	44.63	61.8	48.58
ZeamMp006	3.03	2.56	1.92	0.97	1.32	1.44	1.82	1.27	1.68	2.25	0.63	0.9	1.65	2.51	1.99	0.84
ZeamMp007	7.76	6.26	5.61	6.1	4.62	5.92	4.71	8.38	25.13	21.58	9.98	9.03	18.64	8.39	12.37	8.08
ZeamMp008	74.23	57.39	61.94	62.86	68.17	80.47	58.28	65.62	260.32	231.53	247.08	207.75	234.84	199.79	339.89	260.32
ZeamMp009	28.93	30.61	18.59	30.78	23.19	17.77	22.55	17.96	86.42	78.11	80.76	86.89	72.14	71.49	86.02	78.2
ZeamMp010	0.39	0	0	0	0	0	0	0	0	0	0	0	0.09	0	0	0
ZeamMp011	0	0	0	0	0	0	0	0	0	0	0	0	0	0	0	0
ZeamMp012	272.85	305.51	231.27	242.27	204.7	213.62	217.74	251.45	155.67	191.67	145.27	180.79	141.41	173.64	176.8	196.13
ZeamMp013	0	0	0	0	0	0	0	0	0	0	0	0	0	0	0	0
ZeamMp014	0.31	0.54	0.35	0.29	0.91	0	0	0.4	0	0.31	0	0.55	0.6	0.28	0	0
ZeamMp015	0	0	0	0	0.91	0.33	0.41	1.98	0.79	0.31	0.6	0.55	0.6	1.75	0.74	0
ZeamMp018	28.82	33.18	23.37	39.15	31.51	34.48	24.01	32.24	36.02	49.26	38.37	41.77	40.7	38.52	40.1	31.37
ZeamMp020	9.86	10.29	8.53	6.47	13.06	10.52	5.86	9.43	7.85	4.52	7.54	8.08	4.6	4.39	9.78	6.37
ZeamMp021	11.93	12.94	11.86	9.08	9.68	14.82	11.4	13.41	14.22	11.59	8.28	6.84	9.9	9.69	9.1	8.63
ZeamMp022	25.77	26.24	23.31	20.13	21.71	30.66	30.6	27.63	34.91	26.19	33.33	27.54	34.05	25.82	33.32	25.58
ZeamMp023	8.94	5.98	8.41	7.73	10.21	7.55	7.52	8.9	12.54	8.81	7.65	9.61	6.61	7.74	8.38	8.81
ZeamMp024	101	110.49	90.83	111.03	93.83	120.58	78.18	93.47	109.58	95.06	85.53	74.19	77.28	74.58	108.7	74.01
ZeamMp025	0.62	0.25	0.71	0.29	0.62	0.99	0	0.4	1.3	1.18	0.29	0.27	0	0.28	0.74	0
ZeamMp026	0.34	0.56	0.38	0.32	0.32	1.08	1.37	0.43	1.14	2.27	0.32	1.2	0.65	0.31	0.8	0.44
ZeamMp027	1.48	4.96	5.05	4.61	4.3	7.06	2.99	3.25	7.04	4.57	5.64	2.3	2.53	3.77	6.54	3.2
ZeamMp028	0.34	0	0	0	0	0	0	0.43	0.3	0.34	0.66	0.3	0.34	0.34	0	0
ZeamMp029	1.96	0.34	0.89	0.37	0.38	0.84	0	0	2.6	2.61	1.12	0.36	0.37	1.1	0.48	0.96
ZeamMp030	4.54	5.72	3.31	0.95	3.77	5.17	2.61	1.64	7.8	6.48	5.23	0.3	5.36	5.12	5.35	1.6
ZeamMp032	1293.93	1581.8	1138.28	1138.81	1146.24	1294.27	864.89	1203.59	1539.56	1557.6	1343.1	1141.94	1256.76	1228.29	1299.11	1184.55
ZeamMp033	256.71	317.41	235.2	244.93	238.59	257.57	208.15	275.22	372.82	393.34	339.48	298.04	319.72	337.76	377.22	344.39
ZeamMp034	12.66	26.41	13.52	5.15	8.94	14.7	16.05	14.93	32.77	36.12	26.29	21.49	15.67	15.32	10.4	16.19
ZeamMp035	0.36	0.62	0	0.37	0.74	0.39	0	0	0.32	0.36	0.35	0	0.37	0	0	0
ZeamMp036	855.79	829.67	722.53	751.41	851.25	784.12	739.13	806.09	451.07	559.55	466.98	501	451.05	504.04	456.74	428.19
ZeamMp037	1.68	0.28	0.77	1.29	2.94	1.08	3.66	2.97	1.11	1.6	1.61	0.9	0.99	0	0.8	1.69
ZeamMp038	0.34	0.28	0	0	0	0.72	0.45	0	0.27	0.95	0	0	0.31	0.31	0	0
ZeamMp039	0	0.28	0	0	0	0	0	0	0	0.31	0	0	0	0	0	0
ZeamMp040	0	0.28	0	0	1	1.08	0.48	0	0.87	0.98	0	0	0	0.65	0	0
ZeamMp041	7.51	8.29	4.49	6.47	5.77	6.73	6.4	4.45	10.16	7.13	4.14	2.82	9.99	5.86	6.54	5.87
ZeamMp042	2.97	5.02	3.81	3.95	3.27	5.56	3.53	5.16	4.01	1.07	3.54	0.99	2.89	2.42	4.4	4.16
ZeamMp043	2.24	3.78	1.27	2.15	2.74	4.18	3.79	2.1	2.55	1.32	5.61	0.74	1.36	2.08	3.63	1.05
ZeamMp044	56.89	51.38	48.01	38	44.84	44.94	35.06	35.48	62.62	39.8	38.37	31.67	56.84	40.29	37.93	37.01
ZeamMp045	0.5	0	0	0.23	0	0	0.35	0.31	0.81	1.18	0.72	0	0	0	0	13.58
ZeamMp046	0.39	0.34	0	1.52	2.3	0	1.08	0	0	0	0	1.04	0.4	0	0	0
ZeamMp047	4.34	4.99	1.8	1.89	1.53	2.1	1.08	2.47	3.28	4.88	1.87	7.36	4.23	2.56	3.72	1.95
ZeamMp049	0	0	0	0	0	0	0	0	0	0	0	0	0	0	0	0
ZeamMp050	5.13	2.31	4.93	6.47	239.8	6.73	11.21	45.62	11439.8	15278.9	13614.2	14416.6	14274.9	14586.1	15945.7	14261.2
ZeamMp051	17741.8	18780.3	16456	17976.5	17742.8	18345.1	17540	18887	26632.9	28142	27385.9	26743.6	26400.8	24570.7	28844.2	27024.8
ZeamMp052	303.35	338.72	252.7	202.66	183.48	220.11	181.02	203.35	285.81	273.49	209.72	309.01	280.89	157.76	215.26	249.24
ZeamMp053	12.1	19.42	9.71	11.28	14.18	19.69	19.71	19.23	35.13	28.1	15.93	18.04	24.21	16.53	21.43	13.69
ZeamMp054	0.2	1.13	0.65	1.09	0.74	1.02	1.02	0.71	1.44	2.36	0.92	0.68	1.31	0.7	2.26	1.19
ZeamMp055	1.01	2.25	1.15	0.63	0.97	3.22	2.26	2.53	3.06	2.22	3.19	1.78	0.96	1.55	3.15	1.25
ZeamMp056	1.48	1.24	0	1.06	0	0.39	2.01	0.46	1.84	2.11	0	0.33	0.37	0.68	1.31	1.83
ZeamMp057	1256.62	1304.87	1102.54	1282.31	1186.94	1364.85	901.04	1004.28	637.18	496.99	1008.19	427.99	1010.15	427.26	569.54	434.15
ZeamMp058	0	0	0	0	0	0	0	0	0	0	0	0	0	0	0	0
ZeamMp059	0	0	0	0	0	0	0	0	0	0	0	1.4	0	0	0	0
ZeamMp060	0	0	0	0.32	0	0	0	0	0.57	0	1.96	0	0	0	0	0
ZeamMp061	0	0	0	0	0	0	0	0	0	0	0	0	0.37	0	0	0
ZeamMp062	0	0	0	0	0	0	0	0	0	0	0	0	0	0	0	0
ZeamMp063	0	0	0	0	0	0	0	0	0	0	0	0	0	0	0	0
ZeamMp064	0.53	0.28	0.21	0	0.32	0.54	0.7	1.51	0.73	0.17	0	0	0.34	0.17	0	0.2
ZeamMp065	61.51	69.96	72.77	51.55	75.35	100.41	93.5	95.73	104.11	82.46	81.94	79.5	95.24	81.9	134.44	88.95
ZeamMp066	143.69	174.76	131.14	136.88	174.95	187.55	179.68	200.88	257.78	199.87	171.27	179.28	171.44	155.42	214.01	192.47
ZeamMp067	156.8	194.77	135.1	112.63	144.32	177	132.48	179.12	257.8	237.98	208.4	130.12	174.27	145.96	251.23	193.31
ZeamMp068	810.14	1012.91	624.26	747.77	651.46	914.56	384.71	548.89	1611.27	1485.24	1124.98	916.34	1061.17	1099.28	1403.59	878.86
ZeamMp069	927.75	1085.55	775.06	812.92	818	919.16	657.98	812.77	1139.57	1271.26	973.21	814.8	934.12	873.98	1142.02	864.87
ZeamMp070	189.01	226.11	194.24	167.13	191.43	267.55	119.11	199.77	319.39	361.99	338.56	217.2	255.95	259.2	417.47	271.94
ZeamMp073	2086.59	2943.58	1965.6	2358.71	2080.17	2329.85	1205.97	2023.37	6862.01	6561.91	6053.98	4996.76	5710.86	5840.14	6366.92	5413.31
ZeamMp074	11.65	13.78	9.47	15.35	14.83	19.27	13.5	16.72	46.18	46.87	36.93	23.49	32.15	27.85	32.01	18.31
ZeamMp075	7.14	11.5	8.5	10.77	9.39	16.56	15.54	21.48	59.31	52.09	36.44	18.81	28.72	31.48	40.75	19.3
ZeamMp076	23.3	40.45	20.54	18.1	18.65	33.64	14.24	38.73	103.57	85.21	63.76	43.47	60.7	51.72	62.15	33.63
ZeamMp077	53.7	82.36	44.59	42.64	46.72	46.6	50.32	39.97	222.24	179.86	111.22	90.69	99.7	93.17	94.25	57.15
ZeamMp078	0	0.51	0	0.29	0	0	0	0	0.49	0.84	0	0.79	0.57	0.56	0.71	0.38
ZeamMp079	0.25	0.45	0.15	0.52	0.26	0.15	0.54	1.14	1.95	1.49	0.49	0.68	0.77	0.48	0.62	0.32
ZeamMp080	1.51	1.27	1.71	2.32	2.65	3.52	1.62	0.74	3.01	4.6	0.58	2.41	2.36	0.84	3.21	1.86
ZeamMp081	136.38	119.57	131.85	133.73	114.28	125.36	138.28	110.81	121.25	109.13	125.08	142.05	104.21	126.76	111.11	119.71
ZeamMp082	4.23	5.33	3.6	3.38	2.41	5.62	3.82	3.09	9.64	13.08	7.39	7.53	5.48	4.59	3.33	4.39
ZeamMp083	0.34	0.54	0.35	0.32	1.59	2.07	0.45	2.04	1.6	3.4	1.84	2.03	1.56	2.11	3.06	0.41
ZeamMp084	1.65	1.89	0.47	1.17	1	2.86	5	1.55	2.9	1.18	0.2	0.19	1.39	2.87	1.46	1.02
ZeamMp085	0	0	0	0	0	0	0	0	0	0	0	0	0	0	0	0
ZeamMp086	171.98	165.62	157.03	227.64	159.83	160.29	154.74	162.71	122.58	152.57	128.85	121.05	167.69	121.83	134.02	123.6
ZeamMp087	0	0	0	0	0	0	0	0	0	0.34	0.32	0	0	0	0	0
ZeamMp088	309.23	296.95	255.35	245.28	258.75	318.59	265	308.14	388.61	447.31	419.27	362.4	355.08	325.71	551.14	470.6
ZeamMp089	11.9	17.45	18.21	11.45	16.89	22.13	17.04	29.09	34.18	36.94	23.99	27.84	28.46	24.97	29.34	16.08
ZeamMp090	82.99	91.8	82.33	52.09	78.12	112.1	89.49	104.63	119.11	117.55	96.98	96.03	102.62	88.47	114.94	111.25
ZeamMp091	1958.97	2132.51	1488.21	1283.48	1488.88	1749.37	1049.09	1388.03	3282.81	2669.86	1886.95	1417.31	1497.24	1389.91	1594.83	1330.65
ZeamMp092	910.27	862.14	625.36	595.91	667.62	680.95	646.01	762.91	857.93	848.2	611.73	707.63	669.4	564.32	760.07	512.87
ZeamMp093	636.7	712.39	441.68	410.94	467.92	496.56	481.27	470.6	776.25	736.99	510.84	558.02	495.86	435.65	440	339.5
ZeamMp094	706.19	796.55	668.12	630.87	694.71	860.54	410.73	735.59	1925	1815.88	1590.61	1252.73	1371.47	1237.27	1114.37	1000.45
ZeamMp095	543.31	536.53	534.02	442.73	501.73	711.37	359.83	592.26	1325.68	1362.28	1270.08	884.47	1251.54	1021.32	1361.47	1069.23
ZeamMp096	1109.96	1066.64	1000.82	853.47	1157.19	1510.05	891.58	1483.29	1657.8	1627.24	1744.82	1190.29	1771.67	1365.16	2184.87	1994.08
ZeamMp097	1604.62	1683.33	1276.03	1035.17	1254.35	1518.95	1144.31	1206.49	1779.11	1612.53	1605.82	1342.14	1667.46	1134.39	1685.22	1315.33
ZeamMp098	1163.74	1229.41	1123.02	978.15	1107.55	1241.36	908.81	1161.92	1315.5	1305.13	1243.56	957.24	1204.29	997.53	1435.69	1121.56
ZeamMp101	68.23	90.51	55.92	59.97	73.47	71.82	78.06	100.89	132.14	104.33	80.87	92.69	81.48	80.86	108.46	79.71
ZeamMp102	28.57	45.78	26	24.91	25.95	43.02	28.31	42.1	76.46	51.14	50.07	46.4	40.72	50.96	51.72	38.78
ZeamMp103	42.91	85.6	47.31	51.17	64.82	74.01	27.04	74.06	145.65	127.06	90.28	53.6	96.49	86.1	73.03	38.58
ZeamMp104	19.75	33.68	13.4	9.65	20.92	22.61	11.94	13.69	88.48	83.61	18.52	37.48	41.83	58.06	30.97	10.23
ZeamMp105	7.76	8.63	8.14	4.78	6.36	7.61	2.52	10.94	53.38	28.4	21.02	12.15	20.26	20.81	16.53	8.87
ZeamMp106	22.35	23.79	13.57	12.2	15.59	19.06	22.64	33.23	40.49	26.61	14.55	13.91	19.55	28.38	16.7	12.5
ZeamMp107	1.48	1.24	1.68	1.43	0.74	0	1.5	0	1.25	0.36	1.06	1.31	1.08	1.04	1.31	0.47
ZeamMp108	74.23	5.3	5.99	3.04	6.15	2.25	4.27	1.33	11.78	13.53	9.52	196.64	52.22	18.58	9.96	6.54
ZeamMp109	1.37	0.87	0.38	0	0.32	1.11	0	0.43	0.57	0.98	1.64	1.86	1.02	2.25	2.05	0.44
ZeamMp110	1.6	2.03	2.12	1.03	1.03	1.98	0.35	1.02	3.33	2.53	2.3	0.96	0.51	1.75	1.25	0.67
ZeamMp111	0	0	0	0	0	0	0	0	0	0	0	0	0	0	0	0
ZeamMp112	0.98	1.66	1.86	3.81	2.24	1.41	1.34	2.91	1.92	3.76	1.55	1.75	1.93	2.14	1.93	2.85
ZeamMp113	282.15	262.95	255.32	231.21	252.89	285.55	205.12	206.57	158.57	197.34	158.78	212.41	201.04	158.18	224.03	193.86
ZeamMp114	0.36	0	0.41	0	0	0.39	0	0	0.3	0	0	0	0	0	0	0
ZeamMp115	25.66	45.1	32.64	46.45	28.25	35.23	21.91	23.31	33.61	24.11	20.91	17.11	30.2	20.08	23.9	14.24
ZeamMp116	0	0	0	0	0	0	0	0	0	0	0	0	0	0	0	0
ZeamMp117	0.28	0.68	0	0.26	1.06	0.3	0	0.34	2.46	0.25	0	0	0.51	0.51	0.33	0
ZeamMp118	0.14	0.25	0	0	0	0	0	0.93	0	0	0.14	0	0	0.42	0	0.38
ZeamMp119	0	0	0	0	0	0	0.35	0	0	0	0	0	0.26	0	0	0
ZeamMp120	0.53	0.85	0	2.81	0.53	0.24	0.29	0.46	0.35	0.9	0.32	0	0.57	0.99	0.12	0
ZeamMp121	161.51	235.02	151.77	160.62	198.25	243.74	200.95	245.39	62.78	53.83	24.5	21.54	25.6	28.35	20.12	15.61
ZeamMp122	158.57	211.2	133.45	150	168.01	205.86	196.46	198.72	81.47	75.67	33.05	40.54	33.71	33.31	30.38	23.23
ZeamMp123	143.8	140.76	113.53	110.22	120.43	135.37	146.18	154.39	66.6	45.64	34.77	22.06	29.8	32.13	30.29	18.34
ZeamMp124	212.01	267.94	188.01	156.79	199.25	291.57	269.1	280.5	220.48	176.91	140.35	102.38	98.73	116.85	129.68	89.82
ZeamMp125	117.84	150.43	71.95	69.13	79.18	112.25	62.99	102.19	118.46	113.06	66.18	66	90.36	66.48	64.5	61.57
ZeamMp126	108.57	154.38	95.29	92.84	142.23	125.15	117.07	136.4	201.04	194.93	146.53	147.55	145.53	128.42	170.7	169.62
ZeamMp127	593	750.64	568.16	591.44	650.49	615.84	489.9	658.96	758.95	768.54	746.9	642.45	678.23	621.59	641.02	621.07
ZeamMp128	102.85	142.48	101.43	89.4	128.02	139.46	115.44	150.38	100.34	112.77	62.96	78.18	58.21	68.93	97.91	71.22
ZeamMp129	0	0	0	0	0	0	0	0	0	0	0	0	0	0.14	0	0
ZeamMp130	144.84	205.93	138.17	150.43	182.48	228.95	219.39	223.66	218.13	172.11	194.71	148.95	156.71	141.96	174.86	160.32
ZeamMp131	0	0	0	0	0	0	0	0	0	0	0	0	0	0	0	0
ZeamMp132	0	0	0	0	0	0	0	0	0	0	0	0	0	0	0	0
ZeamMp133	5.99	12.26	5.87	7.45	5	9.14	8.69	17.25	7.12	11.84	7.77	4.57	11.69	5.57	4.55	8.52
ZeamMp134	162.29	156.32	140.29	108.19	148.44	183.74	231.49	227.4	223.35	186.11	202.7	182.68	233.84	169.05	323.93	296.04
ZeamMp135	156.74	133.46	158.74	129.75	164.24	225.85	268.85	284.37	235.62	228.61	270	241.92	298.04	227.19	432.06	378.08
ZeamMp136	5693.54	6244.57	5650.39	6283.67	5784.54	6223.68	5553.02	5864.47	9499.78	10398.8	9879.59	8957.72	8347.63	9116.17	10406.9	9080.21
ZeamMp137	4970.2	5188.53	4672.62	5006.43	4972.51	5207.21	5364.11	5038.57	8295.75	9023.84	9224.47	9367.92	8937.6	8764.99	9386.08	7730.02
ZeamMp138	8.12	13.11	6.23	6.19	6.06	7.64	10.22	8.78	32.12	36.8	29.42	24.86	19.55	18.24	32.9	28.14
ZeamMp139	0	0	0	0	0	0	0	0	0	0	0	0	0	0	0	0
ZeamMp140	78.23	78.02	58.22	60.85	52.67	118.38	72.16	83.12	343.03	355.02	260.54	251.01	212.93	190.25	238.74	206.57
ZeamMp141	57.14	84.19	29.6	26.49	33.78	48.43	42.87	49.98	230.29	264.56	117.4	115.72	125.07	152.6	167.79	103.63
ZeamMp142	143.89	189.53	118.01	111.74	129.61	202.79	152.42	155.94	182.11	181.6	103.28	87.19	134.69	116.59	155.69	105.96
ZeamMp143	163.41	192.94	135.6	129.12	167.95	199.01	183.34	208.52	178.34	199.11	144.2	146.65	131.88	149.14	233.99	98.05
ZeamMp144	208.06	267.1	180.6	221.54	236.33	255.28	272.19	345.23	288.27	266.16	282.51	212.46	245.7	241.41	300.27	198.57
ZeamMp145	1026.82	1413.7	1176.64	1483.08	1457.9	1674.21	1497.36	1814.27	1414.11	1095.36	1321.82	1122.91	989.32	1091.37	1261.03	815.43
ZeamMp146	63.98	68.18	32.93	48.4	30.39	67.76	47.9	44.02	69.52	67.45	37.01	44.05	51.48	44.94	63.43	21.74
ZeamMp147	40.08	58.21	38.57	32.96	57.11	64.84	41.4	59.07	85.26	46.51	43.4	33.4	33.66	49.78	58.11	39.83
ZeamMp148	144.76	212.75	96.94	123.65	160.45	188.91	145.6	164.9	180.45	151.03	119.79	101.34	119.22	99.45	155.01	102.35
ZeamMp149	541.86	572.98	538.06	527.72	661.02	692.07	1062.69	1024.59	459.08	343.38	421.94	380	415.72	370.44	519.13	500.92
ZeamMp150	51.12	57.95	36	44.5	44.49	71.43	110.41	80.86	65.05	43.5	35.29	40.9	50.23	36.69	62.6	48.37
ZeamMp151	33.14	34.81	27.44	19.24	42.69	42.57	86.97	74.4	20.64	22.03	26	21.68	35.79	18.1	31.66	33.6
ZeamMp152	43.3	68.94	46.66	50.54	47.37	80.84	113.47	117.02	64.57	46.34	35.43	43.99	46.6	28.13	65.18	48.08
ZeamMp153	74.23	85.6	45.83	45.99	69.17	111.05	135.57	97.21	60.61	51.5	51.91	30.91	64.51	48.43	83.46	71.6
ZeamMp154	121.56	159.23	93.13	91.52	104.98	147.21	125.63	140.02	256.48	199.64	138.31	111.12	146.29	130.19	142.7	98.66
ZeamMp155	8.91	7.98	7.05	5.24	8.24	9.47	11.21	11	6.39	8.06	13.37	12.35	10.7	4.34	15.69	6.95
ZeamMp156	0	0	0	0	0	0	0	0	0	0	0	0	0	0	0	0
ZeamMp157	134.81	151.64	117.42	115.81	140.53	159.57	166.27	195.19	125.53	135.14	131.09	148.13	127.71	106.46	163.12	129.56
ZeamMp158	0	0	0	0	0	0	0	0	0	0	0	0	0	0	0	0
ZeamMp159	8035.77	8414.88	6536.18	6820.18	7472.82	7324.83	7490.28	7318.68	4985.24	4810.25	4489.63	4451.03	4539.41	4037.28	4623.98	4302.25
ZeamMp160	124.84	150.52	121.88	98.63	138.47	173.48	182.1	196.58	180.4	186.03	170.38	124.72	156.11	127.07	187.53	119.71
ZeamMp161	16529.7	15833.3	14759.4	14928	15666.6	17124.2	17101.6	14462.2	14260.3	15341.7	16603.4	14821.1	13340.9	14206.8	15926.2	13982.2
ZeamMp162	4.2	6.34	1.59	3.24	5.74	3.88	2.64	3.86	3.25	1.07	1.61	0.99	1.36	4.42	3.63	3.84
ZeamMp163	62.43	89.18	57.81	73.4	85.77	95.69	59.87	54.18	85.07	120.61	81.74	75.34	60.28	73.23	62.18	65.32
ZeamMp164	66.36	72.52	72.24	48.57	70.12	71.97	72.64	53.94	72.61	45.33	45.38	73.86	58.18	33.28	37.48	61.66
ZeamMp165	5.21	41.01	0.41	1.09	0.35	33.34	0	2.35	1.54	16.67	0.35	2.66	1.45	1.38	0.45	0
ZeamMp166	0	1.01	1.74	0.29	0.88	0.33	0.83	0	3.03	1.15	2.01	2.44	0.6	1.41	1.07	0.76
ZeamMp167	30.59	34.98	28.63	34.51	27.89	39.77	19.87	28.53	58.12	73.42	50.36	34.33	34.28	49.92	58.2	42.38
ZeamMp168	66.41	45.27	49.55	55.41	49.93	82.55	43.41	62.59	117.86	111.37	99.14	66.63	93.65	69.26	116.34	63.23
ZeamMp169	74.68	86	59.14	75.69	65.97	99.17	52.93	92.57	166.51	152.55	129.79	85.17	103.33	101.81	149.21	103.37
ZeamMp170	186.24	179.18	165.64	164.98	184.66	176.13	172.86	178.9	205.69	198.89	185.33	166.66	188.58	168.34	223.02	182.41
ZeamMp171	1.37	0.28	0	0	0.32	0	0	0.43	0	0	1.61	0	0	0	0	0.44
ZeamMp172	0	0.31	0.41	0	0	0	0	0	0.62	0.36	0.35	0.33	0.37	0.34	0.45	0.47
ZeamMp173	136.19	136.37	106.59	91.44	138.73	112.64	103.6	127.78	167.4	161.84	131.66	100	133.38	134.95	159.62	124.24
ZeamMp174	94.45	107.98	65.19	122.19	103.98	82.46	87.9	153.19	144.19	146.68	121.34	107.07	104.63	158.26	127.99	147.09
ZeamMp175	27.03	37.09	20.66	29.27	24.86	27	12.83	22.81	42.22	51.05	43.86	40.76	46.6	41.78	53.59	40.12
ZeamMp176	3.03	19.17	2.21	5.07	7.03	13.14	9.55	3.03	6.5	9.01	8.57	9.86	7.38	10.08	3.57	19.36
ZeamMp177	1.23	2.9	1.62	0.2	0.59	1.74	0.29	2.29	0.32	0	0.2	97.37	0.79	0.2	0	4.04
ZeamMp178	4.43	9.92	0.27	3.32	34.04	0	2.32	10.2	16.33	24.39	11.5	252.76	21.06	1.15	23.84	0.61
ZeamMp179	2427.72	2561.49	2235.09	2298.15	2133.81	2229.21	2147.99	2420.68	2040.4	2509.09	2379.58	2290.81	2331.44	2257.89	2376.71	2401.43
ZeamMp180	1885.9	2025.43	1439.96	1770.48	1506.65	1809.64	1265.58	1465.7	1523.96	1204.29	1045.83	844.37	967.72	927.82	1200.48	952.34
ZeamMp181	16.83	20.13	13.99	16.21	13.24	14.82	21.88	21.54	70.88	41.9	20.05	15.55	21.4	25.88	18.73	9.65
ZeamMp182	2485.06	2882.25	2556.02	2605.48	2465.64	2476.1	2575.21	2894.99	1818.05	2021.08	2479.55	2299.9	2076.12	2171.71	2324.43	2360.41
ZeamMp183	11.74	19.73	15.23	19.16	16.83	25.73	18.09	26.64	20.58	19.25	18.67	13.36	18.08	20.61	16.17	15
ZeamMp184	259.79	292.21	255.77	260.4	249.01	280.38	247.29	251.33	6.12	9.51	9.78	8.65	5.62	5.63	3.72	5.87
ZeamMp185	103.97	117.26	107.74	128.61	124.31	134.92	115.19	157.33	92.79	109.88	123.41	103.45	116.72	134.81	138.6	110.06
ZeamMr001	0	0.06	0	0	0.32	0	0	0	0	0	0	0	0.09	0	0	0
ZeamMr002	22.21	27.4	36.03	21.91	40.69	32.08	31.97	29.8	64.78	13.7	16.97	16.1	15.52	16.3	23.48	24.94
ZeamMr003	272.62	425.03	237.44	197.22	169.27	179.26	189.36	305.88	202.77	252.41	257.95	290.97	371.11	212.27	152.1	172.79
ZeamMr004	25.83	16.86	25.82	15.18	20.98	22.13	24.81	16.78	16.44	14.96	28.27	20.23	22.93	17.29	24.73	22.41
ZeamMt001	0	0	0	0	0	0	0	0	0	0	0	0	0	0	0	0
ZeamMt002	3.19	2.68	3.63	1.55	6.24	11.93	8.66	12.05	1.33	4.57	4.57	5.69	17.11	2.98	1.9	7.97
ZeamMt003	3.19	4.03	5.46	4.61	14.03	10.22	10.83	6.03	14.6	10.67	9.15	4.27	4.68	8.93	15.13	11.92
ZeamMt004	0	0	0	0	0	0	0	0	0	0	0	0	0	0	0	0
ZeamMt005	6.33	10.63	14.37	10.65	21.51	16.83	27.77	15.89	19.66	18.05	28.59	19.66	9.22	22.02	11.18	13.72
ZeamMt007	676.61	869.92	526.14	566.84	589.05	694.81	348.75	566.67	1296.38	1238.98	1035.77	837.01	724.17	750.86	854.59	531.94
ZeamMt008	105.65	91.47	54.62	58.53	84.12	86.97	80.06	82.44	63.75	71.63	53.38	48.4	38.91	41.64	47.26	41.74
ZeamMt009	11.43	6	6.49	12.37	6.94	6.07	9.65	10.76	5.93	4.07	6.79	6.35	2.78	2.65	10.11	10.64
ZeamMt010	384.94	472.8	350.02	243.82	406.69	420.59	400.31	314.13	384.9	270.96	391.86	289.71	297.52	244.59	264.21	120.52
ZeamMt011	1.57	1.32	0	0	1.53	0	2.13	0	1.3	1.52	1.5	0	1.53	0	0	0
ZeamMt012	0	0	0	0	0	0	0	0	0	0	0	0	0	0	0	0
ZeamMt013	0	0	0	3.09	0	0	0	0	0	0	1.52	0	0	0	0	0
ZeamMt014	0	0	1.83	0	0	5.11	0	0	0	0	0	0	0	0	0	0
ZeamMt015	0	0	0	0	0	0	0	0	0	0	0	0	0	0	0	0
ZeamMt016	0	0	0	3.12	1.59	0	0	0	10.78	3.09	10.81	5.78	1.59	6.03	0	6.05
ZeamMt017	8.23	6.91	5.61	0	35.22	1.74	0	16.54	1651.52	2227.32	1802.51	2137.7	2071.52	1768.71	1771.74	1685.45
ZeamMt018	0	0	0	0	0	0	0	0	0	0	0	0	0	0	0	0
ZeamMt019	40.42	64.41	49.16	33.53	52.9	83.12	58.41	47.26	112.15	79.6	37.19	59.49	51.48	90.63	120.11	51.92
ZeamMt020	131.79	124.78	111.99	97.94	129.9	188.37	105.99	159.28	141.18	222.38	111.27	136.49	129.78	151.93	96.54	116.02
ZeamMt021	596.25	663.88	410.02	359.37	433.79	565.64	377.22	437.59	779.5	731.13	418.89	403.54	418.73	446.8	349.7	276.74
ZeamMt022	380.91	546.34	301.69	301.83	394.33	384.25	245.63	373.7	587.4	516.47	403.96	368.72	380.85	393.98	246.38	289.18
ZeamMt023	0	0	0	0	0	0	0	0	0	0	0	0	0	0	0	0
ZeamMt024	0	1.35	0	0	0	1.71	0	0	0	0	0	0	0	0	0	0
ZeamMt025	1.74	1.35	0	0.54	0.44	1.59	0.16	0.74	0.95	0.76	1.09	0.22	0.11	0.53	0	0
ZeamMt026	0	0	0	0	0	0	0	0	0	0	0	0	0	0	0	0
ZeamMt027	201.79	244.55	287.84	236.43	268.99	331.79	415.12	391.28	144.38	118.33	73.86	65.02	59.71	77.46	113.96	39.94
ZeamMt028	0	0	0	0	0	0	0	0	0	0	0	0	0	0	0	0
ZeamMt029	152.49	184.2	123.91	127.09	186.84	221.88	161.97	222.36	127.64	145.19	175.12	130.77	103.27	148.01	204.17	94.68
ZeamMt030	0	1.35	0	0	0	0	0	0	2.65	0	1.52	0	0	4.45	1.9	1.98
ZemaCp002	16.39	16.6	14.08	15.23	14.77	12.84	13.41	9.67	7.69	11.79	10.61	8.54	4	7.97	6.6	4.85
ZemaCp003	0	0	0	0	0	0	0	0	0	0	0	0	0	0	0	0
ZemaCp004	15.21	21.37	19	20.88	10.65	12.45	6.46	9.21	11.21	14.37	9.23	9.28	9	10.08	6.54	8.05
ZemaCp005	0	0	0	0	0	0	0	0	0	0	0	0	0	0	0	0
ZemaCp006	0	0.9	0	0	0	0	0	0	0	0	0	0	0	0	0	0
ZemaCp007	1.01	0.28	0.27	0.43	0.12	0.48	0	0.15	0.38	0.84	0.12	0.3	0.11	0.11	0	0
ZemaCp008	0	0	0	0.23	0	0.09	0	0.09	0.14	0.08	0.09	0	0	0	0.39	0
ZemaCp009	0	0	0	0	0	0	0	0	0	0	0	0	0	0	0	0
ZemaCp010	3.95	2.85	3.22	2.18	2.74	1.8	5.35	2.84	7.01	10.22	11.27	5.01	7.12	4.73	3.33	6.31
ZemaCp011	1.12	0	0	0	0	0	0	1.42	0	1.07	0	0	0	0	1.34	0
ZemaCp012	0	0	0	0	0	0	0	0	0	0	0	0	0	0	0	0
ZemaCp013	0.03	0.11	0.18	0.06	0.03	0.12	0	0.03	0.19	0.11	0.26	0.22	0.17	0.14	0.12	0.09
ZemaCp014	0.28	0	0	0.23	0.12	0.06	0	0.06	0.3	0.22	0.12	0.16	0.11	0.06	0.06	0
ZemaCp015	0.08	0.14	0.06	0	0.09	0.06	0.13	0.12	0.24	0.14	0.23	0.16	0.11	0.08	0.03	0
ZemaCp016	0.34	0.42	0.77	0.17	0	0.36	0.67	0	0.14	0.17	0	0.14	0	0	0.21	0.2
ZemaCp017	2.24	1.21	0.35	0.6	0.32	0.84	1.08	0.8	2.9	2.41	1.52	2.14	0.62	1.49	0.39	1.4
ZemaCp018	4.34	6.06	2.74	2.32	1.41	4.09	1.94	1.82	3.6	5.05	2.76	6.43	3.26	5.38	1.69	4.8
ZemaCp019	35.21	47.95	44.62	55.47	27.69	38.42	20.73	29.36	26.73	32.28	35.09	27.27	19.07	26.49	19.32	11.37
ZemaCp020	0.78	0.54	0.44	0.74	0.29	0.75	0.32	0.59	0.32	0.67	1.04	0.41	0.31	0.08	0.74	0.67
ZemaCp021	0	0	0	0	0	0	0	0	0	0	0	0	0	0	0	0
ZemaCp022	1.23	0.73	1.27	1.49	0.41	0.9	1.24	1.21	0.7	0.67	0.58	0.38	0.68	1.15	0.62	0.2
ZemaCp023	2.63	1.89	2.57	2.89	1.74	1.74	1.62	2.19	1	1.35	1.84	0.88	1.22	1.07	0.51	0.9
ZemaCp024	3.84	4.06	3.07	6.67	3.8	3.07	2.68	3.62	4.96	4.43	3.6	4	3.66	5.12	4.67	2.3
ZemaCp026	1.57	1.97	2.21	3.21	2.09	1.65	2.39	1.73	4.06	2.61	1.29	1.56	2.84	2.17	1.84	0.49
ZemaCp027	0	0	0	0	0	0.27	0	0	0	0.48	0	0	0	0	0	0
[truncated: 44,432 more rows]
