# Supplementary material for: Comparative transcriptome analyses of maize seedling root responses to salt stress
Source: PeerJ. 2021 Mar 2;9:e10765. doi: 10.7717/peerj.10765 (PMC7934676; doi:10.7717/peerj.10765)
Supplement: Supplemental Information 6 [file peerj-09-10765-s006.xlsx]

## Sheet: Sheet1
Table S5. The DEGs in the salt-tolerant line (L2010-3) and salt-sensitive line (BML1234).
Compare	Id	log2(FC)	up/down	P-Value	FDR	Chromosome	Start	End	Strand	Type	Description
BML1234 0h-VS-06h	GRMZM5G815606	-1.23626	down	0.00058673	0.00697446	Pt	67532	68044	+	protein_coding	30S ribosomal protein S18%2C chloroplastic [Source:UniProtKB/Swiss-Prot%3BAcc:P25459]
BML1234 0h-VS-06h	GRMZM5G817985	-1.24395	down	8.41998e-08	2.47117e-06	Mt	171676	172014	+	protein_coding	Putative uncharacterized protein orf112-a1 [Source:UniProtKB/TrEMBL%3BAcc:Q6R9I3]
BML1234 0h-VS-06h	GRMZM5G828883	-1.63918	down	7.81996e-10	3.2739e-08	Mt	287309	287710	+	protein_coding	Putative uncharacterized protein orf133-a [Source:UniProtKB/TrEMBL%3BAcc:Q6R9E4]
BML1234 0h-VS-06h	GRMZM5G834908	-1.24395	down	8.42887e-08	2.47117e-06	Mt	71056	71394	+	protein_coding	Putative uncharacterized protein orf112-a1 [Source:UniProtKB/TrEMBL%3BAcc:Q6R9I3]
BML1234 0h-VS-06h	GRMZM5G838554	-1.05879	down	8.19839e-08	2.41184e-06	Mt	362802	363197	-	protein_coding	Putative uncharacterized protein orf131-c [Source:UniProtKB/TrEMBL%3BAcc:Q6R9B8]
BML1234 0h-VS-06h	GRMZM5G844657	-1.02917	down	9.68434e-06	0.000183278	Mt	174515	174817	+	protein_coding	Putative uncharacterized protein orf100-a2 [Source:UniProtKB/TrEMBL%3BAcc:Q6R9I2]
BML1234 0h-VS-06h	GRMZM5G847102	-1.09002	down	0.000169677	0.00235533	Mt	501949	502296	-	protein_coding	Putative uncharacterized protein orf115-e [Source:UniProtKB/TrEMBL%3BAcc:Q6R992]
BML1234 0h-VS-06h	GRMZM5G873916	-1.04655	down	8.25283e-07	2.0088e-05	Mt	222801	223196	-	protein_coding	--
BML1234 0h-VS-06h	GRMZM5G875046	-1.3271	down	2.27497e-05	0.000398176	Mt	288627	289007	-	protein_coding	Putative uncharacterized protein orf126-d [Source:UniProtKB/TrEMBL%3BAcc:Q6R9E3]
BML1234 0h-VS-06h	GRMZM5G893089	-1.55473	down	3.67238e-07	9.68185e-06	Mt	550608	550973	+	protein_coding	Putative uncharacterized protein orf121-c [Source:UniProtKB/TrEMBL%3BAcc:Q6R983]
BML1234 0h-VS-06h	GRMZM5G897626	-1.02917	down	9.6923e-06	0.000183278	Mt	73895	74197	+	protein_coding	Putative uncharacterized protein orf100-a2 [Source:UniProtKB/TrEMBL%3BAcc:Q6R9I2]
BML1234 0h-VS-06h	GRMZM5G899452	-1.10431	down	0.000716771	0.00837286	Mt	504158	504475	-	protein_coding	Putative uncharacterized protein orf105-e [Source:UniProtKB/TrEMBL%3BAcc:Q6R991]
BML1234 0h-VS-06h	Zm00001d000006	-4.05105	down	5.51363e-35	3.49748e-32	B73V4_ctg150	478489	479634	+	protein_coding	Germin-like protein subfamily 1 member 11
BML1234 0h-VS-06h	Zm00001d000008	-4.96219	down	6.52736e-33	3.50352e-30	B73V4_ctg150	572908	573968	+	protein_coding	Germin-like protein subfamily 1 member 8
BML1234 0h-VS-06h	Zm00001d000037	8.58871	up	0.000978131	0.0108778	B73V4_ctg182	458832	460400	+	protein_coding	Phospholipase A1-Ibeta2 chloroplastic
BML1234 0h-VS-06h	Zm00001d000163	-3.42154	down	4.69037e-06	9.63528e-05	B73V4_ctg53	362312	364295	-	protein_coding	1-aminocyclopropane-1-carboxylate oxidase
BML1234 0h-VS-06h	Zm00001d000183	1.13429	up	0.00178238	0.0180506	B73V4_ctg181	307491	312293	+	protein_coding	monosaccharide transporter4
BML1234 0h-VS-06h	Zm00001d000204	1.94492	up	8.3577e-06	0.000161693	B73V4_ctg129	15011	19789	-	protein_coding	Probable sulfate transporter 3.4
BML1234 0h-VS-06h	Zm00001d000222	-1.2125	down	4.65693e-06	9.58539e-05	B73V4_ctg26	144186	147832	+	protein_coding	sugars will eventually be exported transporter1a
BML1234 0h-VS-06h	Zm00001d000224	1.68072	up	6.62203e-05	0.00101472	B73V4_ctg26	181370	185154	-	protein_coding	F-box protein SKP2A
BML1234 0h-VS-06h	Zm00001d000229	9.36851	up	2.92924e-14	2.21364e-12	B73V4_ctg98	24447	25325	+	protein_coding	--
BML1234 0h-VS-06h	Zm00001d000233	-1.2988	down	2.38335e-07	6.46253e-06	B73V4_ctg98	96278	101470	-	protein_coding	Cation/H(+) antiporter 19
BML1234 0h-VS-06h	Zm00001d000242	-2.08906	down	0.00435543	0.0382434	B73V4_ctg11	52503	52820	-	protein_coding	Expressed protein%3B protein
BML1234 0h-VS-06h	Zm00001d000294	1.71942	up	9.02648e-15	7.32369e-13	B73V4_ctg73	52548	56015	-	protein_coding	O-succinylhomoserine sulfhydrylase
BML1234 0h-VS-06h	Zm00001d000316	1.37635	up	0.000362688	0.00458029	B73V4_ctg89	18903	24123	+	protein_coding	NADP-dependent malic enzyme%252C chloroplastic
BML1234 0h-VS-06h	Zm00001d000339	1.66251	up	6.10684e-11	3.03645e-09	B73V4_ctg23	49432	50133	+	protein_coding	Ethylene-responsive transcription factor 4%253B Putative AP2/EREBP transcription factor superfamily protein
BML1234 0h-VS-06h	Zm00001d000429	3.60204	up	0.00316609	0.0293775	B73V4_ctg68	39521	39730	-	protein_coding	--
BML1234 0h-VS-06h	Zm00001d001774	1.44979	up	4.86595e-05	0.000773417	2	481355	482248	-	protein_coding	Probable CCR4-associated factor 1 homolog 11
BML1234 0h-VS-06h	Zm00001d001832	1.74054	up	7.31705e-11	3.57034e-09	2	1623040	1623795	+	protein_coding	NDR1/HIN1-like 25
BML1234 0h-VS-06h	Zm00001d001862	2.40894	up	1.08772e-06	2.57862e-05	2	2057092	2057988	+	protein_coding	--
BML1234 0h-VS-06h	Zm00001d001976	2.64549	up	1.30381e-05	0.000241741	2	3771594	3773923	+	protein_coding	Protein NRT1/ PTR FAMILY 2.13
BML1234 0h-VS-06h	Zm00001d002025	1.58062	up	1.6127e-09	6.3816e-08	2	4628845	4634985	+	protein_coding	AP2-like ethylene-responsive transcription factor AIL5
BML1234 0h-VS-06h	Zm00001d002035	-1.39605	down	2.67528e-11	1.38275e-09	2	4821035	4823880	-	protein_coding	Endonuclease 2
BML1234 0h-VS-06h	Zm00001d002039	1.96644	up	0.000757663	0.00879654	2	4866662	4870005	-	protein_coding	Wall-associated receptor kinase-like protein 9
BML1234 0h-VS-06h	Zm00001d002074	-1.71189	down	0.00157449	0.0161801	2	5448371	5448682	+	protein_coding	--
BML1234 0h-VS-06h	Zm00001d002161	-3.27528	down	8.4991e-06	0.000163522	2	6896084	6896404	+	protein_coding	Wound-responsive family protein
BML1234 0h-VS-06h	Zm00001d002167	-2.21306	down	1.09002e-16	1.04667e-14	2	7083640	7086670	+	protein_coding	Protein kinase superfamily protein
BML1234 0h-VS-06h	Zm00001d002266	1.83806	up	6.13578e-12	3.49023e-10	2	9167395	9172599	+	protein_coding	Lysine-specific histone demethylase 1
BML1234 0h-VS-06h	Zm00001d002285	1.75651	up	9.27703e-06	0.000176752	2	9589202	9591738	-	protein_coding	NAC domain-containing protein 21/22
BML1234 0h-VS-06h	Zm00001d002295	-3.65776	down	6.0545e-29	2.14812e-26	2	9724752	9726061	+	protein_coding	Germin-like protein subfamily 1 member 11
BML1234 0h-VS-06h	Zm00001d002313	-1.45068	down	1.11791e-11	6.22375e-10	2	10111470	10132339	+	protein_coding	Leucine-rich repeat transmembrane protein kinase
BML1234 0h-VS-06h	Zm00001d002318	1.04512	up	0.000128991	0.00184564	2	10183847	10184694	+	protein_coding	--
BML1234 0h-VS-06h	Zm00001d002338	-1.69166	down	4.08185e-11	2.0639e-09	2	10590637	10594877	+	protein_coding	UDP-N-acetylglucosamine diphosphorylase 2
BML1234 0h-VS-06h	Zm00001d002343	1.48521	up	9.80933e-14	6.68856e-12	2	10631062	10633353	+	protein_coding	Zinc transporter 1
BML1234 0h-VS-06h	Zm00001d002364	2.18113	up	2.99686e-13	1.93621e-11	2	10906553	10907221	-	protein_coding	Ethylene-responsive transcription factor 4
BML1234 0h-VS-06h	Zm00001d002393	1.75706	up	7.62017e-07	1.87662e-05	2	11828774	11829001	+	protein_coding	Methionyl-tRNA synthetase
BML1234 0h-VS-06h	Zm00001d002394	2.3174	up	2.04465e-15	1.76862e-13	2	11856131	11856352	+	protein_coding	Methionyl-tRNA synthetase
BML1234 0h-VS-06h	Zm00001d002451	-2.52411	down	7.54532e-16	6.92747e-14	2	12958512	12961105	+	protein_coding	Hydrogen peroxide-induced 1
BML1234 0h-VS-06h	Zm00001d002461	2.86332	up	5.60407e-19	6.74196e-17	2	13293117	13293434	+	protein_coding	--
BML1234 0h-VS-06h	Zm00001d002521	-1.77668	down	6.99083e-12	3.95511e-10	2	14685314	14685574	+	protein_coding	OSJNBa0013K16.16 protein%3B protein
BML1234 0h-VS-06h	Zm00001d002545	5.43246	up	7.02114e-13	4.41362e-11	2	15128166	15131434	-	protein_coding	Protein REVEILLE 1
BML1234 0h-VS-06h	Zm00001d002564	3.63765	up	3.66637e-23	6.79187e-21	2	15538202	15540469	+	protein_coding	Protein DMR6-LIKE OXYGENASE 2
BML1234 0h-VS-06h	Zm00001d002596	-2.37714	down	1.22059e-11	6.74159e-10	2	16395511	16395837	-	protein_coding	--
BML1234 0h-VS-06h	Zm00001d002610	1.65928	up	1.88242e-07	5.15094e-06	2	16708568	16710668	+	protein_coding	cytochrome P450 family 704 subfamily A polypeptide 2
BML1234 0h-VS-06h	Zm00001d002614	1.79483	up	3.41859e-07	9.08138e-06	2	16769959	16777172	-	protein_coding	SPX domain-containing membrane protein
BML1234 0h-VS-06h	Zm00001d002650	-1.24104	down	5.97947e-08	1.80879e-06	2	18176301	18185185	+	protein_coding	argonaute1c
BML1234 0h-VS-06h	Zm00001d002673	1.41325	up	6.31911e-06	0.000125263	2	18907323	18909618	+	protein_coding	Lysine histidine transporter-like 7
BML1234 0h-VS-06h	Zm00001d002690	-1.57865	down	1.41988e-09	5.69778e-08	2	19342470	19344477	-	protein_coding	plasma membrane intrinsic protein1
BML1234 0h-VS-06h	Zm00001d002705	-2.24409	down	1.55603e-05	0.000281411	2	19814237	19820680	-	protein_coding	Putative ATP dependent copper transporter
BML1234 0h-VS-06h	Zm00001d002738	-2.94655	down	3.50146e-06	7.39617e-05	2	21104664	21105814	-	protein_coding	Probable aquaporin TIP2-2
BML1234 0h-VS-06h	Zm00001d002759	-1.62256	down	2.61749e-09	1.00168e-07	2	21822630	21825221	-	protein_coding	Nudix hydrolase 8
BML1234 0h-VS-06h	Zm00001d002776	1.56041	up	0.00126887	0.0136142	2	22298801	22300512	-	protein_coding	Probable receptor-like protein kinase
BML1234 0h-VS-06h	Zm00001d002799	5.97703	up	8.40536e-16	7.61686e-14	2	22972434	22973879	-	protein_coding	Homeobox-leucine zipper protein ATHB-12
BML1234 0h-VS-06h	Zm00001d002830	1.89727	up	4.39534e-08	1.35704e-06	2	24145621	24150188	-	protein_coding	Beta-fructofuranosidase 1
BML1234 0h-VS-06h	Zm00001d002847	3.29711	up	1.693e-22	2.97812e-20	2	24476398	24480168	-	protein_coding	(+)-neomenthol dehydrogenase
BML1234 0h-VS-06h	Zm00001d002898	1.55299	up	2.9313e-19	3.60947e-17	2	26127575	26129149	-	protein_coding	Peroxidase 12
BML1234 0h-VS-06h	Zm00001d002901	-1.8504	down	9.69669e-28	3.12278e-25	2	26183514	26184548	-	protein_coding	Peroxidase 12
BML1234 0h-VS-06h	Zm00001d002905	-1.20398	down	0.0038656	0.0346586	2	26329482	26339000	+	protein_coding	Protein kinase superfamily protein
BML1234 0h-VS-06h	Zm00001d002940	3.08322	up	4.75634e-12	2.74283e-10	2	27630673	27637515	+	protein_coding	Putative 1-phosphatidylinositol-3-phosphate 5-kinase FAB1D
BML1234 0h-VS-06h	Zm00001d002943	1.00458	up	6.66248e-06	0.000131571	2	27769845	27779192	+	protein_coding	Probable methyltransferase PMT25
BML1234 0h-VS-06h	Zm00001d002965	3.72264	up	3.72324e-08	1.16326e-06	2	28249423	28250022	+	protein_coding	Nicotinamidase 2
BML1234 0h-VS-06h	Zm00001d002974	1.41441	up	4.16387e-05	0.000676725	2	28495049	28499783	+	protein_coding	Probable metal-nicotianamine transporter YSL7
BML1234 0h-VS-06h	Zm00001d003005	-1.00505	down	0.0030787	0.0287323	2	29268895	29269239	-	protein_coding	Os04g0521200 protein
BML1234 0h-VS-06h	Zm00001d003006	-1.88618	down	3.82579e-17	3.81358e-15	2	29275928	29278172	-	protein_coding	Aquaporin PIP2-5
BML1234 0h-VS-06h	Zm00001d003009	1.04527	up	2.30586e-05	0.00040291	2	29360438	29360992	+	protein_coding	senescence regulator
BML1234 0h-VS-06h	Zm00001d003015	2.29318	up	6.19002e-08	1.86172e-06	2	29467931	29470598	+	protein_coding	phenylalanine ammonia lyase6
BML1234 0h-VS-06h	Zm00001d003064	1.08295	up	0.000859389	0.00981429	2	30987718	30989878	-	protein_coding	R2R3MYB-domain protein
BML1234 0h-VS-06h	Zm00001d003114	1.20136	up	0.000135053	0.00192318	2	32677543	32684692	-	protein_coding	calcium-binding EF hand family protein
BML1234 0h-VS-06h	Zm00001d003157	-1.61506	down	3.52129e-24	7.75907e-22	2	33981493	33984783	-	protein_coding	S-adenosylmethionine decarboxylase proenzyme S-adenosylmethionine decarboxylase alpha chain S-adenosylmethionine decarboxylase beta chain
BML1234 0h-VS-06h	Zm00001d003164	-1.39196	down	4.79412e-06	9.83875e-05	2	34130488	34131507	+	protein_coding	Ribonucleoside-diphosphate reductase small chain C
BML1234 0h-VS-06h	Zm00001d003195	-4.58658	down	5.83241e-78	3.05225e-74	2	35306395	35307301	+	protein_coding	Salt tolerance-like protein
BML1234 0h-VS-06h	Zm00001d003277	-2.35858	down	8.33155e-21	1.21114e-18	2	38572522	38576707	+	protein_coding	Stachyose synthase
BML1234 0h-VS-06h	Zm00001d003280	-2.45886	down	1.30522e-19	1.64591e-17	2	38636040	38640054	+	protein_coding	Probable galactinol--sucrose galactosyltransferase 2
BML1234 0h-VS-06h	Zm00001d003283	1.02093	up	5.01043e-05	0.000792769	2	38745725	38747760	+	protein_coding	Cytochrome P450 71B10
BML1234 0h-VS-06h	Zm00001d003301	4.70953	up	4.02345e-05	0.000656964	2	39389095	39393280	-	protein_coding	C2 and GRAM domain-containing protein
BML1234 0h-VS-06h	Zm00001d003304	3.66816	up	3.80407e-33	2.09554e-30	2	39497247	39499853	-	protein_coding	Bowman-Birk type bran trypsin inhibitor
BML1234 0h-VS-06h	Zm00001d003306	1.53562	up	1.24071e-06	2.90187e-05	2	39644137	39644676	-	protein_coding	Bowman-Birk type bran trypsin inhibitor
BML1234 0h-VS-06h	Zm00001d003364	4.96298	up	2.00045e-11	1.0548e-09	2	41645508	41646269	+	protein_coding	Copper transport protein family
BML1234 0h-VS-06h	Zm00001d003446	1.49424	up	1.22793e-08	4.20003e-07	2	44617641	44625098	+	protein_coding	Gamma-glutamyltranspeptidase 1
BML1234 0h-VS-06h	Zm00001d003457	1.95276	up	3.05532e-12	1.80161e-10	2	44953548	44954798	-	protein_coding	PLAT domain-containing protein 3
BML1234 0h-VS-06h	Zm00001d003482	4.06637	up	2.18116e-26	5.92963e-24	2	45486187	45486462	-	protein_coding	--
BML1234 0h-VS-06h	Zm00001d003485	14.6102	up	3.67662e-15	3.12857e-13	2	45614328	45614570	-	protein_coding	--
BML1234 0h-VS-06h	Zm00001d003494	1.02163	up	3.85488e-05	0.000631904	2	46044776	46046493	-	protein_coding	--
BML1234 0h-VS-06h	Zm00001d003545	2.40473	up	1.42712e-06	3.2937e-05	2	47671245	47671586	+	protein_coding	--
BML1234 0h-VS-06h	Zm00001d003555	-5.58458	down	2.89031e-10	1.29557e-08	2	47886593	47890119	+	protein_coding	Potassium channel SKOR
BML1234 0h-VS-06h	Zm00001d003603	2.10626	up	0.000511467	0.00622473	2	49591583	49595579	+	protein_coding	Protein NRT1/ PTR FAMILY 4.4
BML1234 0h-VS-06h	Zm00001d003614	1.11495	up	4.54932e-05	0.000728064	2	50153897	50156317	+	protein_coding	Serine/threonine-protein kinase-like protein CCR4
BML1234 0h-VS-06h	Zm00001d003632	-1.98465	down	0.000183673	0.00252285	2	51106489	51111751	-	protein_coding	regulator of chromosome condensation2
BML1234 0h-VS-06h	Zm00001d003707	1.01858	up	0.00101465	0.0112201	2	55659655	55661242	-	protein_coding	Peroxidase 72
BML1234 0h-VS-06h	Zm00001d003712	1.10103	up	1.25661e-05	0.000233404	2	55894819	55896267	+	protein_coding	abscisic acid stress ripening3
BML1234 0h-VS-06h	Zm00001d003730	-1.05109	down	1.54131e-05	0.000279616	2	56683255	56683907	-	protein_coding	Histone H3.2
BML1234 0h-VS-06h	Zm00001d003830	2.00133	up	1.04191e-15	9.28101e-14	2	61203599	61204879	-	protein_coding	Arogenate dehydratase/prephenate dehydratase 6 chloroplastic
BML1234 0h-VS-06h	Zm00001d003861	-2.11948	down	2.08555e-16	1.96652e-14	2	63431223	63436171	-	protein_coding	Potassium high-affinity transporter
BML1234 0h-VS-06h	Zm00001d003865	-6.83272	down	1.90902e-23	3.6662e-21	2	63887374	63888748	+	protein_coding	Expressed protein%3B protein
BML1234 0h-VS-06h	Zm00001d003866	-2.98944	down	0.000222142	0.00299427	2	63973912	63976292	-	protein_coding	--
BML1234 0h-VS-06h	Zm00001d003884	2.60442	up	3.00354e-14	2.26162e-12	2	65022354	65024176	-	protein_coding	--
BML1234 0h-VS-06h	Zm00001d003924	2.1593	up	0.00260768	0.024846	2	68550654	68555257	-	protein_coding	Glycerophosphodiester phosphodiesterase GDPD2
BML1234 0h-VS-06h	Zm00001d003931	-1.1673	down	2.64863e-06	5.76338e-05	2	69777965	69780202	-	protein_coding	ACR4
BML1234 0h-VS-06h	Zm00001d003945	-2.24857	down	4.69033e-07	1.19783e-05	2	71037398	71040700	-	protein_coding	mouse DNA EBV homolog1
BML1234 0h-VS-06h	Zm00001d003999	1.66345	up	3.18489e-09	1.20125e-07	2	74637520	74638152	+	protein_coding	OSJNBa0072D21.11 protein%3B protein
BML1234 0h-VS-06h	Zm00001d004089	-1.72984	down	0.00166761	0.0170449	2	81606678	81607250	+	protein_coding	Pathogenesis-related protein 1
BML1234 0h-VS-06h	Zm00001d004114	-1.45035	down	0.00290401	0.0273335	2	83465529	83466047	+	protein_coding	--
BML1234 0h-VS-06h	Zm00001d004138	2.87464	up	1.12649e-14	9.10453e-13	2	85736310	85737686	-	protein_coding	Heavy metal-associated isoprenylated plant protein 27
BML1234 0h-VS-06h	Zm00001d004232	1.02059	up	0.00563067	0.0473932	2	94071612	94071953	-	protein_coding	--
BML1234 0h-VS-06h	Zm00001d004250	2.12804	up	5.63803e-06	0.000112918	2	96474153	96474356	-	protein_coding	--
BML1234 0h-VS-06h	Zm00001d004292	1.58752	up	9.82358e-16	8.82562e-14	2	100915910	100916353	-	protein_coding	--
BML1234 0h-VS-06h	Zm00001d004309	-3.1578	down	1.18666e-24	2.76003e-22	2	102233179	102233418	+	protein_coding	--
BML1234 0h-VS-06h	Zm00001d004310	-1.9259	down	1.41211e-05	0.000259523	2	102236161	102236436	+	protein_coding	--
BML1234 0h-VS-06h	Zm00001d004326	1.12265	up	0.00178238	0.0180506	2	103393808	103396558	-	protein_coding	Low-molecular-weight cysteine-rich protein LCR68
BML1234 0h-VS-06h	Zm00001d004331	-2.29507	down	0.00154943	0.0159775	2	103987483	103990264	-	protein_coding	--
BML1234 0h-VS-06h	Zm00001d004366	2.43285	up	5.95475e-07	1.49282e-05	2	106628660	106630400	-	protein_coding	UDP-glycosyltransferase 74B1
BML1234 0h-VS-06h	Zm00001d004443	2.32779	up	8.372e-10	3.49106e-08	2	112231521	112233025	-	protein_coding	Probable cinnamyl alcohol dehydrogenase 9
BML1234 0h-VS-06h	Zm00001d004451	-2.16268	down	2.52062e-05	0.000434273	2	113037591	113038604	-	protein_coding	Glyoxylate/hydroxypyruvate reductase HPR3
BML1234 0h-VS-06h	Zm00001d004524	2.1193	up	2.43777e-13	1.58972e-11	2	116605194	116606084	+	protein_coding	--
BML1234 0h-VS-06h	Zm00001d004556	-2.00265	down	0.000826094	0.00949622	2	117868290	117868934	-	protein_coding	--
BML1234 0h-VS-06h	Zm00001d004564	1.02189	up	2.69182e-05	0.000459983	2	118175342	118183006	-	protein_coding	Aconitate hydratase 3 mitochondrial
BML1234 0h-VS-06h	Zm00001d004583	-1.81489	down	2.21304e-14	1.69072e-12	2	119616414	119616800	+	protein_coding	--
BML1234 0h-VS-06h	Zm00001d004602	1.29717	up	0.00456038	0.039715	2	121413889	121414104	-	protein_coding	--
BML1234 0h-VS-06h	Zm00001d004664	1.1239	up	5.42645e-05	0.000854074	2	127649757	127651304	-	protein_coding	Cytochrome P450 94B3
BML1234 0h-VS-06h	Zm00001d004700	-1.70513	down	1.94836e-09	7.60914e-08	2	132138157	132139180	+	protein_coding	Bifunctional inhibitor/lipid-transfer protein/seed storage 2S albumin superfamily protein
BML1234 0h-VS-06h	Zm00001d004705	7.52915	up	0.000244697	0.00325428	2	132347742	132349421	-	protein_coding	Amino acid permease 2
BML1234 0h-VS-06h	Zm00001d004706	1.40267	up	1.22776e-06	2.8748e-05	2	132363395	132367683	-	protein_coding	Lipase-like PAD4
BML1234 0h-VS-06h	Zm00001d004721	-2.2366	down	6.68346e-09	2.38339e-07	2	133861299	133861934	-	protein_coding	--
BML1234 0h-VS-06h	Zm00001d004728	-1.33136	down	3.6165e-09	1.35914e-07	2	134139577	134140330	-	protein_coding	glycine rich protein4
BML1234 0h-VS-06h	Zm00001d004753	-1.96744	down	2.81028e-10	1.26784e-08	2	136266649	136267215	-	protein_coding	Dirigent protein 11
BML1234 0h-VS-06h	Zm00001d004754	1.21999	up	4.7789e-05	0.000760736	2	136422827	136423366	+	protein_coding	Dirigent protein 23
BML1234 0h-VS-06h	Zm00001d004762	2.45597	up	3.16417e-08	9.97523e-07	2	137325937	137330047	+	protein_coding	ABC transporter G family member 25
BML1234 0h-VS-06h	Zm00001d004768	1.41984	up	1.93435e-13	1.27734e-11	2	137853555	137856240	+	protein_coding	Glycosyl hydrolase superfamily protein
BML1234 0h-VS-06h	Zm00001d004855	-1.57976	down	3.97528e-08	1.23647e-06	2	144882980	144890090	-	protein_coding	Actin-7
BML1234 0h-VS-06h	Zm00001d004865	-2.63184	down	3.4208e-05	0.000567414	2	145442465	145442994	+	protein_coding	Associated with HOX family protein expressed
BML1234 0h-VS-06h	Zm00001d004875	-1.47469	down	1.52163e-07	4.24133e-06	2	145683678	145688881	-	protein_coding	Two-component response regulator-like APRR9
BML1234 0h-VS-06h	Zm00001d004921	1.46199	up	1.24494e-08	4.25127e-07	2	148710174	148711618	+	protein_coding	benzoxazinone synthesis14
BML1234 0h-VS-06h	Zm00001d005002	2.19042	up	1.68737e-21	2.65577e-19	2	153238644	153242689	+	protein_coding	Probable peptide/nitrate transporter
BML1234 0h-VS-06h	Zm00001d005146	-2.65103	down	9.882e-16	8.84017e-14	2	161023220	161023567	-	protein_coding	PVR3-like protein
BML1234 0h-VS-06h	Zm00001d005177	1.14377	up	0.000372452	0.00469105	2	162446822	162447442	+	protein_coding	maternal effect embryo arrest 60
BML1234 0h-VS-06h	Zm00001d005279	-3.20959	down	6.9927e-24	1.40748e-21	2	167218110	167219679	-	protein_coding	Peroxidase 73
BML1234 0h-VS-06h	Zm00001d005300	2.60272	up	5.88398e-17	5.75557e-15	2	168527945	168528802	+	protein_coding	Transcription factor MYB44
BML1234 0h-VS-06h	Zm00001d005392	1.2938	up	3.57976e-07	9.48545e-06	2	172065137	172067442	+	protein_coding	Lecithin-cholesterol acyltransferase-like 1
BML1234 0h-VS-06h	Zm00001d005410	-3.03721	down	3.25542e-10	1.44991e-08	2	173113628	173114995	+	protein_coding	Aquaporin PIP2-2
BML1234 0h-VS-06h	Zm00001d005421	-1.76334	down	3.59432e-18	3.98094e-16	2	173378742	173382478	+	protein_coding	Aquaporin PIP2-2
BML1234 0h-VS-06h	Zm00001d005454	2.767	up	4.49887e-07	1.16027e-05	2	174826099	174827859	+	protein_coding	rRNA N-glycosidase [Source:UniProtKB/TrEMBL%3BAcc:A0A1D6EN25]
BML1234 0h-VS-06h	Zm00001d005470	1.00465	up	0.000852198	0.00976948	2	175268257	175268892	+	protein_coding	--
BML1234 0h-VS-06h	Zm00001d005472	-1.42053	down	3.02116e-05	0.000508785	2	175349736	175351455	+	protein_coding	Expressed protein%3B Mannose-specific jacalin-related lectin%3B protein
BML1234 0h-VS-06h	Zm00001d005609	3.43829	up	1.3432e-10	6.30431e-09	2	180648852	180649904	+	protein_coding	protein phosphatase homolog7
BML1234 0h-VS-06h	Zm00001d005622	1.3589	up	0.00310756	0.0289242	2	180965628	180967221	+	protein_coding	WRKY74-superfamily of TFs having WRKY and zinc finger domains
BML1234 0h-VS-06h	Zm00001d005624	-1.81754	down	6.58815e-06	0.000130226	2	181044326	181045720	+	protein_coding	Delta(8)-fatty-acid desaturase 2
BML1234 0h-VS-06h	Zm00001d005627	-1.07302	down	0.0023517	0.0227908	2	181165986	181173007	+	protein_coding	Serine carboxypeptidase-like 19
BML1234 0h-VS-06h	Zm00001d005698	1.40716	up	0.000197035	0.00268874	2	183790605	183791147	-	protein_coding	AN17
BML1234 0h-VS-06h	Zm00001d005726	1.08431	up	2.87698e-06	6.21504e-05	2	184842614	184845272	-	protein_coding	Protein TIFY 6B
BML1234 0h-VS-06h	Zm00001d005766	2.27403	up	2.84801e-26	7.5465e-24	2	187317766	187318308	+	protein_coding	Calmodulin-like protein
BML1234 0h-VS-06h	Zm00001d005789	-1.09414	down	0.00214109	0.0211015	2	188710662	188711219	+	protein_coding	histone 2B3
BML1234 0h-VS-06h	Zm00001d005804	1.28831	up	0.00156137	0.0160532	2	189269172	189279764	+	protein_coding	Auxin-repressed protein
BML1234 0h-VS-06h	Zm00001d005813	3.3892	up	1.44124e-16	1.3776e-14	2	189505960	189508316	-	protein_coding	Protein TIFY 10B
BML1234 0h-VS-06h	Zm00001d005818	1.05364	up	6.9708e-06	0.000137272	2	189658754	189670074	-	protein_coding	Aldehyde dehydrogenase family 7 member B4
BML1234 0h-VS-06h	Zm00001d005823	3.19362	up	7.65452e-16	6.99703e-14	2	189797589	189799971	+	protein_coding	Flavonoid 3-monooxygenase
BML1234 0h-VS-06h	Zm00001d005841	3.68477	up	5.98736e-11	2.98413e-09	2	190556326	190557054	-	protein_coding	Transcription factor HEC2
BML1234 0h-VS-06h	Zm00001d005920	1.69513	up	3.22509e-07	8.62208e-06	2	192762349	192766625	-	protein_coding	carbonic anhydrase4
BML1234 0h-VS-06h	Zm00001d005936	1.2689	up	7.98003e-05	0.00119489	2	193409296	193410477	-	protein_coding	E3 ubiquitin-protein ligase ATL6
BML1234 0h-VS-06h	Zm00001d005945	-2.54097	down	3.53904e-20	4.77954e-18	2	193506565	193507005	-	protein_coding	--
BML1234 0h-VS-06h	Zm00001d005962	-1.57483	down	1.72257e-06	3.9109e-05	2	194020190	194020684	-	protein_coding	basic leucine-zipper 58
BML1234 0h-VS-06h	Zm00001d005977	4.39333	up	3.07041e-38	2.47203e-35	2	194528932	194529228	-	protein_coding	--
BML1234 0h-VS-06h	Zm00001d005978	2.2459	up	3.81268e-35	2.63577e-32	2	194543937	194544415	-	protein_coding	RING-H2 finger protein
BML1234 0h-VS-06h	Zm00001d006026	1.16212	up	0.000380433	0.0047887	2	195514497	195514982	-	protein_coding	Lysine-specific demethylase JMJ30
BML1234 0h-VS-06h	Zm00001d006098	-1.69703	down	6.18149e-07	1.54228e-05	2	198138267	198148545	+	protein_coding	Cyclopropane fatty acid synthase
BML1234 0h-VS-06h	Zm00001d006106	1.84689	up	3.69497e-07	9.72917e-06	2	198198555	198200085	+	protein_coding	NAC domain-containing protein 18
BML1234 0h-VS-06h	Zm00001d006188	4.6636	up	3.00046e-06	6.42214e-05	2	201027864	201028477	+	protein_coding	Ca2+-ATPase
BML1234 0h-VS-06h	Zm00001d006211	1.46115	up	8.12431e-05	0.00121389	2	201912795	201914678	-	protein_coding	Protein STAY-GREEN 1 chloroplastic
BML1234 0h-VS-06h	Zm00001d006212	-2.43176	down	2.05361e-11	1.0747e-09	2	201957643	201964027	-	protein_coding	Two-component response regulator-like APRR9
BML1234 0h-VS-06h	Zm00001d006242	1.05449	up	0.000277989	0.00363016	2	202646606	202650071	-	protein_coding	3-dehydroquinate synthase chloroplastic
BML1234 0h-VS-06h	Zm00001d006330	1.33419	up	9.244e-05	0.00136849	2	204891476	204893008	+	protein_coding	Eukaryotic aspartyl protease family protein
BML1234 0h-VS-06h	Zm00001d006493	4.53968	up	3.30257e-20	4.48914e-18	2	209822231	209825657	+	protein_coding	Protein DETOXIFICATION 40
BML1234 0h-VS-06h	Zm00001d006509	1.04651	up	6.64105e-05	0.00101472	2	210195854	210199415	+	protein_coding	Septum-promoting GTP-binding protein 1
BML1234 0h-VS-06h	Zm00001d006526	2.83674	up	8.73679e-16	7.88307e-14	2	210505757	210507076	-	protein_coding	Eukaryotic aspartyl protease family protein
BML1234 0h-VS-06h	Zm00001d006538	-1.78624	down	7.85388e-06	0.000152651	2	210696604	210699346	+	protein_coding	O-Glycosyl hydrolases family 17 protein
BML1234 0h-VS-06h	Zm00001d006551	1.02654	up	2.47139e-05	0.000427905	2	210843272	210854196	+	protein_coding	--
BML1234 0h-VS-06h	Zm00001d006561	-1.36818	down	6.0941e-05	0.000943549	2	210943810	210944832	+	protein_coding	DUF538 family protein
BML1234 0h-VS-06h	Zm00001d006574	-1.3433	down	3.75681e-05	0.000616795	2	211365247	211366374	-	protein_coding	Octicosapeptide/Phox/Bem1p
BML1234 0h-VS-06h	Zm00001d006596	-1.07531	down	0.00014188	0.00200945	2	211796175	211798013	+	protein_coding	Elongation factor 1-alpha 2
BML1234 0h-VS-06h	Zm00001d006608	2.62944	up	0.000490256	0.00598398	2	212460728	212464470	-	protein_coding	Whole genome shotgun sequence of line PN40024 scaffold_35.assembly12x (Fragment)
BML1234 0h-VS-06h	Zm00001d006626	2.15463	up	0.00154943	0.0159775	2	212800974	212802361	-	protein_coding	Remorin family protein
BML1234 0h-VS-06h	Zm00001d006650	-1.07208	down	5.3485e-09	1.95192e-07	2	213435367	213435501	+	protein_coding	--
BML1234 0h-VS-06h	Zm00001d006651	-1.3561	down	3.02992e-10	1.3526e-08	2	213473849	213477743	+	protein_coding	Tubulin alpha-5 chain
BML1234 0h-VS-06h	Zm00001d006658	1.07945	up	2.50178e-05	0.000432451	2	213741901	213749883	+	protein_coding	Glucan endo-13-beta-glucosidase 4
BML1234 0h-VS-06h	Zm00001d006678	1.14932	up	3.28237e-05	0.000548363	2	214097373	214099059	-	protein_coding	geranylgeranyl pyrophosphate synthase1
BML1234 0h-VS-06h	Zm00001d006688	1.4316	up	3.03756e-08	9.64875e-07	2	214472464	214474594	+	protein_coding	Putative polyol transporter 1
BML1234 0h-VS-06h	Zm00001d006720	-1.28559	down	0.000764828	0.0088748	2	215157874	215158671	-	protein_coding	Triacylglycerol lipase
BML1234 0h-VS-06h	Zm00001d006753	1.31042	up	0.00156137	0.0160532	2	215957135	215959705	-	protein_coding	Indole-3-acetic acid amido synthetase
BML1234 0h-VS-06h	Zm00001d006759	1.03083	up	3.7307e-05	0.000612988	2	216115940	216121521	-	protein_coding	--
BML1234 0h-VS-06h	Zm00001d006775	1.27345	up	0.00198266	0.0198105	2	216401157	216401651	-	protein_coding	hydroxyproline-rich glycoprotein family protein
BML1234 0h-VS-06h	Zm00001d006793	1.12477	up	0.00123671	0.01331	2	216853848	216858411	+	protein_coding	Cysteine-rich receptor-like protein kinase 10
BML1234 0h-VS-06h	Zm00001d006844	-1.44562	down	0.000398562	0.00497501	2	217764077	217767438	-	protein_coding	Protein kinase
BML1234 0h-VS-06h	Zm00001d006860	1.66817	up	6.56963e-10	2.79516e-08	2	218018545	218021082	+	protein_coding	Protein TIFY 10B
BML1234 0h-VS-06h	Zm00001d006881	-1.06793	down	8.33255e-07	2.02584e-05	2	218466765	218475876	+	protein_coding	--
BML1234 0h-VS-06h	Zm00001d006882	-2.42891	down	2.52404e-26	6.77381e-24	2	218478425	218478715	+	protein_coding	EF hand family protein
BML1234 0h-VS-06h	Zm00001d006900	2.09397	up	1.21409e-21	1.97013e-19	2	219013866	219017858	-	protein_coding	Phospho-2-dehydro-3-deoxyheptonate aldolase 2 chloroplastic
BML1234 0h-VS-06h	Zm00001d006933	-2.22674	down	1.92622e-19	2.38589e-17	2	219651816	219653211	-	protein_coding	Peroxidase 64
BML1234 0h-VS-06h	Zm00001d006947	4.21086	up	0.00052019	0.00630158	2	219989864	219991904	-	protein_coding	Cytochrome P450 CYP709C14
BML1234 0h-VS-06h	Zm00001d007011	-14.7972	down	2.90297e-17	2.90756e-15	2	220153533	220153706	-	protein_coding	--
BML1234 0h-VS-06h	Zm00001d007047	-1.51442	down	9.7775e-10	4.03693e-08	2	220835395	220835967	+	protein_coding	DUF679 domain membrane protein 2
BML1234 0h-VS-06h	Zm00001d007097	1.07245	up	8.52342e-09	2.95599e-07	2	222250044	222250523	-	protein_coding	Protein EARLY RESPONSIVE TO DEHYDRATION 15
BML1234 0h-VS-06h	Zm00001d007160	-2.78222	down	1.17234e-19	1.50556e-17	2	223566224	223567878	+	protein_coding	Peroxidase 66
BML1234 0h-VS-06h	Zm00001d007161	-1.83284	down	3.14444e-05	0.000527003	2	223601902	223603313	+	protein_coding	Peroxidase 52
BML1234 0h-VS-06h	Zm00001d007166	1.45337	up	0.000229872	0.00308061	2	223634679	223635971	+	protein_coding	CBL-interacting serine/threonine-protein kinase 4
BML1234 0h-VS-06h	Zm00001d007191	3.29071	up	5.53267e-23	1.01592e-20	2	224248136	224249179	-	protein_coding	myb domain protein 112
BML1234 0h-VS-06h	Zm00001d007195	-1.25842	down	0.00554757	0.0467689	2	224443511	224453697	-	protein_coding	Alpha-L-arabinofuranosidase 1
BML1234 0h-VS-06h	Zm00001d007201	-4.22573	down	2.02526e-11	1.06253e-09	2	224491943	224492485	+	protein_coding	E3 ubiquitin-protein ligase RNF13
BML1234 0h-VS-06h	Zm00001d007227	1.44109	up	0.0014135	0.0148762	2	225207033	225210880	-	protein_coding	DNA replication complex GINS protein PSF2
BML1234 0h-VS-06h	Zm00001d007229	1.21447	up	1.38235e-07	3.90508e-06	2	225211077	225213907	-	protein_coding	Phosphoinositide phospholipase C 4
BML1234 0h-VS-06h	Zm00001d007267	-3.39606	down	2.58055e-06	5.63869e-05	2	226141607	226143698	-	protein_coding	light harvesting chlorophyll a/b binding protein5
BML1234 0h-VS-06h	Zm00001d007284	1.43843	up	0.00310756	0.0289242	2	226802708	226804024	-	protein_coding	--
BML1234 0h-VS-06h	Zm00001d007327	3.23729	up	1.73693e-08	5.72586e-07	2	228624430	228625353	+	protein_coding	Plant-specific domain TIGR01627 family protein
BML1234 0h-VS-06h	Zm00001d007341	6.88288	up	1.13284e-44	1.39493e-41	2	229193799	229194812	+	protein_coding	HVA22-like protein e
BML1234 0h-VS-06h	Zm00001d007349	2.45195	up	3.1769e-11	1.62597e-09	2	229333468	229334468	-	protein_coding	Expressed protein%3B protein
BML1234 0h-VS-06h	Zm00001d007381	-1.76164	down	8.99759e-07	2.16989e-05	2	230304901	230306029	-	protein_coding	--
BML1234 0h-VS-06h	Zm00001d007411	7.19827	up	1.91795e-06	4.30895e-05	2	231129787	231130699	+	protein_coding	NADH-ubiquinone reductase complex 1 MLRQ subunit
BML1234 0h-VS-06h	Zm00001d007421	7.18357	up	1.50545e-08	5.04597e-07	2	231301639	231307231	-	protein_coding	Respiratory burst oxidase homolog protein C
BML1234 0h-VS-06h	Zm00001d007445	-1.62199	down	2.74735e-11	1.41303e-09	2	231913591	231917937	+	protein_coding	Adagio protein 3
BML1234 0h-VS-06h	Zm00001d007446	1.17261	up	4.32111e-06	8.95583e-05	2	231918577	231921582	-	protein_coding	14-3-3-like protein
BML1234 0h-VS-06h	Zm00001d007604	2.96515	up	2.11041e-13	1.38486e-11	2	236077352	236079447	-	protein_coding	Patatin-like protein 2
BML1234 0h-VS-06h	Zm00001d007623	2.5578	up	3.25636e-07	8.69455e-06	2	236370735	236372730	+	protein_coding	Patatin-like protein 2
BML1234 0h-VS-06h	Zm00001d007700	-2.60934	down	2.59717e-07	7.02411e-06	2	237647769	237649091	+	protein_coding	NAD(P)-binding Rossmann-fold superfamily protein
BML1234 0h-VS-06h	Zm00001d007718	1.28012	up	0.000858186	0.00981429	2	238143557	238145188	-	protein_coding	benzoxazinone synthesis13
BML1234 0h-VS-06h	Zm00001d007745	-4.7176	down	3.00046e-06	6.42214e-05	2	238606921	238613493	-	protein_coding	S-receptor kinase1
BML1234 0h-VS-06h	Zm00001d007753	1.02234	up	0.000207675	0.00282473	2	238893820	238895010	-	protein_coding	Eukaryotic aspartyl protease family protein
BML1234 0h-VS-06h	Zm00001d007773	1.0745	up	4.25305e-05	0.000688014	2	239375389	239377442	+	protein_coding	AAA-ATPase ASD mitochondrial
BML1234 0h-VS-06h	Zm00001d007789	1.05999	up	3.53623e-06	7.46209e-05	2	239777541	239780141	-	protein_coding	receptor-like protein kinase 4
BML1234 0h-VS-06h	Zm00001d007843	-1.30529	down	5.43116e-05	0.000854173	2	240684344	240686449	-	protein_coding	L-type lectin-domain containing receptor kinase V.9
BML1234 0h-VS-06h	Zm00001d007865	2.06807	up	3.03303e-15	2.59145e-13	2	241256310	241261093	-	protein_coding	CSC1-like protein ERD4
BML1234 0h-VS-06h	Zm00001d007901	3.45658	up	6.69456e-15	5.49558e-13	2	242052645	242054040	-	protein_coding	Cylicin-1
BML1234 0h-VS-06h	Zm00001d007923	-1.30228	down	6.1752e-07	1.54228e-05	2	242818296	242819090	-	protein_coding	--
BML1234 0h-VS-06h	Zm00001d007977	1.07887	up	0.00142331	0.0149644	2	244405957	244406451	-	protein_coding	--
BML1234 0h-VS-06h	Zm00001d008171	1.3771	up	3.56931e-08	1.1197e-06	8	77622	80307	+	protein_coding	Probable protein phosphatase 2C 49
BML1234 0h-VS-06h	Zm00001d008191	-1.7373	down	0.00120009	0.0129559	8	778215	779122	+	protein_coding	signal recognition particle binding
BML1234 0h-VS-06h	Zm00001d008210	-1.3701	down	8.20347e-08	2.41184e-06	8	1296796	1298016	+	protein_coding	Germin-like protein subfamily 2 member 1
BML1234 0h-VS-06h	Zm00001d008242	-1.1913	down	0.00130859	0.0139687	8	2424564	2438283	+	protein_coding	Mitochondrial import receptor subunit TOM40-1
BML1234 0h-VS-06h	Zm00001d008305	1.83217	up	0.000684286	0.00802024	8	4713419	4715161	+	protein_coding	TRAM LAG1 and CLN8 (TLC) lipid-sensing domain containing protein
BML1234 0h-VS-06h	Zm00001d008325	1.02108	up	0.00363557	0.0329737	8	5225241	5225564	+	protein_coding	FPF1
BML1234 0h-VS-06h	Zm00001d008397	-1.47884	down	6.0205e-14	4.316e-12	8	7232820	7233317	+	protein_coding	Nodulin-related protein 1
BML1234 0h-VS-06h	Zm00001d008430	-1.09035	down	7.97159e-06	0.000154795	8	8610981	8613957	-	protein_coding	--
BML1234 0h-VS-06h	Zm00001d008431	3.07204	up	0.00420351	0.0372848	8	8616394	8617323	-	protein_coding	Paired amphipathic helix protein Sin3-like 5
BML1234 0h-VS-06h	Zm00001d008478	1.84457	up	0.00594356	0.0497268	8	9810811	9811635	+	protein_coding	--
BML1234 0h-VS-06h	Zm00001d008495	1.31819	up	0.00131192	0.0139829	8	10370364	10374096	-	protein_coding	Glycosyltransferase family 61 protein
BML1234 0h-VS-06h	Zm00001d008498	1.44179	up	0.000229872	0.00308061	8	10450076	10453191	-	protein_coding	alanine-tRNA ligases%3Bnucleic acid binding%3Bligases forming aminoacyl-tRNA and related compounds%3Bnucleotide binding%3BATP binding
BML1234 0h-VS-06h	Zm00001d008523	-2.01073	down	7.3379e-23	1.33569e-20	8	11506959	11507252	+	protein_coding	--
BML1234 0h-VS-06h	Zm00001d008562	1.23791	up	2.39627e-05	0.000416621	8	13032315	13033124	+	protein_coding	Zinc finger protein 6
BML1234 0h-VS-06h	Zm00001d008573	3.92167	up	6.53664e-22	1.07741e-19	8	13343616	13344233	-	protein_coding	Calmodulin protein 2%252C touch-induced
BML1234 0h-VS-06h	Zm00001d008601	-1.03193	down	0.000174804	0.00242169	8	14158249	14159062	-	protein_coding	Putative MYB DNA-binding domain superfamily protein
BML1234 0h-VS-06h	Zm00001d008604	1.20743	up	0.00157836	0.016204	8	14284242	14291436	+	protein_coding	Protein NRT1/ PTR FAMILY 8.1
BML1234 0h-VS-06h	Zm00001d008666	2.46762	up	3.99478e-15	3.37334e-13	8	16426215	16435539	-	protein_coding	DCD (Development and Cell Death) domain protein
BML1234 0h-VS-06h	Zm00001d008721	1.46019	up	0.000229872	0.00308061	8	17742180	17743370	+	protein_coding	Adenine nucleotide alpha hydrolases-like superfamily protein
BML1234 0h-VS-06h	Zm00001d008782	1.93702	up	0.000183673	0.00252285	8	19837108	19840416	-	protein_coding	Protein MARD1
BML1234 0h-VS-06h	Zm00001d008793	2.61457	up	1.88965e-10	8.79025e-09	8	20528476	20529755	+	protein_coding	Probable WRKY transcription factor 50
BML1234 0h-VS-06h	Zm00001d008795	2.57937	up	1.26573e-06	2.9505e-05	8	20660019	20662322	+	protein_coding	UDP-glycosyltransferase 74B1
BML1234 0h-VS-06h	Zm00001d008808	1.42877	up	0.00512157	0.0438666	8	21238766	21240538	+	protein_coding	Putative MYB DNA-binding domain superfamily protein
BML1234 0h-VS-06h	Zm00001d008878	-1.18558	down	0.00318294	0.0295077	8	23569227	23569865	-	protein_coding	DNA-binding WRKY
BML1234 0h-VS-06h	Zm00001d008905	-1.32038	down	7.36409e-07	1.82213e-05	8	24709689	24711452	-	protein_coding	Peptide-N4-(N-acetyl-beta-glucosaminyl)asparagine amidase A protein
BML1234 0h-VS-06h	Zm00001d008911	1.0868	up	4.57413e-08	1.40191e-06	8	25111306	25119589	+	protein_coding	sodium/calcium exchanger family protein / calcium-binding EF hand family protein
BML1234 0h-VS-06h	Zm00001d008923	1.35769	up	1.19168e-06	2.79489e-05	8	25310783	25311612	+	protein_coding	--
BML1234 0h-VS-06h	Zm00001d008957	-1.24675	down	9.55129e-05	0.001409	8	27190533	27195349	-	protein_coding	Indole-3-acetic acid-amido synthetase GH3.6
BML1234 0h-VS-06h	Zm00001d008983	6.46332	up	2.4393e-14	1.85007e-12	8	28561971	28568265	-	protein_coding	P-loop containing nucleoside triphosphate hydrolases superfamily protein
BML1234 0h-VS-06h	Zm00001d008994	-1.81143	down	0.00594356	0.0497268	8	29105949	29106803	+	protein_coding	Ca2+-ATPase
BML1234 0h-VS-06h	Zm00001d009060	-2.29174	down	0.000535957	0.00644411	8	33883210	33886191	+	protein_coding	Probable beta-D-xylosidase 5
BML1234 0h-VS-06h	Zm00001d009084	1.57666	up	5.84471e-07	1.46699e-05	8	35522370	35523774	+	protein_coding	S-adenosyl-L-methionine-dependent methyltransferases superfamily protein
BML1234 0h-VS-06h	Zm00001d009193	-1.24589	down	3.81961e-06	8.01162e-05	8	42033253	42035233	-	protein_coding	GATA transcription factor 16
BML1234 0h-VS-06h	Zm00001d009328	1.48701	up	1.52163e-07	4.24133e-06	8	56604998	56606581	+	protein_coding	Glycosyltransferase
BML1234 0h-VS-06h	Zm00001d009382	1.92471	up	0.000218396	0.00295328	8	61383785	61384243	-	protein_coding	Late embryogeneis abundant protein Lea14-A%253B Late embryogenesis abundant protein Lea14-A
BML1234 0h-VS-06h	Zm00001d009399	4.3337	up	4.60429e-17	4.56784e-15	8	62579423	62581864	-	protein_coding	Protein NRT1/ PTR FAMILY 6.2
BML1234 0h-VS-06h	Zm00001d009566	-1.2693	down	0.000194886	0.0026629	8	70661781	70662557	+	protein_coding	Fasciclin-like arabinogalactan protein 6
BML1234 0h-VS-06h	Zm00001d009567	-1.69341	down	1.37639e-14	1.08725e-12	8	70664935	70665783	+	protein_coding	Fasciclin-like arabinogalactan protein 7
BML1234 0h-VS-06h	Zm00001d009568	2.22826	up	1.04734e-15	9.28981e-14	8	70849400	70849804	+	protein_coding	Glutaredoxin-C9
BML1234 0h-VS-06h	Zm00001d009619	2.58824	up	1.2355e-07	3.52834e-06	8	73563517	73564793	+	protein_coding	Putative WRKY DNA-binding domain superfamily protein
BML1234 0h-VS-06h	Zm00001d009631	2.13278	up	3.7491e-14	2.77788e-12	8	73926124	73932511	-	protein_coding	CTP synthase family protein
BML1234 0h-VS-06h	Zm00001d009646	-1.52782	down	1.39941e-12	8.41779e-11	8	74205128	74206555	+	protein_coding	scarecrow-like1
BML1234 0h-VS-06h	Zm00001d009687	-1.99854	down	0.00409027	0.0364192	8	75918222	75919097	-	protein_coding	Plant basic secretory protein (BSP) family protein
BML1234 0h-VS-06h	Zm00001d009700	1.59809	up	1.49449e-07	4.18798e-06	8	76355207	76355707	-	protein_coding	Probable desiccation-related protein LEA14
BML1234 0h-VS-06h	Zm00001d009777	-2.25575	down	0.00443541	0.0387668	8	80609627	80610850	+	protein_coding	Putative RING zinc finger domain superfamily protein
BML1234 0h-VS-06h	Zm00001d009820	-2.41067	down	9.85975e-08	2.87057e-06	8	83444248	83444925	+	protein_coding	--
BML1234 0h-VS-06h	Zm00001d009894	-3.62205	down	0.00292773	0.027532	8	88185702	88186310	+	protein_coding	RING-H2 finger protein ATL3
BML1234 0h-VS-06h	Zm00001d009908	1.0478	up	1.15365e-07	3.31723e-06	8	88820372	88824486	-	protein_coding	UDP-glucuronic acid decarboxylase 4
BML1234 0h-VS-06h	Zm00001d009945	1.95964	up	1.3335e-05	0.00024681	8	91618566	91619117	-	protein_coding	Os05g0181800 protein%3B Unknow protein
BML1234 0h-VS-06h	Zm00001d009961	-2.01477	down	5.89773e-13	3.74113e-11	8	92520617	92520898	-	protein_coding	ROTUNDIFOLIA like 12
BML1234 0h-VS-06h	Zm00001d009985	2.07962	up	6.41456e-08	1.92097e-06	8	93476338	93476907	+	protein_coding	Polcalcin Jun o 2
BML1234 0h-VS-06h	Zm00001d009993	1.08149	up	0.000347954	0.00441171	8	93658817	93659596	+	protein_coding	Plant-specific domain TIGR01568 family protein
BML1234 0h-VS-06h	Zm00001d010039	-1.55914	down	0.000118699	0.00171597	8	96545534	96548068	+	protein_coding	Cellulase containing protein
BML1234 0h-VS-06h	Zm00001d010131	1.84459	up	9.65051e-10	4.00028e-08	8	100728784	100731672	-	protein_coding	Zinc finger protein WIP6
BML1234 0h-VS-06h	Zm00001d010175	2.80496	up	1.0608e-07	3.06285e-06	8	103046515	103049001	-	protein_coding	Ethylene-responsive transcription factor ABR1
BML1234 0h-VS-06h	Zm00001d010201	2.03347	up	0.00268734	0.0254543	8	103881482	103882231	+	protein_coding	Transcription repressor MYB6
BML1234 0h-VS-06h	Zm00001d010218	2.04526	up	0.000117126	0.00169684	8	104571958	104573658	-	protein_coding	Peroxidase 53
BML1234 0h-VS-06h	Zm00001d010284	2.39758	up	1.02963e-06	2.44923e-05	8	107398664	107399764	-	protein_coding	Probable carboxylesterase 17
BML1234 0h-VS-06h	Zm00001d010375	1.98998	up	3.46045e-08	1.08929e-06	8	111876535	111878884	+	protein_coding	ATP-dependent 6-phosphofructokinase 4 chloroplastic
BML1234 0h-VS-06h	Zm00001d010388	1.45374	up	7.28958e-11	3.56525e-09	8	112578657	112578902	-	protein_coding	--
BML1234 0h-VS-06h	Zm00001d010399	1.13224	up	1.82747e-07	5.01369e-06	8	112882140	112884372	-	protein_coding	Putative WRKY DNA-binding domain superfamily protein isoform 1%253B Putative WRKY DNA-binding domain superfamily protein isoform 2
BML1234 0h-VS-06h	Zm00001d010434	-2.73448	down	0.000104363	0.00152771	8	115007050	115007858	-	protein_coding	Arabinogalactan peptide 20
BML1234 0h-VS-06h	Zm00001d010440	-6.84654	down	0.000122395	0.0017621	8	115240665	115242366	+	protein_coding	sugars will eventually be exported transporter3a
BML1234 0h-VS-06h	Zm00001d010446	1.65836	up	0.000540053	0.00646365	8	115490413	115493023	-	protein_coding	Endoglucanase 6
BML1234 0h-VS-06h	Zm00001d010451	-1.42355	down	7.14432e-05	0.0010798	8	115726579	115728797	-	protein_coding	GDSL esterase/lipase
BML1234 0h-VS-06h	Zm00001d010465	1.08844	up	1.55675e-05	0.000281411	8	116622336	116623424	+	protein_coding	Probable membrane-associated kinase regulator 1
BML1234 0h-VS-06h	Zm00001d010527	-2.00526	down	0.000192524	0.00263233	8	119321629	119322921	+	protein_coding	Fasciclin-like arabinogalactan protein 4
BML1234 0h-VS-06h	Zm00001d010586	6.15174	up	1.05402e-27	3.343e-25	8	121034171	121034963	-	protein_coding	PEBP (phosphatidylethanolamine-binding protein) family protein
BML1234 0h-VS-06h	Zm00001d010627	-4.08913	down	4.72862e-10	2.06217e-08	8	122248972	122249652	-	protein_coding	Protein LURP-one-related 8
BML1234 0h-VS-06h	Zm00001d010736	-1.79595	down	0.000143469	0.00202785	8	126378027	126380486	+	protein_coding	O-methyltransferase ZRP4
BML1234 0h-VS-06h	Zm00001d010798	2.85094	up	3.37683e-11	1.71988e-09	8	128194128	128195278	+	protein_coding	oxidative stress 3
BML1234 0h-VS-06h	Zm00001d010828	1.00967	up	0.00374337	0.0337468	8	129176182	129180135	-	protein_coding	alpha/beta-Hydrolases superfamily protein
BML1234 0h-VS-06h	Zm00001d010856	5.97321	up	4.75448e-15	3.99701e-13	8	130582741	130583307	-	protein_coding	Peripheral-type benzodiazepine receptor
BML1234 0h-VS-06h	Zm00001d010899	4.49155	up	1.57069e-10	7.33911e-09	8	132496390	132499200	+	protein_coding	Os05g0140333 protein
BML1234 0h-VS-06h	Zm00001d010903	-2.85294	down	4.5119e-21	6.79479e-19	8	132709224	132709421	-	protein_coding	--
BML1234 0h-VS-06h	Zm00001d010924	-2.26656	down	4.16262e-05	0.000676725	8	133674282	133675882	-	protein_coding	Peroxidase 64
BML1234 0h-VS-06h	Zm00001d010956	1.07964	up	8.5859e-06	0.00016504	8	134965004	134966797	-	protein_coding	Zinc finger CCCH domain-containing protein 29
BML1234 0h-VS-06h	Zm00001d011041	1.69439	up	0.00022442	0.00301915	8	137259915	137262192	-	protein_coding	UPA23
BML1234 0h-VS-06h	Zm00001d011063	-1.85201	down	0.00132553	0.0140707	8	137939414	137940319	-	protein_coding	Metallothionein-like protein 2C
BML1234 0h-VS-06h	Zm00001d011079	1.80323	up	1.64884e-09	6.50002e-08	8	138332949	138333170	+	protein_coding	Subtilisin-chymotrypsin inhibitor-2A
BML1234 0h-VS-06h	Zm00001d011095	-2.67315	down	4.38096e-20	5.87864e-18	8	138813684	138815295	-	protein_coding	Ras-related protein RABA6a
BML1234 0h-VS-06h	Zm00001d011131	2.61143	up	2.12109e-25	5.16289e-23	8	139985928	139987215	+	protein_coding	Protein phosphatase 2C 16
BML1234 0h-VS-06h	Zm00001d011132	3.02779	up	1.04474e-34	6.24844e-32	8	140008931	140009959	+	protein_coding	Protein phosphatase 2C 16
BML1234 0h-VS-06h	Zm00001d011133	3.79019	up	8.02965e-14	5.58421e-12	8	140010389	140011159	-	protein_coding	Putative WRKY DNA-binding domain superfamily protein
BML1234 0h-VS-06h	Zm00001d011144	1.75591	up	2.3129e-14	1.76058e-12	8	140400456	140402893	+	protein_coding	DCD (Development and Cell Death) domain protein
BML1234 0h-VS-06h	Zm00001d011164	2.21861	up	0.000538101	0.00645506	8	141406799	141407230	-	protein_coding	--
BML1234 0h-VS-06h	Zm00001d011189	-1.19814	down	2.00508e-06	4.47249e-05	8	142471390	142471749	-	protein_coding	DUF3511 domain protein
BML1234 0h-VS-06h	Zm00001d011193	2.13114	up	4.26869e-05	0.000690012	8	142602686	142607439	-	protein_coding	integral membrane protein
BML1234 0h-VS-06h	Zm00001d011202	3.18844	up	4.30724e-09	1.59864e-07	8	142838650	142846028	-	protein_coding	Protein phosphatase 2C 16
BML1234 0h-VS-06h	Zm00001d011225	-1.15306	down	0.00127898	0.0136876	8	143689328	143691031	+	protein_coding	ZmGR2c-like
BML1234 0h-VS-06h	Zm00001d011228	1.26947	up	0.000776278	0.00898277	8	143868837	143871501	+	protein_coding	Putative calmodulin-binding family protein
BML1234 0h-VS-06h	Zm00001d011253	1.15249	up	0.00106679	0.0117101	8	144623902	144628703	-	protein_coding	Sucrose nonfermenting 4-like protein
BML1234 0h-VS-06h	Zm00001d011262	-12.4422	down	0.00232519	0.0226074	8	144902899	144903108	-	protein_coding	--
BML1234 0h-VS-06h	Zm00001d011357	-1.08027	down	3.65272e-06	7.68467e-05	8	148193529	148200051	-	protein_coding	CTP synthase family protein
BML1234 0h-VS-06h	Zm00001d011377	1.1076	up	0.00257312	0.024639	8	148947109	148951347	-	protein_coding	Jasmonic acid-amido synthetase JAR1
BML1234 0h-VS-06h	Zm00001d011393	-2.36835	down	4.97115e-09	1.82563e-07	8	149449973	149455213	-	protein_coding	S-type anion channel SLAH3
BML1234 0h-VS-06h	Zm00001d011417	-1.47009	down	1.11857e-05	0.000209436	8	149925945	149933256	+	protein_coding	cytochrome P450 family 72 subfamily A polypeptide 8
BML1234 0h-VS-06h	Zm00001d011422	2.11095	up	3.7879e-13	2.43227e-11	8	150108137	150110477	+	protein_coding	Putative cytochrome P450 superfamily protein
BML1234 0h-VS-06h	Zm00001d011454	1.97133	up	1.89169e-13	1.25313e-11	8	150927227	150934087	+	protein_coding	carbonic anhydrase6
BML1234 0h-VS-06h	Zm00001d011461	-5.88683	down	1.91795e-06	4.30895e-05	8	151002173	151002925	-	protein_coding	Putative uncharacterized protein [Source:UniProtKB/TrEMBL%3BAcc:B6SMQ8]
BML1234 0h-VS-06h	Zm00001d011467	-3.74233	down	0.00342353	0.0313357	8	151280912	151281930	+	protein_coding	Tat pathway signal sequence family protein
BML1234 0h-VS-06h	Zm00001d011527	1.85484	up	1.94714e-05	0.000343961	8	153565171	153568905	-	protein_coding	Probable WRKY transcription factor 71
BML1234 0h-VS-06h	Zm00001d011569	-1.93743	down	0.000113229	0.00164714	8	154611911	154620158	-	protein_coding	ATP synthase protein I -related
BML1234 0h-VS-06h	Zm00001d011649	1.67831	up	1.26166e-10	5.9617e-09	8	157447787	157449229	-	protein_coding	UDP-glycosyltransferase 88A1
BML1234 0h-VS-06h	Zm00001d011735	1.24895	up	5.05344e-06	0.00010292	8	160278127	160279059	+	protein_coding	serine acetyltransferase1
BML1234 0h-VS-06h	Zm00001d011785	2.1485	up	3.92653e-08	1.22451e-06	8	161545498	161546157	+	protein_coding	Transcription factor LUX
BML1234 0h-VS-06h	Zm00001d011787	-1.87315	down	1.2351e-05	0.000229816	8	161553753	161554910	-	protein_coding	Cysteine protease XCP1
BML1234 0h-VS-06h	Zm00001d011793	3.4806	up	8.42534e-10	3.50631e-08	8	161710731	161711838	-	protein_coding	late embryogenesis abundant protein-related / LEA protein-related
BML1234 0h-VS-06h	Zm00001d011832	1.83599	up	6.7378e-11	3.31085e-09	8	162291112	162292515	-	protein_coding	G-type lectin S-receptor-like serine/threonine-protein kinase SD2-5
BML1234 0h-VS-06h	Zm00001d011843	1.02492	up	4.42641e-05	0.000712207	8	162564729	162565898	+	protein_coding	Protein SHI RELATED SEQUENCE 6
BML1234 0h-VS-06h	Zm00001d011844	13.4698	up	4.80062e-07	1.22252e-05	8	162574546	162574851	+	protein_coding	--
BML1234 0h-VS-06h	Zm00001d011849	-1.80504	down	0.000684286	0.00802024	8	162775996	162782061	-	protein_coding	Two-component response regulator ARR9
BML1234 0h-VS-06h	Zm00001d011886	2.46367	up	2.59891e-12	1.54116e-10	8	163949770	163950618	+	protein_coding	Putative O-Glycosyl hydrolase superfamily protein
BML1234 0h-VS-06h	Zm00001d011902	-2.49796	down	1.08772e-06	2.57862e-05	8	164253205	164253871	-	protein_coding	--
BML1234 0h-VS-06h	Zm00001d011929	-1.64961	down	0.000155774	0.00217969	8	164793032	164802617	+	protein_coding	Heparan-alpha-glucosaminide N-acetyltransferase
BML1234 0h-VS-06h	Zm00001d011932	-2.24343	down	2.57357e-05	0.000440856	8	164811359	164812930	-	protein_coding	Putative cytochrome P450 superfamily protein
BML1234 0h-VS-06h	Zm00001d011967	1.46198	up	0.0014135	0.0148762	8	165304523	165309412	+	protein_coding	--
BML1234 0h-VS-06h	Zm00001d011987	-2.25786	down	1.78912e-22	3.12098e-20	8	165994640	165995098	-	protein_coding	--
BML1234 0h-VS-06h	Zm00001d012063	-3.40523	down	0.00052019	0.00630158	8	167541167	167541802	+	protein_coding	Loricrin
BML1234 0h-VS-06h	Zm00001d012088	-3.41444	down	4.3494e-12	2.52205e-10	8	168007697	168007981	+	protein_coding	--
BML1234 0h-VS-06h	Zm00001d012091	-1.56491	down	1.42356e-09	5.69778e-08	8	168039290	168040576	+	protein_coding	Pro-resilin [Source:UniProtKB/TrEMBL%3BAcc:C0P7I7]
BML1234 0h-VS-06h	Zm00001d012255	2.44577	up	3.16417e-08	9.97523e-07	8	171085931	171087013	-	protein_coding	Putative MYB DNA-binding domain superfamily protein
BML1234 0h-VS-06h	Zm00001d012276	-1.03701	down	0.000145707	0.00205116	8	171739920	171740516	-	protein_coding	Histone H3.2
BML1234 0h-VS-06h	Zm00001d012279	4.76984	up	0.00391036	0.0349959	8	171805669	171806328	-	protein_coding	Putative RING zinc finger domain superfamily protein%253B RING-H2 finger protein ATL3C
BML1234 0h-VS-06h	Zm00001d012281	2.81812	up	7.94963e-07	1.94859e-05	8	171836888	171837640	+	protein_coding	Protein YLS9
BML1234 0h-VS-06h	Zm00001d012292	2.01176	up	3.73358e-11	1.89237e-09	8	172024417	172027229	-	protein_coding	Glucan endo-13-beta-glucosidase 14
BML1234 0h-VS-06h	Zm00001d012304	1.27771	up	0.000267873	0.00351781	8	172140280	172142915	+	protein_coding	Putative cytochrome P450 superfamily protein
BML1234 0h-VS-06h	Zm00001d012321	1.65777	up	8.97057e-09	3.10382e-07	8	172400471	172401895	+	protein_coding	Nematode resistance protein-like HSPRO2
BML1234 0h-VS-06h	Zm00001d012378	-1.84059	down	7.28783e-10	3.06954e-08	8	173232285	173232962	-	protein_coding	SOUL heme-binding family protein
BML1234 0h-VS-06h	Zm00001d012380	1.19983	up	5.15272e-06	0.000104517	8	173245748	173250090	-	protein_coding	Phosphatidylinositol:ceramide inositolphosphotransferase 1
BML1234 0h-VS-06h	Zm00001d012391	1.6881	up	0.000540053	0.00646365	8	173415190	173423162	-	protein_coding	Delta 1-pyrroline-5-carboxylate synthetase isoform 1%253B Delta 1-pyrroline-5-carboxylate synthetase isoform 2
BML1234 0h-VS-06h	Zm00001d012401	3.30947	up	1.02002e-25	2.6039e-23	8	173733501	173735518	-	protein_coding	protein phosphatase homolog4
BML1234 0h-VS-06h	Zm00001d012402	1.38129	up	1.16994e-07	3.35946e-06	8	173744941	173746395	+	protein_coding	--
BML1234 0h-VS-06h	Zm00001d012403	1.97437	up	8.83674e-06	0.00016955	8	173833171	173833791	+	protein_coding	--
BML1234 0h-VS-06h	Zm00001d012415	1.27865	up	0.00554757	0.0467689	8	174152244	174153551	-	protein_coding	Putative aspartic protease family protein
BML1234 0h-VS-06h	Zm00001d012420	1.42112	up	4.16387e-05	0.000676725	8	174179964	174183186	-	protein_coding	Heat shock 70 kDa protein
BML1234 0h-VS-06h	Zm00001d012427	1.04056	up	0.00410296	0.0365167	8	174309868	174310377	-	protein_coding	Zinc finger protein ZAT11
BML1234 0h-VS-06h	Zm00001d012456	3.23295	up	9.76894e-10	4.03693e-08	8	174833821	174838094	-	protein_coding	jasmonate-regulated gene 21
BML1234 0h-VS-06h	Zm00001d012510	2.83778	up	1.41332e-11	7.68444e-10	8	175694309	175696390	+	protein_coding	Putative cytochrome P450 superfamily protein
BML1234 0h-VS-06h	Zm00001d012557	-1.08623	down	6.41586e-06	0.000127061	8	176581701	176584547	+	protein_coding	DNA-directed RNA polymerases II and IV subunit 5A
BML1234 0h-VS-06h	Zm00001d012561	1.11791	up	7.76412e-07	1.90759e-05	8	176655420	176657307	-	protein_coding	Cystatin2%253B Cysteine proteinase inhibitor%253B Putative cystatin
BML1234 0h-VS-06h	Zm00001d012585	2.25934	up	4.46501e-10	1.95946e-08	8	176892933	176893658	-	protein_coding	Putative AP2/EREBP transcription factor superfamily protein
BML1234 0h-VS-06h	Zm00001d012590	1.29029	up	1.08511e-06	2.57827e-05	8	176950180	176952032	-	protein_coding	3-hydroxybutyryl-CoA dehydrogenase [Source:UniProtKB/TrEMBL%3BAcc:B4F890]
BML1234 0h-VS-06h	Zm00001d012591	4.59294	up	1.96593e-16	1.87058e-14	8	176955466	176958213	-	protein_coding	Probable nucleoredoxin 1
BML1234 0h-VS-06h	Zm00001d012603	1.53698	up	6.71417e-06	0.000132467	8	177064376	177066295	-	protein_coding	Methylesterase 3
BML1234 0h-VS-06h	Zm00001d012604	2.08859	up	1.49426e-05	0.000272231	8	177070569	177080643	-	protein_coding	--
BML1234 0h-VS-06h	Zm00001d012607	1.36639	up	1.10575e-13	7.49084e-12	8	177130907	177134597	-	protein_coding	NAD(P)H dehydrogenase (quinone) FQR1
BML1234 0h-VS-06h	Zm00001d012635	1.02774	up	1.16771e-05	0.000217902	8	177547104	177549864	+	protein_coding	--
BML1234 0h-VS-06h	Zm00001d012672	-1.47185	down	0.00247468	0.0238392	8	178360607	178372390	+	protein_coding	protein%3B Pentatricopeptide (PPR) repeat protein-like
BML1234 0h-VS-06h	Zm00001d012687	1.21959	up	0.00463113	0.0401588	8	178645606	178650028	+	protein_coding	Putative phospholipase%252C patatin family protein
BML1234 0h-VS-06h	Zm00001d012693	-1.5058	down	0.000944075	0.0106135	8	178730558	178734205	-	protein_coding	Solute carrier family 23 member 2
BML1234 0h-VS-06h	Zm00001d012720	1.05163	up	0.0001622	0.00225754	8	179173501	179174214	-	protein_coding	E3 ubiquitin-protein ligase ATL41
BML1234 0h-VS-06h	Zm00001d012726	1.02986	up	0.00411523	0.0366097	8	179301390	179301632	+	protein_coding	--
BML1234 0h-VS-06h	Zm00001d012850	1.81395	up	1.94714e-05	0.000343961	5	1084640	1087652	-	protein_coding	Nucleotide-diphospho-sugar transferase family protein
BML1234 0h-VS-06h	Zm00001d012883	-2.2432	down	0.00151991	0.0157428	5	1584315	1587019	-	protein_coding	big embryo1
BML1234 0h-VS-06h	Zm00001d012910	1.55722	up	0.000359056	0.00454146	5	1880345	1881006	+	protein_coding	--
BML1234 0h-VS-06h	Zm00001d012956	4.65386	up	0.000978131	0.0108778	5	2349740	2350027	-	protein_coding	--
BML1234 0h-VS-06h	Zm00001d012967	4.59	up	2.12805e-09	8.2189e-08	5	2446801	2447181	-	protein_coding	Zinc finger DNA-binding protein
BML1234 0h-VS-06h	Zm00001d012968	2.62265	up	0.00418914	0.0371731	5	2459657	2460184	-	protein_coding	ZFP16-2
BML1234 0h-VS-06h	Zm00001d013003	4.74451	up	8.11188e-07	1.97909e-05	5	2977575	2979101	-	protein_coding	NAC domain-containing protein 2
BML1234 0h-VS-06h	Zm00001d013004	3.59212	up	4.22705e-07	1.1033e-05	5	2995849	2996508	-	protein_coding	Calcium-binding allergen Ole e 8
BML1234 0h-VS-06h	Zm00001d013039	-2.76493	down	4.30367e-06	8.92852e-05	5	3603517	3604227	-	protein_coding	photosystem I subunit d1
BML1234 0h-VS-06h	Zm00001d013099	2.51387	up	1.16039e-18	1.34946e-16	5	4703800	4704819	+	protein_coding	Probable carboxylesterase 15
BML1234 0h-VS-06h	Zm00001d013115	2.23522	up	2.31849e-08	7.50124e-07	5	4880976	4881416	-	protein_coding	--
BML1234 0h-VS-06h	Zm00001d013185	1.67886	up	1.38011e-09	5.55572e-08	5	6100495	6102030	+	protein_coding	Allene oxide synthase chloroplastic
BML1234 0h-VS-06h	Zm00001d013210	2.26679	up	0.000914223	0.0103446	5	6604879	6605949	-	protein_coding	--
BML1234 0h-VS-06h	Zm00001d013220	1.72603	up	2.02407e-06	4.50742e-05	5	6711124	6713605	+	protein_coding	Probable protein phosphatase 2C 48
BML1234 0h-VS-06h	Zm00001d013223	-1.05774	down	1.59336e-05	0.000287284	5	6720508	6727876	-	protein_coding	Retrovirus-related Pol polyprotein LINE-1
BML1234 0h-VS-06h	Zm00001d013231	-1.1136	down	0.000311483	0.00400509	5	6795974	6799658	-	protein_coding	cytochrome P450 family 81 subfamily D polypeptide 8
BML1234 0h-VS-06h	Zm00001d013289	1.37432	up	0.00102513	0.0113062	5	7919330	7920532	-	protein_coding	Transmembrane BAX inhibitor motif-containing protein 4
BML1234 0h-VS-06h	Zm00001d013370	1.37425	up	0.00150887	0.0156518	5	9971912	9974426	+	protein_coding	Symbiotic ammonium transporter
BML1234 0h-VS-06h	Zm00001d013390	2.32064	up	1.0071e-13	6.8447e-12	5	10261470	10264213	-	protein_coding	Glucan endo-1%252C3-beta-glucosidase 7
BML1234 0h-VS-06h	Zm00001d013410	-1.18318	down	0.000144516	0.00203988	5	10551528	10554058	-	protein_coding	Actin-1
BML1234 0h-VS-06h	Zm00001d013412	1.26923	up	7.98003e-05	0.00119489	5	10600423	10608150	-	protein_coding	Histidine kinase 4
BML1234 0h-VS-06h	Zm00001d013456	-1.04195	down	0.000544622	0.00650347	5	12056763	12061089	-	protein_coding	FKBP-type peptidyl-prolyl cis-trans isomerase 5 isoform 2
BML1234 0h-VS-06h	Zm00001d013493	1.38416	up	1.12938e-06	2.67133e-05	5	12701180	12706156	-	protein_coding	lipoxygenase5
BML1234 0h-VS-06h	Zm00001d013561	-2.09943	down	2.52062e-05	0.000434273	5	14348002	14350848	-	protein_coding	glycosyl hydrolase family 10 protein / carbohydrate-binding domain-containing protein
BML1234 0h-VS-06h	Zm00001d013725	-1.37829	down	0.000210843	0.00286595	5	18631981	18633840	+	protein_coding	gibberellin 20-oxidase4
BML1234 0h-VS-06h	Zm00001d013786	-1.7188	down	3.04268e-08	9.65036e-07	5	20161442	20163432	+	protein_coding	transferases%3Bfolic acid binding
BML1234 0h-VS-06h	Zm00001d013810	1.42703	up	4.96578e-09	1.82563e-07	5	21182817	21186548	+	protein_coding	multidrug and toxic compound extrusion2
BML1234 0h-VS-06h	Zm00001d013830	1.30573	up	3.3321e-07	8.88545e-06	5	21883579	21886533	+	protein_coding	cytochrome P450 family 76 subfamily C polypeptide 7
BML1234 0h-VS-06h	Zm00001d013862	1.14309	up	3.44881e-05	0.000571607	5	23180469	23183875	+	protein_coding	Cytochrome P450 84A1
BML1234 0h-VS-06h	Zm00001d013869	1.04763	up	1.78574e-05	0.000318949	5	23456902	23457294	+	protein_coding	Auxin-responsive protein SAUR32
BML1234 0h-VS-06h	Zm00001d013907	1.92461	up	1.26496e-11	6.94999e-10	5	24372950	24373240	+	protein_coding	Nonspecific lipid-transfer protein
BML1234 0h-VS-06h	Zm00001d013956	2.73879	up	1.71011e-09	6.72891e-08	5	26132024	26133292	+	protein_coding	tonoplast intrinsic protein3
BML1234 0h-VS-06h	Zm00001d014007	1.3776	up	8.18614e-07	1.99488e-05	5	28477643	28478182	+	protein_coding	senescence regulator
BML1234 0h-VS-06h	Zm00001d014025	1.0129	up	0.00408334	0.0364192	5	29087958	29092328	+	protein_coding	Cyclase family protein
BML1234 0h-VS-06h	Zm00001d014060	-2.13414	down	0.00151991	0.0157428	5	31079371	31083342	-	protein_coding	Protein NRT1/ PTR FAMILY 5.2
BML1234 0h-VS-06h	Zm00001d014062	-2.06588	down	0.000882422	0.0100499	5	31160276	31161727	-	protein_coding	Leucine Rich Repeat family protein expressed%3B protein
BML1234 0h-VS-06h	Zm00001d014070	3.15449	up	7.62633e-15	6.23602e-13	5	31457625	31457870	-	protein_coding	--
BML1234 0h-VS-06h	Zm00001d014072	2.43152	up	4.6693e-24	1.00765e-21	5	31557770	31558015	-	protein_coding	--
BML1234 0h-VS-06h	Zm00001d014081	1.92613	up	2.81722e-12	1.6659e-10	5	31731840	31732370	-	protein_coding	RmlC-like cupins superfamily protein
BML1234 0h-VS-06h	Zm00001d014083	12.6405	up	0.000244697	0.00325428	5	31745001	31747554	-	protein_coding	Beta-amylase
BML1234 0h-VS-06h	Zm00001d014108	-1.05741	down	5.62763e-09	2.03109e-07	5	32771043	32774720	-	protein_coding	Ubiquitin-conjugating enzyme E2 4
BML1234 0h-VS-06h	Zm00001d014121	3.54551	up	2.69637e-08	8.65692e-07	5	33104080	33106019	-	protein_coding	Ent-cassadiene C2-hydroxylase
BML1234 0h-VS-06h	Zm00001d014123	-2.15808	down	3.93096e-08	1.22451e-06	5	33202990	33204555	+	protein_coding	peroxidase 13
BML1234 0h-VS-06h	Zm00001d014178	-1.52096	down	0.000102998	0.00151302	5	35060782	35071638	-	protein_coding	Acylamino-acid-releasing enzyme
BML1234 0h-VS-06h	Zm00001d014244	2.7084	up	5.13478e-14	3.71925e-12	5	37833152	37834955	+	protein_coding	Esterase
BML1234 0h-VS-06h	Zm00001d014250	1.07705	up	3.09841e-05	0.000520955	5	38073928	38074939	+	protein_coding	Protein TIFY 10B
BML1234 0h-VS-06h	Zm00001d014253	3.16868	up	1.79668e-11	9.56996e-10	5	38196209	38196691	+	protein_coding	ZIM motif family protein
BML1234 0h-VS-06h	Zm00001d014258	1.71662	up	2.09944e-15	1.80854e-13	5	38466701	38476589	-	protein_coding	alanine aminotransferase5
BML1234 0h-VS-06h	Zm00001d014282	-1.93237	down	3.58179e-10	1.58851e-08	5	39367918	39368265	+	protein_coding	--
BML1234 0h-VS-06h	Zm00001d014285	1.0902	up	0.00494544	0.0425146	5	39448633	39449484	-	protein_coding	Aquaporin PIP2-2
BML1234 0h-VS-06h	Zm00001d014325	4.5555	up	3.16338e-06	6.72507e-05	5	41050430	41054227	+	protein_coding	Calcium-binding EF-hand family protein
BML1234 0h-VS-06h	Zm00001d014328	1.86267	up	3.96022e-07	1.03754e-05	5	41100171	41101676	-	protein_coding	--
BML1234 0h-VS-06h	Zm00001d014335	2.0609	up	2.52062e-05	0.000434273	5	41174766	41176346	-	protein_coding	cytochrome P450 family 87 subfamily A polypeptide 6
BML1234 0h-VS-06h	Zm00001d014463	4.03731	up	8.54699e-17	8.28306e-15	5	48442168	48443331	-	protein_coding	early nodulin-like protein 9
BML1234 0h-VS-06h	Zm00001d014491	1.7179	up	6.22347e-10	2.66413e-08	5	50064948	50065346	+	protein_coding	EF-hand Ca2+-binding protein CCD1
BML1234 0h-VS-06h	Zm00001d014530	1.01458	up	4.51145e-07	1.16027e-05	5	51914095	51915783	+	protein_coding	Phenolic glucoside malonyltransferase 1
BML1234 0h-VS-06h	Zm00001d014555	-2.76528	down	4.95176e-17	4.88727e-15	5	53027264	53030542	+	protein_coding	Tyrosine-sulfated glycopeptide receptor 1
BML1234 0h-VS-06h	Zm00001d014557	-1.06722	down	2.77666e-05	0.000471402	5	53037190	53040873	-	protein_coding	Tyrosine-sulfated glycopeptide receptor 1
BML1234 0h-VS-06h	Zm00001d014559	-1.72863	down	7.42917e-05	0.00111881	5	53118750	53119226	+	protein_coding	Polcalcin Jun o 2
BML1234 0h-VS-06h	Zm00001d014608	1.69802	up	0.00117308	0.0126904	5	55120384	55123266	+	protein_coding	Peroxidase 16
BML1234 0h-VS-06h	Zm00001d014614	1.45079	up	0.00110437	0.0120321	5	55728563	55730160	+	protein_coding	Probable xyloglucan endotransglucosylase/hydrolase protein 21
BML1234 0h-VS-06h	Zm00001d014617	-1.7644	down	0.000183369	0.00252285	5	55870950	55872441	-	protein_coding	Xyloglucan endotransglucosylase/hydrolase protein 14
BML1234 0h-VS-06h	Zm00001d014619	-2.69952	down	9.54545e-13	5.92923e-11	5	55893497	55894240	-	protein_coding	--
BML1234 0h-VS-06h	Zm00001d014687	1.96026	up	0.00332091	0.0305702	5	59017351	59024982	+	protein_coding	L-zip+NBS+LRR-like protein
BML1234 0h-VS-06h	Zm00001d014703	1.91859	up	0.00409027	0.0364192	5	59967776	59971418	+	protein_coding	AT3G13000 (E%3D2e-240) | transcription factor
BML1234 0h-VS-06h	Zm00001d014748	2.35792	up	2.42873e-18	2.73336e-16	5	61273486	61274832	-	protein_coding	(Z)-3-hexen-1-ol acetyltransferase
BML1234 0h-VS-06h	Zm00001d014758	-2.14139	down	0.00192294	0.0192967	5	61807671	61809017	+	protein_coding	Bifunctional inhibitor/lipid-transfer protein/seed storage 2S albumin superfamily protein
BML1234 0h-VS-06h	Zm00001d014794	2.17829	up	1.26886e-06	2.9545e-05	5	63460671	63464068	+	protein_coding	physical impedance induced protein2
BML1234 0h-VS-06h	Zm00001d014804	1.79218	up	1.67644e-07	4.6358e-06	5	63815600	63818207	+	protein_coding	Eukaryotic aspartyl protease family protein
BML1234 0h-VS-06h	Zm00001d014843	1.27059	up	0.000924957	0.010421	5	65146662	65147468	-	protein_coding	NAC domain containing protein 36
BML1234 0h-VS-06h	Zm00001d014971	-2.35797	down	3.16447e-06	6.72507e-05	5	70577765	70581320	-	protein_coding	Leucine-rich repeat receptor-like protein kinase PXL1
BML1234 0h-VS-06h	Zm00001d014983	-1.4383	down	4.86595e-05	0.000773417	5	71063270	71067861	-	protein_coding	Serine carboxypeptidase-like 49
BML1234 0h-VS-06h	Zm00001d015095	-1.85732	down	5.77328e-05	0.000898529	5	75273858	75275693	+	protein_coding	Chlorophyll A-B binding family protein
BML1234 0h-VS-06h	Zm00001d015213	-1.95381	down	7.05776e-10	2.98465e-08	5	79757206	79759176	-	protein_coding	leucine-rich repeat/extensin 2
BML1234 0h-VS-06h	Zm00001d015292	1.65076	up	0.00257655	0.024639	5	82970088	82974239	-	protein_coding	Endoglucanase 11
BML1234 0h-VS-06h	Zm00001d015356	1.19577	up	2.369e-06	5.20049e-05	5	86084655	86086755	-	protein_coding	4-hydroxyphenylpyruvate dioxygenase 1
BML1234 0h-VS-06h	Zm00001d015397	1.87691	up	1.8872e-12	1.12549e-10	5	88306260	88306964	+	protein_coding	VQ motif family protein
BML1234 0h-VS-06h	Zm00001d015404	1.97654	up	1.92053e-06	4.30895e-05	5	88484657	88490422	+	protein_coding	Succinate-semialdehyde dehydrogenase mitochondrial
BML1234 0h-VS-06h	Zm00001d015405	2.65965	up	4.30367e-06	8.92852e-05	5	88491212	88497833	+	protein_coding	Succinate semialdehyde dehydrogenase
BML1234 0h-VS-06h	Zm00001d015406	2.2491	up	2.07184e-06	4.60402e-05	5	88518024	88520798	+	protein_coding	Succinate-semialdehyde dehydrogenase mitochondrial
BML1234 0h-VS-06h	Zm00001d015420	-1.71224	down	0.000200134	0.00272748	5	89297902	89299723	+	protein_coding	DUF581 domain containing protein expressed
BML1234 0h-VS-06h	Zm00001d015434	-2.65548	down	5.38351e-11	2.70897e-09	5	89924027	89924707	-	protein_coding	B-box zinc finger family protein
BML1234 0h-VS-06h	Zm00001d015459	1.18045	up	3.52413e-08	1.10767e-06	5	91459227	91463857	-	protein_coding	4-coumarate--CoA ligase 1
BML1234 0h-VS-06h	Zm00001d015515	1.57432	up	3.66729e-10	1.62299e-08	5	95183890	95185688	+	protein_coding	Probable WRKY transcription factor 40
BML1234 0h-VS-06h	Zm00001d015626	4.81505	up	8.5974e-12	4.82491e-10	5	102005711	102005920	+	protein_coding	Putative uncharacterized protein [Source:UniProtKB/TrEMBL%3BAcc:Q7X9P7]
BML1234 0h-VS-06h	Zm00001d015658	1.79869	up	7.93838e-10	3.31685e-08	5	103850842	103855288	-	protein_coding	Transmembrane amino acid transporter family protein
BML1234 0h-VS-06h	Zm00001d015767	2.60825	up	5.52046e-15	4.60398e-13	5	118084092	118085317	+	protein_coding	--
BML1234 0h-VS-06h	Zm00001d015779	-1.88749	down	1.3335e-05	0.00024681	5	118773282	118856166	+	protein_coding	14-3-3-like protein GF14 omega
BML1234 0h-VS-06h	Zm00001d015862	-5.60377	down	1.6458e-41	1.64055e-38	5	127077119	127077406	-	protein_coding	--
BML1234 0h-VS-06h	Zm00001d015905	-1.13233	down	1.16005e-06	2.73461e-05	5	130027454	130030346	-	protein_coding	sugars will eventually be exported transporter4a
BML1234 0h-VS-06h	Zm00001d015914	2.77841	up	4.09135e-08	1.26693e-06	5	130947371	130950710	+	protein_coding	sugars will eventually be exported transporter4b
BML1234 0h-VS-06h	Zm00001d015918	-1.30935	down	1.59473e-05	0.000287284	5	131295192	131295575	-	protein_coding	--
BML1234 0h-VS-06h	Zm00001d015921	-2.86673	down	3.4208e-05	0.000567414	5	131469616	131471554	-	protein_coding	Plasma membrane-associated cation-binding protein 1
BML1234 0h-VS-06h	Zm00001d016031	-2.45533	down	1.85131e-08	6.06471e-07	5	140469167	140472249	+	protein_coding	GDSL esterase/lipase
BML1234 0h-VS-06h	Zm00001d016136	-2.64017	down	7.50488e-06	0.000146685	5	146126753	146127304	-	protein_coding	E3 ubiquitin-protein ligase ATL41
BML1234 0h-VS-06h	Zm00001d016137	-12.5875	down	0.000489223	0.00598183	5	146190428	146190847	+	protein_coding	RING-H2 finger protein ATL5H
BML1234 0h-VS-06h	Zm00001d016139	-4.43439	down	3.01581e-08	9.60882e-07	5	146356268	146356816	+	protein_coding	E3 ubiquitin-protein ligase ATL41
BML1234 0h-VS-06h	Zm00001d016140	-2.55421	down	0.000858504	0.00981429	5	146411036	146411614	+	protein_coding	E3 ubiquitin-protein ligase ATL41
BML1234 0h-VS-06h	Zm00001d016151	5.36494	up	3.00046e-06	6.42214e-05	5	147259084	147261123	-	protein_coding	cytochrome P450 family 93 subfamily D polypeptide 1
BML1234 0h-VS-06h	Zm00001d016154	-2.55873	down	0.00258385	0.0246638	5	147356832	147358697	-	protein_coding	Basic leucine zipper 34
BML1234 0h-VS-06h	Zm00001d016189	-15.5331	down	2.09855e-26	5.78013e-24	5	149398961	149400023	+	protein_coding	Dirigent
BML1234 0h-VS-06h	Zm00001d016255	3.69053	up	4.02926e-35	2.63577e-32	5	153717773	153719275	-	protein_coding	Heat stress transcription factor C-1
BML1234 0h-VS-06h	Zm00001d016274	-1.05298	down	0.000341116	0.00433287	5	155133354	155138211	-	protein_coding	Monosaccharide-sensing protein 2
BML1234 0h-VS-06h	Zm00001d016287	3.63456	up	3.08083e-09	1.1662e-07	5	155680965	155682213	+	protein_coding	oxidative stress 3
BML1234 0h-VS-06h	Zm00001d016294	-2.41705	down	3.87249e-19	4.71295e-17	5	155926763	155927329	+	protein_coding	Abscisic acid receptor PYL2
BML1234 0h-VS-06h	Zm00001d016379	1.6067	up	8.62178e-11	4.17777e-09	5	160175679	160176173	+	protein_coding	--
BML1234 0h-VS-06h	Zm00001d016401	1.33362	up	5.1894e-08	1.58352e-06	5	161021739	161022522	+	protein_coding	--
BML1234 0h-VS-06h	Zm00001d016567	1.75068	up	4.33511e-22	7.20214e-20	5	167775161	167775370	-	protein_coding	--
BML1234 0h-VS-06h	Zm00001d016588	-2.34988	down	9.97621e-24	1.9517e-21	5	168633141	168636493	-	protein_coding	Glycerophosphodiester phosphodiesterase GDPD2
BML1234 0h-VS-06h	Zm00001d016621	-1.02435	down	0.000316639	0.00406389	5	170399984	170405557	+	protein_coding	Nudix hydrolase 13
BML1234 0h-VS-06h	Zm00001d016635	1.48419	up	0.00512157	0.0438666	5	170840257	170841486	+	protein_coding	C2 domain protein
BML1234 0h-VS-06h	Zm00001d016705	-1.11271	down	9.27965e-06	0.000176752	5	173179372	173180406	+	protein_coding	ATPase inhibitor
BML1234 0h-VS-06h	Zm00001d016708	1.20207	up	0.000247219	0.00328158	5	173403817	173408283	+	protein_coding	Beta-fructofuranosidase%252C cell wall isozyme
BML1234 0h-VS-06h	Zm00001d016718	2.07848	up	2.06982e-06	4.60402e-05	5	173931573	173931902	-	protein_coding	--
BML1234 0h-VS-06h	Zm00001d016720	1.22767	up	0.00132123	0.0140464	5	174138611	174142966	+	protein_coding	Serine decarboxylase
BML1234 0h-VS-06h	Zm00001d016723	-1.92073	down	3.07608e-06	6.56387e-05	5	174196062	174196472	+	protein_coding	Histone H3
BML1234 0h-VS-06h	Zm00001d016733	-1.17836	down	6.12707e-05	0.000947252	5	174537324	174537890	+	protein_coding	NDR1/HIN1-like 1
BML1234 0h-VS-06h	Zm00001d016740	1.76122	up	3.83671e-06	8.01536e-05	5	174744881	174745426	-	protein_coding	--
BML1234 0h-VS-06h	Zm00001d016760	1.8428	up	4.56455e-06	9.41376e-05	5	175170002	175170821	-	protein_coding	abscisic acid stress ripening6
BML1234 0h-VS-06h	Zm00001d016891	1.34684	up	1.19168e-06	2.79489e-05	5	179458140	179464303	-	protein_coding	Beta-13-galactosyltransferase 7
BML1234 0h-VS-06h	Zm00001d016902	1.16667	up	2.44004e-06	5.33725e-05	5	179645061	179649671	-	protein_coding	Bifunctional riboflavin biosynthesis protein RIBA 1 chloroplastic
BML1234 0h-VS-06h	Zm00001d016919	-2.28379	down	0.000326758	0.00416821	5	180058257	180059691	+	protein_coding	Sugar transport protein 5
BML1234 0h-VS-06h	Zm00001d016921	-1.84112	down	0.00043414	0.00537107	5	180064517	180065648	+	protein_coding	--
BML1234 0h-VS-06h	Zm00001d016933	-3.69738	down	0.000978809	0.0108778	5	180363906	180366525	+	protein_coding	loricrin-related
BML1234 0h-VS-06h	Zm00001d016947	2.62347	up	2.38074e-17	2.41922e-15	5	180911410	180911748	+	protein_coding	--
BML1234 0h-VS-06h	Zm00001d016948	2.42101	up	5.18732e-10	2.24352e-08	5	180917051	180917386	+	protein_coding	--
BML1234 0h-VS-06h	Zm00001d016950	1.06006	up	0.000686343	0.00803986	5	180967088	180968694	+	protein_coding	NAC30 NAC type transcription factor
BML1234 0h-VS-06h	Zm00001d016991	1.95993	up	2.56002e-13	1.66425e-11	5	182159462	182159776	+	protein_coding	--
BML1234 0h-VS-06h	Zm00001d017008	1.80814	up	0.000674884	0.00792336	5	182589338	182589823	-	protein_coding	--
BML1234 0h-VS-06h	Zm00001d017095	-1.9347	down	4.97296e-17	4.88727e-15	5	185262626	185263851	-	protein_coding	High affinity nitrate transporter
BML1234 0h-VS-06h	Zm00001d017121	-1.16285	down	4.22989e-05	0.000685327	5	186104976	186109690	+	protein_coding	glyceraldehyde-3-phosphate dehydrogenase4
BML1234 0h-VS-06h	Zm00001d017138	-3.85185	down	9.44344e-13	5.88332e-11	5	186660341	186666947	+	protein_coding	Transcription factor bHLH128
BML1234 0h-VS-06h	Zm00001d017139	1.06973	up	0.000246864	0.00327893	5	186706299	186712746	-	protein_coding	hydroxymethylbutenyl diphosphate synthase1
BML1234 0h-VS-06h	Zm00001d017147	-3.69965	down	6.04833e-30	2.4219e-27	5	187053602	187054914	-	protein_coding	--
BML1234 0h-VS-06h	Zm00001d017172	-1.39782	down	0.00434669	0.0382283	5	187960436	187961440	+	protein_coding	--
BML1234 0h-VS-06h	Zm00001d017240	1.97113	up	3.78834e-24	8.26056e-22	5	190054668	190058017	+	protein_coding	Grx_C2.1-glutaredoxin subgroup I
BML1234 0h-VS-06h	Zm00001d017248	1.39127	up	0.000737708	0.00858867	5	190307936	190308844	+	protein_coding	RmlC-like cupins superfamily protein
BML1234 0h-VS-06h	Zm00001d017268	1.8487	up	0.00334064	0.0306862	5	191151367	191152674	-	protein_coding	R2R3MYB-domain protein
BML1234 0h-VS-06h	Zm00001d017276	2.20113	up	0.000196473	0.00268282	5	191474696	191476810	-	protein_coding	phenylalanine ammonia lyase8
BML1234 0h-VS-06h	Zm00001d017279	1.64896	up	2.98295e-05	0.000504079	5	191539072	191541219	+	protein_coding	phenylalanine ammonia lyase7
BML1234 0h-VS-06h	Zm00001d017287	2.73596	up	5.35233e-09	1.95192e-07	5	191750113	191750625	-	protein_coding	--
BML1234 0h-VS-06h	Zm00001d017288	-1.32332	down	1.14947e-05	0.000214838	5	191817119	191819914	+	protein_coding	Aquaporin PIP2-4
BML1234 0h-VS-06h	Zm00001d017329	-2.35819	down	5.61636e-06	0.00011272	5	193000709	193002585	-	protein_coding	UDP-glycosyltransferase 82A1
BML1234 0h-VS-06h	Zm00001d017366	-2.23358	down	2.31782e-11	1.20995e-09	5	193684947	193686296	-	protein_coding	Ethylene-responsive transcription factor ERF053
BML1234 0h-VS-06h	Zm00001d017377	1.57719	up	0.000237124	0.00316563	5	193862002	193866500	+	protein_coding	Beta-expansin 3
BML1234 0h-VS-06h	Zm00001d017381	2.65046	up	1.33568e-07	3.7886e-06	5	193892301	193893913	+	protein_coding	(+)-neomenthol dehydrogenase
BML1234 0h-VS-06h	Zm00001d017422	7.72792	up	3.47055e-22	5.81192e-20	5	195636860	195637865	-	protein_coding	Homeobox-leucine zipper protein ATHB-6
BML1234 0h-VS-06h	Zm00001d017425	1.65923	up	1.06525e-09	4.36377e-08	5	195722803	195723646	-	protein_coding	Cytochrome b5
BML1234 0h-VS-06h	Zm00001d017429	-2.16637	down	4.67304e-07	1.19585e-05	5	195832862	195835971	-	protein_coding	Iron-phytosiderophore transporter yellow stripe 1
BML1234 0h-VS-06h	Zm00001d017448	-1.59905	down	0.000947253	0.0106378	5	196097028	196100351	-	protein_coding	Vesicle-associated protein 2-1
BML1234 0h-VS-06h	Zm00001d017457	1.35795	up	1.10264e-05	0.000206639	5	196444127	196445770	+	protein_coding	Phospholipase A1-Ibeta2 chloroplastic
BML1234 0h-VS-06h	Zm00001d017485	-2.84297	down	1.31506e-08	4.47611e-07	5	197280407	197281892	-	protein_coding	tonoplast intrinsic protein2
BML1234 0h-VS-06h	Zm00001d017508	-4.31515	down	2.29919e-105	2.40645e-101	5	197911900	197912280	-	protein_coding	Cortical cell-delineating protein
BML1234 0h-VS-06h	Zm00001d017526	-1.36966	down	0.000693157	0.00811059	5	198707054	198710453	+	protein_coding	Aquaporin PIP1-2
BML1234 0h-VS-06h	Zm00001d017547	3.00459	up	1.7921e-19	2.23298e-17	5	199270955	199272496	-	protein_coding	Dehydrin COR410
BML1234 0h-VS-06h	Zm00001d017557	1.09326	up	7.1195e-09	2.50897e-07	5	199518262	199519560	+	protein_coding	Amino acid transporter ANTL2
BML1234 0h-VS-06h	Zm00001d017570	-1.89609	down	0.0037327	0.0336651	5	199880025	199882270	-	protein_coding	Aluminum-activated malate transporter 10
BML1234 0h-VS-06h	Zm00001d017597	1.56948	up	6.7956e-08	2.02639e-06	5	201217982	201223628	+	protein_coding	SPX domain-containing membrane protein
BML1234 0h-VS-06h	Zm00001d017612	1.79835	up	1.7722e-05	0.000317073	5	201595446	201596045	-	protein_coding	brassinosteroid-responsive RING-H2
BML1234 0h-VS-06h	Zm00001d017619	1.72263	up	0.000590153	0.00700454	5	201958424	201958630	+	protein_coding	Putative uncharacterized protein [Source:UniProtKB/TrEMBL%3BAcc:B6U6D2]
BML1234 0h-VS-06h	Zm00001d017643	2.22451	up	9.36761e-06	0.000178104	5	202957210	202960229	-	protein_coding	Catalytic/ protein phosphatase type 2C
BML1234 0h-VS-06h	Zm00001d017645	1.72009	up	0.00039136	0.00490853	5	202977364	202977921	-	protein_coding	RING-H2 finger protein ATL80
BML1234 0h-VS-06h	Zm00001d017697	-1.31931	down	0.00456038	0.039715	5	204484844	204485122	+	protein_coding	--
BML1234 0h-VS-06h	Zm00001d017713	2.38039	up	4.16209e-08	1.28693e-06	5	205042879	205045991	+	protein_coding	Protein NRT1/ PTR FAMILY 8.3
BML1234 0h-VS-06h	Zm00001d017814	-1.2223	down	0.0011059	0.0120321	5	207564435	207564833	-	protein_coding	--
BML1234 0h-VS-06h	Zm00001d017852	2.02069	up	8.31569e-15	6.77324e-13	5	208841207	208841407	+	protein_coding	Putative uncharacterized protein [Source:UniProtKB/TrEMBL%3BAcc:B6SJZ4]
BML1234 0h-VS-06h	Zm00001d017925	1.3292	up	0.00185712	0.018735	5	210190144	210195309	+	protein_coding	Potassium transporter 8
BML1234 0h-VS-06h	Zm00001d017932	-2.72016	down	1.52942e-27	4.65586e-25	5	210273759	210285475	+	protein_coding	Agamous-like MADS-box protein AGL16
BML1234 0h-VS-06h	Zm00001d017968	2.59916	up	4.90423e-19	5.93411e-17	5	211000353	211000697	-	protein_coding	--
BML1234 0h-VS-06h	Zm00001d017973	16.2535	up	1.69492e-45	2.36531e-42	5	211093860	211094120	+	protein_coding	--
BML1234 0h-VS-06h	Zm00001d017974	2.37063	up	2.55857e-05	0.000439725	5	211121450	211121701	+	protein_coding	--
BML1234 0h-VS-06h	Zm00001d017984	1.01495	up	5.69794e-05	0.000890582	5	211370735	211372359	-	protein_coding	Probable galacturonosyltransferase-like 9
BML1234 0h-VS-06h	Zm00001d018010	1.04512	up	0.000128991	0.00184564	5	211974050	211974897	+	protein_coding	--
BML1234 0h-VS-06h	Zm00001d018037	-3.27369	down	2.265e-29	8.46666e-27	5	212580241	212583888	+	protein_coding	NOD26-like membrane intrinsic protein2
BML1234 0h-VS-06h	Zm00001d018064	2.89007	up	1.28135e-07	3.64437e-06	5	213687810	213690534	-	protein_coding	Laccase-14
BML1234 0h-VS-06h	Zm00001d018107	1.49868	up	0.00210285	0.0208719	5	214474686	214475630	+	protein_coding	Protein EXORDIUM
BML1234 0h-VS-06h	Zm00001d018161	-1.18414	down	0.00035779	0.00452818	5	215727084	215730071	-	protein_coding	Ferredoxin--nitrite reductase chloroplastic
BML1234 0h-VS-06h	Zm00001d018177	-1.22493	down	1.14452e-06	2.70409e-05	5	215858946	215860240	+	protein_coding	--
BML1234 0h-VS-06h	Zm00001d018178	3.66142	up	1.43769e-21	2.29735e-19	5	215861734	215871643	-	protein_coding	ABSCISIC ACID-INSENSITIVE 5-like protein 5
BML1234 0h-VS-06h	Zm00001d018191	2.98237	up	0.000145331	0.00204863	5	216112775	216113527	-	protein_coding	Ethylene-responsive transcription factor ERF014
BML1234 0h-VS-06h	Zm00001d018195	-3.3404	down	2.98292e-28	1.00712e-25	5	216248325	216251073	-	protein_coding	WAT1-related protein
BML1234 0h-VS-06h	Zm00001d018200	1.618	up	6.80106e-14	4.80968e-12	5	216447005	216447600	+	protein_coding	SAUR12-auxin-responsive SAUR family member
BML1234 0h-VS-06h	Zm00001d018293	1.65809	up	0.00223428	0.0218247	5	218057801	218058363	-	protein_coding	Probable histone H2AXb
BML1234 0h-VS-06h	Zm00001d018412	-1.13704	down	0.00106679	0.0117101	5	220251920	220252721	-	protein_coding	50S ribosomal protein L9 chloroplastic
BML1234 0h-VS-06h	Zm00001d018414	1.45573	up	9.74511e-09	3.3607e-07	5	220284286	220285517	+	protein_coding	IAA9-auxin-responsive Aux/IAA family member
BML1234 0h-VS-06h	Zm00001d018445	-1.81023	down	6.31591e-12	3.58295e-10	5	220941468	220946307	-	protein_coding	phosphate transporter3
BML1234 0h-VS-06h	Zm00001d018555	-1.00355	down	0.00144632	0.0151266	5	222955600	222956742	+	protein_coding	Homoserine kinase
BML1234 0h-VS-06h	Zm00001d018603	-2.47297	down	1.44485e-05	0.000264611	7	557017	567922	+	protein_coding	Transcription factor bHLH155
BML1234 0h-VS-06h	Zm00001d018618	-1.92895	down	0.000296311	0.00384067	7	1148023	1149778	+	protein_coding	Peroxidase 1
BML1234 0h-VS-06h	Zm00001d018619	-1.79883	down	0.000610738	0.00722701	7	1162875	1177195	+	protein_coding	Peroxidase 1
BML1234 0h-VS-06h	Zm00001d018621	3.26862	up	3.48771e-34	2.028e-31	7	1242888	1244153	+	protein_coding	Uclacyanin-2
BML1234 0h-VS-06h	Zm00001d018633	-2.77065	down	7.50488e-06	0.000146685	7	1389242	1390195	+	protein_coding	Pyridoxal 5'-phosphate synthase-like subunit PDX1.2
BML1234 0h-VS-06h	Zm00001d018699	1.89546	up	9.1539e-12	5.12349e-10	7	2727347	2729660	-	protein_coding	--
BML1234 0h-VS-06h	Zm00001d018709	2.09734	up	2.8708e-10	1.28958e-08	7	2895121	2899075	+	protein_coding	OSJNBb0004G23.8 protein%3B OSJNBb0085F13.3 protein
BML1234 0h-VS-06h	Zm00001d018725	2.91021	up	5.48296e-24	1.14775e-21	7	3139241	3139651	-	protein_coding	--
BML1234 0h-VS-06h	Zm00001d018734	-1.68944	down	0.000308865	0.0039763	7	3398466	3398921	+	protein_coding	Pathogenesis-related protein 1
BML1234 0h-VS-06h	Zm00001d018737	-2.49254	down	1.3786e-11	7.55449e-10	7	3534342	3534851	+	protein_coding	Pathogenesis-related protein 1
BML1234 0h-VS-06h	Zm00001d018738	-1.27368	down	2.3269e-09	8.97035e-08	7	3653618	3654109	+	protein_coding	pathogenesis related protein4
BML1234 0h-VS-06h	Zm00001d018744	-1.02921	down	0.00215766	0.0212348	7	3974297	3974569	+	protein_coding	Putative cyclotide family protein [Source:UniProtKB/TrEMBL%3BAcc:Q4KWL5]
BML1234 0h-VS-06h	Zm00001d018751	2.42235	up	1.99461e-14	1.54641e-12	7	4195129	4197386	-	protein_coding	Amino acid permease 6
BML1234 0h-VS-06h	Zm00001d018781	-2.37851	down	2.5436e-10	1.15e-08	7	5083804	5085903	+	protein_coding	Seed maturation protein
BML1234 0h-VS-06h	Zm00001d018801	-1.35129	down	0.000215099	0.00292002	7	5605965	5606246	-	protein_coding	--
BML1234 0h-VS-06h	Zm00001d018819	7.95445	up	5.2885e-14	3.81739e-12	7	6342456	6344361	+	protein_coding	nine-cis-epoxycarotenoid dioxygenase5
BML1234 0h-VS-06h	Zm00001d018820	1.23855	up	4.86483e-07	1.23737e-05	7	6432127	6438573	+	protein_coding	FAD-dependent oxidoreductase family protein
BML1234 0h-VS-06h	Zm00001d018853	6.03088	up	1.53195e-05	0.00027837	7	7372278	7373315	+	protein_coding	Probable carboxylesterase 15
BML1234 0h-VS-06h	Zm00001d018856	1.38459	up	6.65422e-07	1.65235e-05	7	7459409	7471090	-	protein_coding	14-3-3-like protein GF14 nu
BML1234 0h-VS-06h	Zm00001d018857	-3.03696	down	4.23425e-21	6.42287e-19	7	7501793	7502779	-	protein_coding	Probable carboxylesterase 15
BML1234 0h-VS-06h	Zm00001d018973	2.6649	up	6.7394e-18	7.21384e-16	7	11248578	11249882	-	protein_coding	IAA24-auxin-responsive Aux/IAA family member
BML1234 0h-VS-06h	Zm00001d019034	1.06562	up	4.13282e-09	1.54211e-07	7	13647277	13649821	-	protein_coding	thioredoxin h homolog2
BML1234 0h-VS-06h	Zm00001d019048	-1.07517	down	7.32292e-06	0.000143665	7	14103892	14109913	+	protein_coding	SEC12-like protein 1
BML1234 0h-VS-06h	Zm00001d019049	2.52299	up	7.1146e-09	2.50897e-07	7	14112144	14114021	-	protein_coding	Major facilitator superfamily protein
BML1234 0h-VS-06h	Zm00001d019060	1.86695	up	8.0615e-05	0.00120537	7	14494700	14497925	+	protein_coding	deoxy xylulose synthase 2
BML1234 0h-VS-06h	Zm00001d019078	2.38595	up	1.57906e-21	2.50412e-19	7	15495962	15497950	-	protein_coding	AAA-ATPase ASD mitochondrial
BML1234 0h-VS-06h	Zm00001d019089	-1.66665	down	1.35092e-10	6.32635e-09	7	15820818	15823811	+	protein_coding	HIPL1 protein
BML1234 0h-VS-06h	Zm00001d019100	1.78889	up	1.83983e-07	5.04099e-06	7	16651548	16654382	+	protein_coding	Protein YLS3
BML1234 0h-VS-06h	Zm00001d019163	2.08404	up	8.0749e-22	1.32056e-19	7	19750770	19754324	+	protein_coding	Stachyose synthase
BML1234 0h-VS-06h	Zm00001d019225	1.05952	up	2.27059e-05	0.000397743	7	22609239	22613134	-	protein_coding	Amino acid transporter ANT1
BML1234 0h-VS-06h	Zm00001d019228	1.30782	up	2.12755e-08	6.91551e-07	7	22845582	22847553	-	protein_coding	ZIP zinc/iron transport family protein
BML1234 0h-VS-06h	Zm00001d019280	1.12429	up	0.000131273	0.001877	7	25458012	25459579	+	protein_coding	Cytidine/deoxycytidylate deaminase family protein
BML1234 0h-VS-06h	Zm00001d019312	2.21384	up	1.81847e-08	5.96645e-07	7	27241848	27243532	-	protein_coding	beta glucosidase aggregating factor1
BML1234 0h-VS-06h	Zm00001d019327	-1.10131	down	4.8273e-06	9.88746e-05	7	27984224	27988645	-	protein_coding	Metal transporter Nramp6
BML1234 0h-VS-06h	Zm00001d019422	1.12684	up	0.00127898	0.0136876	7	32997937	33000120	+	protein_coding	Nucleotide-diphospho-sugar transferase family protein
BML1234 0h-VS-06h	Zm00001d019427	3.98437	up	5.48809e-09	1.99512e-07	7	33144052	33144309	-	protein_coding	--
BML1234 0h-VS-06h	Zm00001d019527	1.11655	up	5.64239e-06	0.000112918	7	40265313	40267858	-	protein_coding	Yucca5
BML1234 0h-VS-06h	Zm00001d019563	-2.1537	down	2.04638e-22	3.51121e-20	7	42951695	42954861	-	protein_coding	Aquaporin PIP2-1
BML1234 0h-VS-06h	Zm00001d019565	-3.12467	down	2.00092e-23	3.80776e-21	7	43071903	43073370	-	protein_coding	Aquaporin PIP2-6
BML1234 0h-VS-06h	Zm00001d019629	1.19928	up	1.32303e-06	3.07041e-05	7	46898944	46905237	-	protein_coding	Dehydrodolichyl diphosphate synthase 1
BML1234 0h-VS-06h	Zm00001d019696	2.07182	up	3.37076e-06	7.14172e-05	7	51335278	51337377	+	protein_coding	cyclin10
BML1234 0h-VS-06h	Zm00001d019704	6.70966	up	9.16291e-07	2.20644e-05	7	52249837	52250534	+	protein_coding	--
BML1234 0h-VS-06h	Zm00001d019725	3.20536	up	1.84411e-13	1.22548e-11	7	54052810	54053334	+	protein_coding	Uclacyanin-3
BML1234 0h-VS-06h	Zm00001d019726	2.97843	up	2.69978e-23	5.04593e-21	7	54059859	54060383	-	protein_coding	Uclacyanin-3
BML1234 0h-VS-06h	Zm00001d019734	1.21259	up	1.43594e-05	0.00026321	7	54535486	54536259	-	protein_coding	Ethylene-responsive transcription factor 1B
BML1234 0h-VS-06h	Zm00001d019830	-1.9751	down	6.19976e-11	3.07534e-09	7	67200869	67203502	+	protein_coding	--
BML1234 0h-VS-06h	Zm00001d019895	-1.11949	down	2.75857e-06	5.99016e-05	7	73557448	73558196	+	protein_coding	Major pollen allergen Car b 1 isoforms 1A and 1B
BML1234 0h-VS-06h	Zm00001d019925	13.3718	up	1.77331e-06	4.01304e-05	7	76706213	76706572	-	protein_coding	--
BML1234 0h-VS-06h	Zm00001d019933	-1.16545	down	8.54791e-07	2.07099e-05	7	77375717	77376177	+	protein_coding	--
BML1234 0h-VS-06h	Zm00001d019936	1.58605	up	2.96149e-06	6.35824e-05	7	77664397	77665592	+	protein_coding	Heavy metal-associated domain containing protein [Source:UniProtKB/TrEMBL%3BAcc:B4FT05]
BML1234 0h-VS-06h	Zm00001d019944	-2.02271	down	5.21687e-06	0.000105716	7	78416595	78422185	+	protein_coding	BTB/POZ domain-containing protein
BML1234 0h-VS-06h	Zm00001d020069	-2.71722	down	2.86542e-06	6.19647e-05	7	90083031	90086477	-	protein_coding	Carotenoid cleavage dioxygenase
BML1234 0h-VS-06h	Zm00001d020100	6.28448	up	1.28884e-31	5.86505e-29	7	92004425	92005501	+	protein_coding	protein phosphatase homolog6
BML1234 0h-VS-06h	Zm00001d020133	4.43596	up	1.70985e-13	1.13988e-11	7	94845790	94846248	+	protein_coding	--
BML1234 0h-VS-06h	Zm00001d020137	3.02122	up	1.39656e-08	4.70002e-07	7	95348911	95350784	+	protein_coding	Probable WRKY transcription factor 30
BML1234 0h-VS-06h	Zm00001d020170	1.70948	up	1.03138e-12	6.36871e-11	7	97038326	97042873	+	protein_coding	Sulfite exporter TauE/SafE family protein
BML1234 0h-VS-06h	Zm00001d020185	-2.3882	down	0.000535957	0.00644411	7	98428631	98451742	-	protein_coding	Probable LRR receptor-like serine/threonine-protein kinase
BML1234 0h-VS-06h	Zm00001d020251	2.12356	up	1.85478e-15	1.61104e-13	7	102313104	102313781	+	protein_coding	--
BML1234 0h-VS-06h	Zm00001d020332	6.29232	up	0.000489223	0.00598183	7	107145738	107147834	+	protein_coding	Ubiquitin-protein ligase
BML1234 0h-VS-06h	Zm00001d020339	1.25826	up	1.1923e-06	2.79489e-05	7	107406057	107408465	+	protein_coding	glycosyl hydrolase family 81 protein
BML1234 0h-VS-06h	Zm00001d020345	1.63228	up	1.28075e-14	1.01553e-12	7	108133164	108138123	+	protein_coding	Nucleobase-ascorbate transporter 6
BML1234 0h-VS-06h	Zm00001d020378	-8.36231	down	3.71744e-12	2.16761e-10	7	110059148	110061879	-	protein_coding	Type IV inositol polyphosphate 5-phosphatase 9
BML1234 0h-VS-06h	Zm00001d020383	-4.47711	down	2.28862e-32	1.14066e-29	7	110507409	110508756	+	protein_coding	Aquaporin PIP1-6
BML1234 0h-VS-06h	Zm00001d020402	-1.15239	down	5.12921e-07	1.29673e-05	7	111548597	111550540	-	protein_coding	Probable cinnamyl alcohol dehydrogenase 6
BML1234 0h-VS-06h	Zm00001d020492	1.44261	up	0.000398562	0.00497501	7	118720426	118722244	-	protein_coding	Probable WRKY transcription factor 40
BML1234 0h-VS-06h	Zm00001d020550	-2.27144	down	1.39133e-08	4.69753e-07	7	122010042	122010746	-	protein_coding	--
BML1234 0h-VS-06h	Zm00001d020551	-1.49127	down	0.00290401	0.0273335	7	122012596	122013123	+	protein_coding	--
BML1234 0h-VS-06h	Zm00001d020552	1.00316	up	7.58028e-08	2.25075e-06	7	122015312	122017367	+	protein_coding	Tetraspanin-7
BML1234 0h-VS-06h	Zm00001d020595	-2.71136	down	4.76489e-24	1.01779e-21	7	124130947	124133914	+	protein_coding	Ethylene response factor
BML1234 0h-VS-06h	Zm00001d020614	2.68176	up	0.000858504	0.00981429	7	125133740	125135827	-	protein_coding	ZIM-transcription factor 28
BML1234 0h-VS-06h	Zm00001d020628	2.26568	up	6.87239e-14	4.84377e-12	7	125510140	125512430	+	protein_coding	Cytochrome P450 84A1
BML1234 0h-VS-06h	Zm00001d020636	-1.18336	down	9.9861e-10	4.11494e-08	7	125837492	125842596	+	protein_coding	Cysteine proteinase 2
BML1234 0h-VS-06h	Zm00001d020702	1.89562	up	1.22925e-12	7.50198e-11	7	129165206	129167201	+	protein_coding	Mitochondrial phosphate carrier protein 2 mitochondrial
BML1234 0h-VS-06h	Zm00001d020714	1.56078	up	9.27749e-09	3.20471e-07	7	129797898	129801599	+	protein_coding	Heat shock factor protein 4
BML1234 0h-VS-06h	Zm00001d020736	1.58402	up	5.84471e-07	1.46699e-05	7	130689762	130690802	-	protein_coding	Gibberellin receptor GID1L2
BML1234 0h-VS-06h	Zm00001d020764	1.46124	up	8.1016e-09	2.82651e-07	7	131557949	131561931	-	protein_coding	carbonic anhydrase5
BML1234 0h-VS-06h	Zm00001d020773	2.01911	up	5.46851e-06	0.000110388	7	131952446	131953919	+	protein_coding	FIP1
BML1234 0h-VS-06h	Zm00001d020789	1.4143	up	0.00367908	0.0332675	7	132733577	132734773	-	protein_coding	E3 ubiquitin-protein ligase ATL6
BML1234 0h-VS-06h	Zm00001d020794	1.09485	up	0.00144669	0.0151266	7	132947391	132948359	+	protein_coding	Blue copper protein
BML1234 0h-VS-06h	Zm00001d020886	3.27684	up	4.83009e-13	3.08257e-11	7	135469300	135471079	+	protein_coding	Aspartyl protease AED1
BML1234 0h-VS-06h	Zm00001d020930	-1.08281	down	5.53931e-07	1.39368e-05	7	136911485	136911832	-	protein_coding	complex I subunit
BML1234 0h-VS-06h	Zm00001d020951	1.57449	up	4.46709e-06	9.23097e-05	7	137493946	137514552	-	protein_coding	AT-hook motif nuclear-localized protein 10
BML1234 0h-VS-06h	Zm00001d020977	-1.14279	down	0.000145179	0.00204786	7	138407898	138409603	+	protein_coding	--
BML1234 0h-VS-06h	Zm00001d020984	-2.02188	down	3.88012e-12	2.25618e-10	7	139074709	139076907	-	protein_coding	Probable sarcosine oxidase
BML1234 0h-VS-06h	Zm00001d021093	3.24104	up	1.73693e-08	5.72586e-07	7	142601435	142602139	+	protein_coding	--
BML1234 0h-VS-06h	Zm00001d021119	1.5396	up	9.27097e-06	0.000176752	7	143115379	143119792	-	protein_coding	Beta-glucosidase 11
BML1234 0h-VS-06h	Zm00001d021160	2.50085	up	6.9887e-07	1.73335e-05	7	144296960	144297214	-	protein_coding	--
BML1234 0h-VS-06h	Zm00001d021176	2.20689	up	0.00154943	0.0159775	7	145030207	145044894	+	protein_coding	Disease resistance protein RPM1
BML1234 0h-VS-06h	Zm00001d021207	-1.87024	down	0.00594356	0.0497268	7	146034693	146035409	-	protein_coding	DRE-binding protein 3
BML1234 0h-VS-06h	Zm00001d021284	-2.56684	down	0.00443541	0.0387668	7	147807251	147807514	-	protein_coding	--
BML1234 0h-VS-06h	Zm00001d021291	-3.69121	down	4.57567e-10	2.00382e-08	7	148065548	148071232	-	protein_coding	Two-component response regulator-like APRR9
BML1234 0h-VS-06h	Zm00001d021300	-1.28242	down	0.00435006	0.0382283	7	148227448	148227942	-	protein_coding	Histone H2A
BML1234 0h-VS-06h	Zm00001d021303	1.52224	up	0.00395155	0.0353344	7	148332483	148336874	-	protein_coding	Probable receptor-like protein kinase
BML1234 0h-VS-06h	Zm00001d021324	2.32784	up	2.14287e-05	0.000376631	7	148944181	148945515	+	protein_coding	Spermidine hydroxycinnamoyl transferase
BML1234 0h-VS-06h	Zm00001d021410	3.28143	up	2.05051e-14	1.57806e-12	7	151481395	151484398	+	protein_coding	Phytoene synthase chloroplastic
BML1234 0h-VS-06h	Zm00001d021413	1.30166	up	1.35387e-09	5.46061e-08	7	151517790	151529322	-	protein_coding	Protein PIN-LIKES 7
BML1234 0h-VS-06h	Zm00001d021418	1.33787	up	9.10113e-08	2.66081e-06	7	151605094	151605897	+	protein_coding	--
BML1234 0h-VS-06h	Zm00001d021435	-3.57148	down	5.68965e-06	0.000113755	7	152283433	152284280	-	protein_coding	Chlorophyll a-b binding protein 1%252C chloroplastic
BML1234 0h-VS-06h	Zm00001d021477	-1.30938	down	7.6968e-06	0.000150016	7	153335991	153336302	+	protein_coding	Histone H4
BML1234 0h-VS-06h	Zm00001d021558	-1.21974	down	8.03646e-05	0.00120248	7	155979744	156001862	-	protein_coding	(S)-ureidoglycine aminohydrolase
BML1234 0h-VS-06h	Zm00001d021565	-1.25773	down	9.20027e-07	2.21113e-05	7	156178576	156211394	+	protein_coding	Disease resistance protein RPM1
BML1234 0h-VS-06h	Zm00001d021632	1.24733	up	8.9232e-07	2.15692e-05	7	158604890	158605177	+	protein_coding	--
BML1234 0h-VS-06h	Zm00001d021634	-4.12587	down	7.16786e-11	3.51393e-09	7	158645403	158646190	+	protein_coding	Hsp20/alpha crystallin family protein
BML1234 0h-VS-06h	Zm00001d021647	1.45267	up	5.77677e-08	1.75254e-06	7	159034934	159046986	+	protein_coding	ABC transporter G family member 34
BML1234 0h-VS-06h	Zm00001d021654	-1.28617	down	0.0018853	0.0189735	7	159175708	159176968	+	protein_coding	--
BML1234 0h-VS-06h	Zm00001d021656	-2.12934	down	7.08842e-05	0.0010729	7	159262914	159265246	-	protein_coding	Nodulin-like protein
BML1234 0h-VS-06h	Zm00001d021665	1.58594	up	5.6792e-10	2.44615e-08	7	159490857	159491231	-	protein_coding	PRAS-rich protein
BML1234 0h-VS-06h	Zm00001d021666	2.38878	up	1.22421e-11	6.74378e-10	7	159493893	159495965	-	protein_coding	isocitrate lyase1
BML1234 0h-VS-06h	Zm00001d021677	2.11425	up	1.24637e-15	1.09623e-13	7	159829806	159831164	-	protein_coding	Aspartic proteinase nepenthesin-1
BML1234 0h-VS-06h	Zm00001d021683	2.07611	up	1.49426e-05	0.000272231	7	159950207	159953273	+	protein_coding	Cysteine-rich receptor-like protein kinase 25
BML1234 0h-VS-06h	Zm00001d021689	1.97545	up	0.000882422	0.0100499	7	160134485	160142314	-	protein_coding	Receptor-like protein kinase RK20-1
BML1234 0h-VS-06h	Zm00001d021695	-3.16003	down	5.5691e-11	2.79563e-09	7	160396679	160399287	+	protein_coding	O-Glycosyl hydrolases family 17 protein
BML1234 0h-VS-06h	Zm00001d021699	-1.84613	down	3.75551e-14	2.77788e-12	7	160630274	160633278	-	protein_coding	--
BML1234 0h-VS-06h	Zm00001d021720	1.52582	up	0.00165304	0.0169126	7	161415525	161415869	-	protein_coding	--
BML1234 0h-VS-06h	Zm00001d021727	1.48632	up	0.0019262	0.0193109	7	161516179	161520789	-	protein_coding	G-type lectin S-receptor-like serine/threonine-protein kinase B120
BML1234 0h-VS-06h	Zm00001d021738	2.24437	up	2.7845e-13	1.80458e-11	7	161891350	161892051	+	protein_coding	--
BML1234 0h-VS-06h	Zm00001d021752	1.37447	up	1.00363e-07	2.90982e-06	7	162190359	162195447	-	protein_coding	Equilibrative nucleotide transporter 2
BML1234 0h-VS-06h	Zm00001d021761	5.05866	up	2.10863e-05	0.000370923	7	162527404	162529059	-	protein_coding	P-type R2R3 Myb protein
BML1234 0h-VS-06h	Zm00001d021775	1.56879	up	6.42478e-18	6.93247e-16	7	162845891	162848484	-	protein_coding	Sugar carrier protein C
BML1234 0h-VS-06h	Zm00001d021781	-1.58129	down	4.69371e-10	2.05122e-08	7	162910507	162912123	+	protein_coding	Organic cation/carnitine transporter 3
BML1234 0h-VS-06h	Zm00001d021885	1.94724	up	9.07232e-14	6.20624e-12	7	165356591	165357406	-	protein_coding	triose phosphate isomerase1
BML1234 0h-VS-06h	Zm00001d021891	-1.80898	down	1.70029e-18	1.93436e-16	7	165505165	165508857	+	protein_coding	Tubulin alpha-6 chain
BML1234 0h-VS-06h	Zm00001d021915	1.11131	up	0.00596505	0.0498468	7	165861839	165868769	+	protein_coding	Major facilitator superfamily protein
BML1234 0h-VS-06h	Zm00001d021929	2.11028	up	6.59844e-11	3.25767e-09	7	166016446	166018185	-	protein_coding	geranylgeranyl pyrophosphate synthase2
BML1234 0h-VS-06h	Zm00001d021936	1.10969	up	2.34616e-06	5.16969e-05	7	166383108	166385301	+	protein_coding	Putative polyol transporter 1
BML1234 0h-VS-06h	Zm00001d021948	1.54122	up	2.29971e-07	6.26005e-06	7	166828550	166830651	+	protein_coding	Probable serine/threonine-protein kinase WNK11
BML1234 0h-VS-06h	Zm00001d021949	1.19706	up	1.69746e-06	3.85808e-05	7	166838764	166841455	+	protein_coding	BTB/POZ domain-containing protein
BML1234 0h-VS-06h	Zm00001d021955	1.26631	up	1.81162e-07	4.97672e-06	7	167050212	167051776	+	protein_coding	Rhodopsin
BML1234 0h-VS-06h	Zm00001d021977	2.35294	up	1.31442e-08	4.47611e-07	7	167433982	167434281	-	protein_coding	--
BML1234 0h-VS-06h	Zm00001d022005	-1.13027	down	0.000135645	0.0019301	7	167826857	167828773	-	protein_coding	--
BML1234 0h-VS-06h	Zm00001d022017	1.01956	up	0.000282557	0.00368292	7	168160113	168162604	-	protein_coding	Probable indole-3-acetic acid-amido synthetase GH3.1
BML1234 0h-VS-06h	Zm00001d022032	1.46776	up	9.93206e-08	2.88761e-06	7	168319347	168320506	-	protein_coding	ribosome-inactivating protein2
BML1234 0h-VS-06h	Zm00001d022041	1.44127	up	1.14556e-07	3.2985e-06	7	168429144	168434437	-	protein_coding	--
BML1234 0h-VS-06h	Zm00001d022069	1.98131	up	3.1433e-09	1.1877e-07	7	169295747	169298138	-	protein_coding	Ninja-family protein 5
BML1234 0h-VS-06h	Zm00001d022078	1.45894	up	0.000398562	0.00497501	7	169614566	169616104	+	protein_coding	Eukaryotic aspartyl protease family protein
BML1234 0h-VS-06h	Zm00001d022139	1.28842	up	6.46392e-07	1.607e-05	7	171049645	171052026	+	protein_coding	Protein TIFY 10B
BML1234 0h-VS-06h	Zm00001d022155	1.16179	up	5.1086e-06	0.000103723	7	171391092	171396068	+	protein_coding	Leucine-rich repeat transmembrane protein kinase 1-like protein
BML1234 0h-VS-06h	Zm00001d022181	1.3153	up	2.84453e-10	1.28053e-08	7	172074891	172079102	-	protein_coding	Phospho-2-dehydro-3-deoxyheptonate aldolase 1
BML1234 0h-VS-06h	Zm00001d022233	-1.09823	down	0.000620134	0.00733405	7	173365923	173367322	-	protein_coding	--
BML1234 0h-VS-06h	Zm00001d022237	-1.94086	down	0.00250294	0.0240454	7	173379234	173381283	+	protein_coding	RNA binding protein 1
BML1234 0h-VS-06h	Zm00001d022264	3.22352	up	6.94654e-54	2.07731e-50	7	173953537	173954457	+	protein_coding	proteolipid membrane potential regulator5
BML1234 0h-VS-06h	Zm00001d022277	1.43875	up	1.57306e-09	6.23652e-08	7	174294636	174296639	+	protein_coding	tolB protein-related
BML1234 0h-VS-06h	Zm00001d022280	-1.10392	down	0.00127898	0.0136876	7	174357832	174359086	+	protein_coding	Peroxidase
BML1234 0h-VS-06h	Zm00001d022283	-1.15435	down	0.000454416	0.00560205	7	174421503	174422768	+	protein_coding	Peroxidase 64
BML1234 0h-VS-06h	Zm00001d022284	-1.52883	down	0.0019262	0.0193109	7	174454005	174455529	-	protein_coding	Peroxidase 64
BML1234 0h-VS-06h	Zm00001d022289	-1.18147	down	1.76719e-06	4.00353e-05	7	174559300	174560747	-	protein_coding	Peroxidase 64
BML1234 0h-VS-06h	Zm00001d022327	2.37703	up	4.97115e-09	1.82563e-07	7	175527741	175528814	-	protein_coding	Probable carboxylesterase 18
BML1234 0h-VS-06h	Zm00001d022415	2.40626	up	1.63372e-18	1.86878e-16	7	177131072	177131503	+	protein_coding	--
BML1234 0h-VS-06h	Zm00001d022449	1.57535	up	3.74224e-09	1.40388e-07	7	177942945	177946883	+	protein_coding	Potassium transporter 2
BML1234 0h-VS-06h	Zm00001d022451	2.31927	up	4.25615e-10	1.87566e-08	7	177999485	178000798	-	protein_coding	CBL-interacting serine/threonine-protein kinase 11
BML1234 0h-VS-06h	Zm00001d022458	-3.91404	down	0.000978809	0.0108778	7	178123617	178125871	-	protein_coding	Peroxidase 70
BML1234 0h-VS-06h	Zm00001d022478	-1.78051	down	3.83671e-06	8.01536e-05	7	178396449	178397393	-	protein_coding	Protein SRC2 homolog
BML1234 0h-VS-06h	Zm00001d022504	1.2035	up	1.81086e-05	0.000322886	7	179047417	179052457	-	protein_coding	Sodium/hydrogen exchanger
BML1234 0h-VS-06h	Zm00001d022524	2.11158	up	5.29804e-15	4.43615e-13	7	179332232	179334819	+	protein_coding	WUSCHEL-related homeobox 11
BML1234 0h-VS-06h	Zm00001d022525	-2.15113	down	0.000326101	0.00416236	7	179337787	179341946	-	protein_coding	Dof-type zinc finger DNA-binding family protein
BML1234 0h-VS-06h	Zm00001d022549	1.81216	up	1.14929e-06	2.71229e-05	7	179795497	179796798	-	protein_coding	Protein kinase 2B chloroplastic
BML1234 0h-VS-06h	Zm00001d022552	1.90295	up	0.00211214	0.0208751	7	179890915	179891517	-	protein_coding	Transcription factor bHLH148
BML1234 0h-VS-06h	Zm00001d022593	-1.05359	down	0.00014188	0.00200945	7	180714727	180716026	+	protein_coding	Diaminopimelate decarboxylase 2 chloroplastic
BML1234 0h-VS-06h	Zm00001d022607	-1.792	down	0.000157945	0.0022027	7	180943155	180943819	+	protein_coding	early nodulin-like protein 16
BML1234 0h-VS-06h	Zm00001d022624	1.11831	up	2.9218e-05	0.000495641	7	181409443	181409778	-	protein_coding	--
BML1234 0h-VS-06h	Zm00001d022637	-1.53702	down	1.5301e-09	6.10089e-08	7	181976950	181978509	-	protein_coding	THAUMATIN-LIKE PROTEIN 1
BML1234 0h-VS-06h	Zm00001d023291	1.03846	up	0.00321766	0.0297768	10	2233456	2236785	+	protein_coding	Secondary cell wall glycosyltransferase family 47
BML1234 0h-VS-06h	Zm00001d023294	1.50038	up	7.75442e-09	2.72237e-07	10	2262454	2264529	-	protein_coding	NAC transcription factor 29
BML1234 0h-VS-06h	Zm00001d023372	1.35973	up	4.53166e-08	1.39111e-06	10	4210185	4213497	+	protein_coding	Putative heavy metal transport/detoxification superfamily protein
BML1234 0h-VS-06h	Zm00001d023385	-1.06543	down	0.0049871	0.0428551	10	4347611	4348392	-	protein_coding	phytosulfokine4
BML1234 0h-VS-06h	Zm00001d023394	-2.61248	down	0.00258385	0.0246638	10	4668713	4670263	+	protein_coding	PAN domain-containing protein
BML1234 0h-VS-06h	Zm00001d023395	-1.9163	down	3.02663e-08	9.62863e-07	10	4672326	4673327	-	protein_coding	Stress-response A/B barrel domain-containing protein
BML1234 0h-VS-06h	Zm00001d023480	1.74466	up	0.000143469	0.00202785	10	6935822	6940532	+	protein_coding	plant U-box 24
BML1234 0h-VS-06h	Zm00001d023498	-1.05984	down	0.00170977	0.0174164	10	7370667	7371884	+	protein_coding	Retrovirus-related Pol polyprotein LINE-1
BML1234 0h-VS-06h	Zm00001d023516	-1.04036	down	0.000653952	0.00769488	10	8543363	8544872	-	protein_coding	Salt stress-induced protein
BML1234 0h-VS-06h	Zm00001d023535	4.66177	up	1.98016e-30	8.12758e-28	10	9153462	9156390	-	protein_coding	Putative AP2/EREBP transcription factor superfamily protein
BML1234 0h-VS-06h	Zm00001d023592	2.42784	up	6.6686e-05	0.00101745	10	11123676	11125741	+	protein_coding	Amino acid permease 2
BML1234 0h-VS-06h	Zm00001d023596	2.42603	up	2.36015e-10	1.08344e-08	10	11356944	11358687	-	protein_coding	Amino acid permease 2
BML1234 0h-VS-06h	Zm00001d023658	1.28558	up	2.36099e-07	6.41019e-06	10	13789308	13796140	+	protein_coding	aminopeptidases
BML1234 0h-VS-06h	Zm00001d023664	2.78226	up	9.57082e-20	1.25216e-17	10	14448534	14451513	+	protein_coding	ABA-responsive protein
BML1234 0h-VS-06h	Zm00001d023680	-1.32571	down	4.80111e-06	9.84346e-05	10	15095362	15098284	+	protein_coding	Pollen Ole e 1 allergen and extensin family protein
BML1234 0h-VS-06h	Zm00001d023799	5.22927	up	8.02454e-09	2.8043e-07	10	22055520	22056952	-	protein_coding	--
BML1234 0h-VS-06h	Zm00001d023804	-2.85468	down	7.63763e-11	3.70948e-09	10	22391444	22391719	-	protein_coding	--
BML1234 0h-VS-06h	Zm00001d023923	-2.09305	down	2.09379e-06	4.64293e-05	10	28420100	28422811	+	protein_coding	Disease resistance protein RPM1
BML1234 0h-VS-06h	Zm00001d024004	3.84748	up	2.99105e-16	2.78982e-14	10	35858507	35864183	-	protein_coding	--
BML1234 0h-VS-06h	Zm00001d024005	-1.34208	down	0.00107634	0.011784	10	35922682	35924953	-	protein_coding	--
BML1234 0h-VS-06h	Zm00001d024027	3.25068	up	1.53468e-27	4.65586e-25	10	37879487	37880623	-	protein_coding	proline rich cell wall protein1
BML1234 0h-VS-06h	Zm00001d024143	-1.99054	down	1.23754e-21	1.99272e-19	10	49101829	49103014	+	protein_coding	--
BML1234 0h-VS-06h	Zm00001d024204	5.52925	up	6.12225e-05	0.000947206	10	55985377	55988129	+	protein_coding	LHT1
BML1234 0h-VS-06h	Zm00001d024208	1.69445	up	0.00152481	0.015778	10	56531883	56542918	-	protein_coding	Alpha-humulene/(-)-(E)-beta-caryophyllene synthase
BML1234 0h-VS-06h	Zm00001d024324	3.15034	up	8.42197e-19	9.84901e-17	10	64620725	64621285	+	protein_coding	Putative AP2/EREBP transcription factor superfamily protein
BML1234 0h-VS-06h	Zm00001d024361	-1.17551	down	0.000187073	0.00256451	10	66986503	66987416	-	protein_coding	Rho GTPase activation protein (RhoGAP) with PH domain
BML1234 0h-VS-06h	Zm00001d024518	-1.06281	down	1.72224e-05	0.000309191	10	75760691	75762808	+	protein_coding	Acyl-CoA-binding protein1
BML1234 0h-VS-06h	Zm00001d024522	3.72005	up	6.63754e-05	0.00101472	10	75943680	75945921	+	protein_coding	Putative HLH DNA-binding domain superfamily protein
BML1234 0h-VS-06h	Zm00001d024543	1.6941	up	3.38444e-05	0.000562721	10	77529347	77533684	+	protein_coding	Protein NTM1-like 9
BML1234 0h-VS-06h	Zm00001d024572	1.81689	up	2.35985e-09	9.08067e-08	10	78703892	78707138	-	protein_coding	Putative glycerol-3-phosphate transporter 1
BML1234 0h-VS-06h	Zm00001d024633	-1.8372	down	6.13451e-14	4.38272e-12	10	81347903	81352638	+	protein_coding	Monodehydroascorbate reductase 5 mitochondrial
BML1234 0h-VS-06h	Zm00001d024665	2.44668	up	5.0384e-06	0.000102796	10	82671602	82673149	-	protein_coding	Tyrosine decarboxylase 1
BML1234 0h-VS-06h	Zm00001d024722	1.17787	up	0.000322426	0.00412803	10	85123160	85131753	+	protein_coding	--
BML1234 0h-VS-06h	Zm00001d024734	1.03236	up	7.50918e-05	0.00112924	10	85620431	85625034	+	protein_coding	Peroxidase 2
BML1234 0h-VS-06h	Zm00001d024763	-1.04369	down	1.35481e-07	3.83766e-06	10	87102320	87104398	+	protein_coding	HXXXD-type acyl-transferase family protein
BML1234 0h-VS-06h	Zm00001d024772	1.53511	up	0.000118699	0.00171597	10	87301613	87302477	+	protein_coding	--
BML1234 0h-VS-06h	Zm00001d024778	3.95387	up	2.65845e-87	1.85498e-83	10	87401369	87401545	-	protein_coding	Hydrophobic protein RCI2B
BML1234 0h-VS-06h	Zm00001d024798	2.35463	up	1.56336e-09	6.21532e-08	10	88673507	88673767	-	protein_coding	--
BML1234 0h-VS-06h	Zm00001d024799	2.00162	up	1.18618e-10	5.64327e-09	10	88684061	88684357	-	protein_coding	--
BML1234 0h-VS-06h	Zm00001d024802	1.21878	up	3.6318e-05	0.000597676	10	88718249	88718494	-	protein_coding	--
BML1234 0h-VS-06h	Zm00001d024843	1.39096	up	0.00220716	0.0216102	10	90456450	90457394	-	protein_coding	1-aminocyclopropane-1-carboxylate oxidase15
BML1234 0h-VS-06h	Zm00001d024885	6.24396	up	1.20627e-20	1.72951e-18	10	92330298	92332490	-	protein_coding	Putative WD40-like beta propeller repeat family protein
BML1234 0h-VS-06h	Zm00001d024886	5.81486	up	3.56674e-18	3.97141e-16	10	92761097	92763080	+	protein_coding	Zinc finger (C3HC4-type RING finger) family protein
BML1234 0h-VS-06h	Zm00001d024952	-1.12547	down	4.54932e-05	0.000728064	10	96586361	96592679	-	protein_coding	aconitase2
BML1234 0h-VS-06h	Zm00001d024963	1.09695	up	1.62276e-05	0.000291832	10	96969512	96970459	-	protein_coding	Glutathione S-transferase GSTU6
BML1234 0h-VS-06h	Zm00001d024969	-1.86666	down	0.0037327	0.0336651	10	97438719	97439261	-	protein_coding	Dirigent protein 11
BML1234 0h-VS-06h	Zm00001d025011	1.35638	up	0.000528061	0.0063748	10	99635843	99638554	-	protein_coding	Polyketide cyclase/dehydrase and lipid transport superfamily protein
BML1234 0h-VS-06h	Zm00001d025015	-1.06122	down	6.8063e-05	0.00103469	10	99806303	99812704	+	protein_coding	Glucose-6-phosphate 1-dehydrogenase
BML1234 0h-VS-06h	Zm00001d025018	-2.13092	down	0.000326101	0.00416236	10	99917607	99918841	+	protein_coding	Expansin-A11
BML1234 0h-VS-06h	Zm00001d025055	10.5648	up	5.8508e-14	4.20876e-12	10	101885723	101890901	+	protein_coding	protein phosphatase homolog11
BML1234 0h-VS-06h	Zm00001d025059	-1.45602	down	4.21005e-05	0.000682641	10	102054802	102055944	+	protein_coding	Germin-like protein subfamily 1 member 8
BML1234 0h-VS-06h	Zm00001d025195	-1.21657	down	9.60475e-07	2.30305e-05	10	108516688	108524894	+	protein_coding	Serine carboxypeptidase-like 20
BML1234 0h-VS-06h	Zm00001d025229	8.40264	up	1.84135e-11	9.78297e-10	10	110200334	110201625	+	protein_coding	--
BML1234 0h-VS-06h	Zm00001d025237	-1.65379	down	6.62203e-05	0.00101472	10	110564312	110569524	+	protein_coding	Major facilitator superfamily protein
BML1234 0h-VS-06h	Zm00001d025278	1.11319	up	2.37025e-09	9.10394e-08	10	112299570	112307718	+	protein_coding	Protein MEI2-like 1
BML1234 0h-VS-06h	Zm00001d025281	1.46476	up	1.92051e-05	0.000340694	10	112504950	112507200	+	protein_coding	Putative AP2/EREBP transcription factor superfamily protein
BML1234 0h-VS-06h	Zm00001d025287	1.73198	up	2.76232e-05	0.000469811	10	112727580	112728092	-	protein_coding	Pollen-specific protein C13
BML1234 0h-VS-06h	Zm00001d025296	1.13107	up	9.64064e-06	0.000182679	10	113108194	113111598	+	protein_coding	Nudix hydrolase 13
BML1234 0h-VS-06h	Zm00001d025322	2.07096	up	0.000192524	0.00263233	10	114051149	114052377	-	protein_coding	--
BML1234 0h-VS-06h	Zm00001d025333	2.37112	up	2.5436e-10	1.15e-08	10	114461652	114462911	+	protein_coding	Arogenate dehydratase/prephenate dehydratase 6 chloroplastic
BML1234 0h-VS-06h	Zm00001d025346	2.56556	up	1.58994e-15	1.38676e-13	10	115025067	115026953	-	protein_coding	Protein TERMINAL FLOWER 1
BML1234 0h-VS-06h	Zm00001d025354	-1.89308	down	1.76453e-07	4.86011e-06	10	115243957	115246970	-	protein_coding	Beta-fructofuranosidase insoluble isoenzyme CWINV2
BML1234 0h-VS-06h	Zm00001d025377	2.44235	up	3.12519e-07	8.36568e-06	10	116400600	116400836	-	protein_coding	--
BML1234 0h-VS-06h	Zm00001d025379	1.36474	up	7.63697e-08	2.26437e-06	10	116471862	116473196	+	protein_coding	Photoperiod responsive protein
BML1234 0h-VS-06h	Zm00001d025406	-1.00225	down	6.42457e-05	0.000991051	10	117441376	117441837	+	protein_coding	Histone H3.2
BML1234 0h-VS-06h	Zm00001d025412	1.36452	up	2.90615e-08	9.30191e-07	10	117864859	117874556	+	protein_coding	Nicotinate phosphoribosyltransferase-like protein
BML1234 0h-VS-06h	Zm00001d025414	1.71717	up	0.00524199	0.0445878	10	117933309	117935123	+	protein_coding	--
BML1234 0h-VS-06h	Zm00001d025437	2.35138	up	6.3716e-13	4.01737e-11	10	118681357	118686385	+	protein_coding	Amino acid permease
BML1234 0h-VS-06h	Zm00001d025485	-12.3677	down	0.00195569	0.0195784	10	120274148	120274636	+	protein_coding	C2H2 zinc finger malformed spikelet%3B OSJNBa0058G03.3 protein%3B protein
BML1234 0h-VS-06h	Zm00001d025544	1.19667	up	0.00489403	0.0421592	10	121844880	121845467	+	protein_coding	Zeaxanthin epoxidase chloroplastic
BML1234 0h-VS-06h	Zm00001d025564	2.29536	up	2.5436e-10	1.15e-08	10	122405745	122406727	-	protein_coding	Chemocyanin
BML1234 0h-VS-06h	Zm00001d025567	-2.71973	down	4.72115e-21	7.03298e-19	10	122515167	122515565	-	protein_coding	--
BML1234 0h-VS-06h	Zm00001d025579	1.28104	up	4.73083e-07	1.20622e-05	10	122853293	122854830	+	protein_coding	Protein EPIDERMAL PATTERNING FACTOR 2
BML1234 0h-VS-06h	Zm00001d025610	-1.85473	down	0.00211214	0.0208751	10	123859063	123860436	+	protein_coding	Thioredoxin F-type chloroplastic
BML1234 0h-VS-06h	Zm00001d025659	4.18787	up	2.57176e-16	2.41411e-14	10	125277608	125279663	-	protein_coding	ATP-dependent 6-phosphofructokinase 2
BML1234 0h-VS-06h	Zm00001d025665	1.38482	up	0.000624485	0.00738134	10	125373155	125379315	-	protein_coding	Probable amino acid permease 7
BML1234 0h-VS-06h	Zm00001d025753	1.36208	up	1.19168e-06	2.79489e-05	10	128400712	128402032	-	protein_coding	chitinase B1
BML1234 0h-VS-06h	Zm00001d025761	1.47239	up	0.000340857	0.00433221	10	128644589	128648111	-	protein_coding	NAD(P)-binding Rossmann-fold superfamily protein
BML1234 0h-VS-06h	Zm00001d025823	5.76045	up	2.351e-42	2.46068e-39	10	130739138	130741408	-	protein_coding	Putative MYB DNA-binding domain superfamily protein
BML1234 0h-VS-06h	Zm00001d025860	1.15681	up	0.00372146	0.0335927	10	131691269	131694141	-	protein_coding	--
BML1234 0h-VS-06h	Zm00001d025864	2.36262	up	5.61636e-06	0.00011272	10	131914989	131917182	-	protein_coding	myb domain protein 15
BML1234 0h-VS-06h	Zm00001d026017	3.45929	up	9.95511e-20	1.29435e-17	10	136073204	136075724	-	protein_coding	Protein REVEILLE 1
BML1234 0h-VS-06h	Zm00001d026021	3.08053	up	2.50649e-08	8.05967e-07	10	136246172	136246774	-	protein_coding	Putative RING zinc finger domain superfamily protein
BML1234 0h-VS-06h	Zm00001d026040	-1.49007	down	7.58626e-07	1.87268e-05	10	136648713	136650056	-	protein_coding	E3 ubiquitin-protein ligase PUB23
BML1234 0h-VS-06h	Zm00001d026053	2.1498	up	4.31355e-14	3.15719e-12	10	137213193	137213756	+	protein_coding	Putative RING zinc finger domain superfamily protein
BML1234 0h-VS-06h	Zm00001d026056	1.87054	up	7.35018e-12	4.14721e-10	10	137257366	137260572	-	protein_coding	hydroxylase3
BML1234 0h-VS-06h	Zm00001d026079	1.50789	up	3.29405e-09	1.24019e-07	10	137925928	137929631	+	protein_coding	Probable methyltransferase PMT15
BML1234 0h-VS-06h	Zm00001d026126	1.6134	up	0.00257655	0.024639	10	139063429	139066366	+	protein_coding	Probable serine/threonine-protein kinase Cx32 chloroplastic
BML1234 0h-VS-06h	Zm00001d026127	-1.3429	down	0.00042734	0.00529633	10	139138426	139205090	+	protein_coding	Patched family protein
BML1234 0h-VS-06h	Zm00001d026128	-1.42131	down	0.00434669	0.0382283	10	139268233	139272680	+	protein_coding	Patched family protein
BML1234 0h-VS-06h	Zm00001d026162	-2.20691	down	2.17995e-25	5.24516e-23	10	140119312	140119716	-	protein_coding	Cortical cell-delineating protein
BML1234 0h-VS-06h	Zm00001d026163	-3.42434	down	2.91496e-48	5.0849e-45	10	140143158	140146819	-	protein_coding	extensin-like protein
BML1234 0h-VS-06h	Zm00001d026177	-2.39479	down	2.24915e-10	1.03476e-08	10	140377176	140378531	+	protein_coding	tonoplast intrinsic protein5
BML1234 0h-VS-06h	Zm00001d026200	2.11895	up	2.57357e-05	0.000440856	10	140835506	140836343	+	protein_coding	S-norcoclaurine synthase
BML1234 0h-VS-06h	Zm00001d026253	5.75725	up	1.71262e-39	1.43401e-36	10	142057742	142080822	-	protein_coding	Calcium-transporting ATPase 9 plasma membrane-type
BML1234 0h-VS-06h	Zm00001d026271	2.1325	up	1.65092e-14	1.2992e-12	10	142611393	142612061	+	protein_coding	Putative AP2/EREBP transcription factor superfamily protein
BML1234 0h-VS-06h	Zm00001d026334	2.62772	up	1.50046e-20	2.13668e-18	10	143652486	143657784	-	protein_coding	--
BML1234 0h-VS-06h	Zm00001d026406	-3.86876	down	4.4755e-29	1.62808e-26	10	145323560	145324304	+	protein_coding	--
BML1234 0h-VS-06h	Zm00001d026454	-1.20907	down	4.34412e-06	8.99462e-05	10	146117284	146117613	-	protein_coding	--
BML1234 0h-VS-06h	Zm00001d026530	-2.59339	down	0.000535957	0.00644411	10	147743187	147743636	-	protein_coding	SAUR-like auxin-responsive protein family
BML1234 0h-VS-06h	Zm00001d026586	-1.65875	down	3.45885e-10	1.53724e-08	10	148397982	148402287	-	protein_coding	Lysine-specific histone demethylase 1
BML1234 0h-VS-06h	Zm00001d026594	-1.576	down	0.0010969	0.0119716	10	148669998	148671302	+	protein_coding	Cytokinin response regulator2
BML1234 0h-VS-06h	Zm00001d026602	1.39478	up	0.000128359	0.00184037	10	148755665	148756030	+	protein_coding	--
BML1234 0h-VS-06h	Zm00001d026623	-1.13915	down	0.000372452	0.00469105	10	149113706	149116474	+	protein_coding	Tubulin beta-7 chain
BML1234 0h-VS-06h	Zm00001d026628	-1.35125	down	1.10264e-05	0.000206639	10	149177141	149178387	-	protein_coding	Dof zinc finger protein DOF1.6
BML1234 0h-VS-06h	Zm00001d026657	2.12166	up	4.63107e-08	1.41728e-06	10	149524994	149525893	+	protein_coding	Probable CCR4-associated factor 1 homolog 11
BML1234 0h-VS-06h	Zm00001d026662	1.55536	up	1.36923e-12	8.25997e-11	10	149592543	149593163	+	protein_coding	Harpin inducing protein
BML1234 0h-VS-06h	Zm00001d026670	1.90592	up	0.000273792	0.00358206	10	149700787	149704379	-	protein_coding	Carrier protein CGI-69
BML1234 0h-VS-06h	Zm00001d026677	-1.25491	down	3.36541e-05	0.000560446	10	149751381	149758192	-	protein_coding	Serine/threonine-protein kinase STY46
BML1234 0h-VS-06h	Zm00001d027258	3.37154	up	5.61489e-18	6.12169e-16	1	689056	689704	+	protein_coding	Oleosin
BML1234 0h-VS-06h	Zm00001d027269	2.22737	up	5.61636e-06	0.00011272	1	1044482	1044694	+	protein_coding	--
BML1234 0h-VS-06h	Zm00001d027281	-1.52517	down	0.00512157	0.0438666	1	1610483	1611686	-	protein_coding	Expansin-B4
BML1234 0h-VS-06h	Zm00001d027283	-2.56851	down	4.17255e-09	1.5514e-07	1	1715993	1716949	+	protein_coding	Expansin-B4
BML1234 0h-VS-06h	Zm00001d027288	-1.04763	down	0.00267343	0.0253455	1	1841722	1843589	-	protein_coding	Immediate-early protein RSP40
BML1234 0h-VS-06h	Zm00001d027290	-1.03249	down	5.58128e-05	0.000876466	1	1938725	1939294	+	protein_coding	extensin-like protein
BML1234 0h-VS-06h	Zm00001d027330	-2.3037	down	1.52672e-05	0.000277661	1	3051538	3052986	+	protein_coding	Remorin
BML1234 0h-VS-06h	Zm00001d027341	1.73091	up	2.47755e-05	0.000428615	1	3289535	3291106	-	protein_coding	AAA-ATPase
BML1234 0h-VS-06h	Zm00001d027361	-1.00645	down	0.000430058	0.00532687	1	3741739	3744408	+	protein_coding	F-box protein PP2-A13
BML1234 0h-VS-06h	Zm00001d027422	2.78582	up	1.0298e-22	1.84247e-20	1	4907157	4909468	-	protein_coding	PsbP-like protein 1 chloroplastic
BML1234 0h-VS-06h	Zm00001d027423	2.71931	up	1.57721e-35	1.17914e-32	1	4909652	4914685	-	protein_coding	flavone synthase typeI2
BML1234 0h-VS-06h	Zm00001d027443	4.40826	up	6.32904e-13	4.00259e-11	1	5463952	5466250	-	protein_coding	hydroxylase8
BML1234 0h-VS-06h	Zm00001d027455	2.83749	up	1.42852e-07	4.01385e-06	1	5610415	5614949	-	protein_coding	CBL-interacting serine/threonine-protein kinase 9
BML1234 0h-VS-06h	Zm00001d027471	-2.4968	down	8.28431e-19	9.79748e-17	1	6034724	6035902	+	protein_coding	Fasciclin-like arabinogalactan protein 10
BML1234 0h-VS-06h	Zm00001d027472	1.51821	up	1.45115e-09	5.79712e-08	1	6068283	6161610	-	protein_coding	Callose synthase 3
BML1234 0h-VS-06h	Zm00001d027474	1.62098	up	0.00257655	0.024639	1	6125778	6145963	-	protein_coding	Callose synthase 3
BML1234 0h-VS-06h	Zm00001d027475	1.15981	up	0.00257312	0.024639	1	6154221	6161610	-	protein_coding	Callose synthase 3
BML1234 0h-VS-06h	Zm00001d027537	-1.31453	down	5.47027e-07	1.38129e-05	1	7714226	7716606	-	protein_coding	Cytochrome P450 CYP78A55
BML1234 0h-VS-06h	Zm00001d027557	2.3126	up	4.58284e-28	1.52274e-25	1	8129042	8130156	-	protein_coding	glutathione transferase31
BML1234 0h-VS-06h	Zm00001d027593	-1.49844	down	0.0033955	0.0311199	1	8596506	8599611	-	protein_coding	proteasome component3
BML1234 0h-VS-06h	Zm00001d027613	1.21013	up	0.000546431	0.00652135	1	9015345	9016646	-	protein_coding	Tetratricopeptide repeat (TPR)-like superfamily protein
BML1234 0h-VS-06h	Zm00001d027625	1.28009	up	2.33354e-07	6.34391e-06	1	9346098	9353496	-	protein_coding	multidrug resistance-associated protein 4
BML1234 0h-VS-06h	Zm00001d027645	-4.44178	down	0.00052019	0.00630158	1	9880364	9883905	-	protein_coding	Leucine-rich repeat receptor-like protein kinase PXL1
BML1234 0h-VS-06h	Zm00001d027652	-1.07917	down	3.63173e-07	9.59887e-06	1	10150836	10152891	-	protein_coding	Aquaporin TIP1-1
BML1234 0h-VS-06h	Zm00001d027662	1.36615	up	0.000528061	0.0063748	1	10425445	10427529	+	protein_coding	--
BML1234 0h-VS-06h	Zm00001d027700	-4.35899	down	2.65211e-53	6.93959e-50	1	11409287	11410861	-	protein_coding	phosphate transporter protein9
BML1234 0h-VS-06h	Zm00001d027718	3.4381	up	6.63754e-05	0.00101472	1	12073317	12074572	+	protein_coding	Expansin-A11
BML1234 0h-VS-06h	Zm00001d027755	1.80105	up	4.76565e-14	3.47203e-12	1	12675736	12681850	+	protein_coding	--
BML1234 0h-VS-06h	Zm00001d027899	4.232	up	7.56701e-28	2.475e-25	1	17141137	17141631	-	protein_coding	ZIM motif family protein
BML1234 0h-VS-06h	Zm00001d027900	3.70859	up	2.11055e-24	4.75056e-22	1	17147073	17148511	+	protein_coding	Protein TIFY 10B
BML1234 0h-VS-06h	Zm00001d027901	2.67307	up	2.72272e-20	3.77448e-18	1	17156322	17156867	+	protein_coding	ZIM motif family protein
BML1234 0h-VS-06h	Zm00001d027925	-1.82647	down	3.92247e-18	4.32152e-16	1	17807124	17808643	-	protein_coding	Ethylene-responsive transcription factor RAP2-3
BML1234 0h-VS-06h	Zm00001d027932	5.80902	up	2.12805e-09	8.2189e-08	1	17929504	17930569	-	protein_coding	--
BML1234 0h-VS-06h	Zm00001d027946	3.60156	up	1.13772e-11	6.31721e-10	1	18086164	18087981	-	protein_coding	hydroxycinnamoyltransferase1
BML1234 0h-VS-06h	Zm00001d027947	4.15441	up	1.48846e-24	3.42395e-22	1	18132684	18134270	-	protein_coding	Tyrosine decarboxylase 1
BML1234 0h-VS-06h	Zm00001d027948	3.24105	up	1.06906e-09	4.37082e-08	1	18147157	18148937	+	protein_coding	hydroxycinnamoyltransferase2
BML1234 0h-VS-06h	Zm00001d027949	4.30353	up	3.43133e-14	2.56529e-12	1	18159860	18161446	+	protein_coding	Tyrosine/DOPA decarboxylase 2
BML1234 0h-VS-06h	Zm00001d027965	-1.40562	down	0.00247468	0.0238392	1	18511901	18513196	+	protein_coding	Aspartyl protease AED3
BML1234 0h-VS-06h	Zm00001d027988	1.45931	up	1.50658e-08	5.04597e-07	1	19437480	19437875	-	protein_coding	--
BML1234 0h-VS-06h	Zm00001d027992	1.09663	up	1.41135e-06	3.2645e-05	1	19594960	19595493	+	protein_coding	--
BML1234 0h-VS-06h	Zm00001d027996	-1.30011	down	3.04049e-07	8.14936e-06	1	19699532	19702323	-	protein_coding	Alcohol dehydrogenase-like 2
BML1234 0h-VS-06h	Zm00001d028007	1.03273	up	4.89058e-05	0.000776741	1	20105976	20131237	-	protein_coding	Calmodulin-binding transcription activator 2
BML1234 0h-VS-06h	Zm00001d028024	1.31415	up	0.000109197	0.00159069	1	20740613	20741926	+	protein_coding	Nodulin-related protein 1
BML1234 0h-VS-06h	Zm00001d028051	2.01461	up	0.000107078	0.0015609	1	21690752	21692638	-	protein_coding	ARM-repeat/Tetratricopeptide repeat (TPR)-like protein
BML1234 0h-VS-06h	Zm00001d028093	1.49471	up	1.90059e-09	7.43645e-08	1	22735266	22740921	-	protein_coding	Calcium-transporting ATPase 2 plasma membrane-type
BML1234 0h-VS-06h	Zm00001d028102	-1.21701	down	1.28078e-06	2.97894e-05	1	23004511	23008536	+	protein_coding	Outer mitochondrial membrane protein porin
BML1234 0h-VS-06h	Zm00001d028129	1.35329	up	0.000179134	0.00247676	1	23625801	23627370	+	protein_coding	grassy tillers1
BML1234 0h-VS-06h	Zm00001d028162	-3.40392	down	4.02807e-18	4.41464e-16	1	24771608	24778825	-	protein_coding	sulfate permease1
BML1234 0h-VS-06h	Zm00001d028171	1.35569	up	2.37445e-08	7.65862e-07	1	25153513	25154838	+	protein_coding	Calcium-dependent lipid-binding (CaLB domain) family protein
BML1234 0h-VS-06h	Zm00001d028187	1.23122	up	0.00132123	0.0140464	1	25755280	25759748	+	protein_coding	Heparanase-like protein 1
BML1234 0h-VS-06h	Zm00001d028230	4.10801	up	2.23211e-52	5.19164e-49	1	27307350	27313346	-	protein_coding	Sugar transport protein 13
BML1234 0h-VS-06h	Zm00001d028260	-2.50524	down	3.84109e-34	2.17312e-31	1	28169233	28171917	-	protein_coding	glutamine synthetase6
BML1234 0h-VS-06h	Zm00001d028303	1.14307	up	7.0961e-09	2.50897e-07	1	29785411	29788053	-	protein_coding	Branched-chain-amino-acid aminotransferase
BML1234 0h-VS-06h	Zm00001d028307	1.24865	up	3.36541e-05	0.000560446	1	29957661	29960895	-	protein_coding	Probable inactive poly [ADP-ribose] polymerase SRO1
BML1234 0h-VS-06h	Zm00001d028325	1.24214	up	0.00131192	0.0139829	1	30793737	30799897	-	protein_coding	brassinosteroid synthesis1
BML1234 0h-VS-06h	Zm00001d028344	-1.24007	down	0.000383504	0.00482156	1	31351458	31356305	-	protein_coding	Putative metal tolerance protein C3
BML1234 0h-VS-06h	Zm00001d028349	-1.35082	down	0.000405189	0.0050457	1	31555841	31557666	-	protein_coding	Peroxidase 59
BML1234 0h-VS-06h	Zm00001d028366	-3.01592	down	1.04684e-09	4.29677e-08	1	32270365	32274160	-	protein_coding	Type IV inositol polyphosphate 5-phosphatase 9
BML1234 0h-VS-06h	Zm00001d028374	1.54917	up	0.00145974	0.0152251	1	32502433	32503776	-	protein_coding	U-box domain-containing protein 21
BML1234 0h-VS-06h	Zm00001d028445	-2.1676	down	4.67304e-07	1.19585e-05	1	35204318	35205343	-	protein_coding	RAD-like 3
BML1234 0h-VS-06h	Zm00001d028565	1.2744	up	0.00225147	0.021972	1	39236494	39239663	+	protein_coding	--
BML1234 0h-VS-06h	Zm00001d028574	6.48407	up	1.06998e-35	8.2955e-33	1	39490113	39492146	-	protein_coding	Protein phosphatase 2C 37
BML1234 0h-VS-06h	Zm00001d028601	1.36537	up	1.12589e-10	5.36864e-09	1	40428759	40431019	+	protein_coding	Haloacid dehalogenase-like hydrolase (HAD) superfamily protein
BML1234 0h-VS-06h	Zm00001d028630	1.4024	up	9.56479e-10	3.97261e-08	1	41454240	41456420	+	protein_coding	Heat shock cognate 70 kDa protein 2
BML1234 0h-VS-06h	Zm00001d028651	-1.6473	down	1.6142e-11	8.70878e-10	1	41801401	41802524	-	protein_coding	Cysteine-rich repeat secretory protein 55
BML1234 0h-VS-06h	Zm00001d028654	1.33704	up	9.38825e-06	0.000178334	1	41844935	41848759	+	protein_coding	Trifunctional UDP-glucose 46-dehydratase/UDP-4-keto-6-deoxy-D-glucose 35-epimerase/UDP-4-keto-L-rhamnose-reductase RHM2
BML1234 0h-VS-06h	Zm00001d028667	-2.51867	down	2.98464e-18	3.34104e-16	1	42392374	42392922	-	protein_coding	Zinc finger protein ZAT11
BML1234 0h-VS-06h	Zm00001d028676	2.21023	up	0.00091642	0.0103526	1	42757820	42761547	+	protein_coding	--
BML1234 0h-VS-06h	Zm00001d028692	3.0268	up	2.87736e-32	1.40074e-29	1	43328452	43334856	-	protein_coding	Glutathione S-transferase L2 chloroplastic
BML1234 0h-VS-06h	Zm00001d028693	1.70504	up	1.28829e-10	6.07382e-09	1	43343008	43345059	-	protein_coding	safener induced1
BML1234 0h-VS-06h	Zm00001d028708	-2.4125	down	5.70095e-05	0.000890582	1	43891995	43892168	+	protein_coding	Putative uncharacterized protein [Source:UniProtKB/TrEMBL%3BAcc:B6SR48]
BML1234 0h-VS-06h	Zm00001d028714	-1.87093	down	0.000157945	0.0022027	1	44013642	44016256	-	protein_coding	Probable RNA-binding protein ARP1
BML1234 0h-VS-06h	Zm00001d028718	7.11085	up	0.000489223	0.00598183	1	44179372	44180241	-	protein_coding	Hydrophobic protein RCI2B
BML1234 0h-VS-06h	Zm00001d028742	2.01472	up	2.25836e-08	7.31799e-07	1	44975070	44978277	+	protein_coding	fatty acid desaturase8
BML1234 0h-VS-06h	Zm00001d028744	1.2677	up	2.18245e-07	5.95637e-06	1	45107095	45112661	+	protein_coding	jasmonate-regulated gene 21
BML1234 0h-VS-06h	Zm00001d028750	2.64011	up	1.55822e-39	1.35909e-36	1	45286331	45290076	-	protein_coding	asparagine synthetase3
BML1234 0h-VS-06h	Zm00001d028752	2.29555	up	3.35409e-06	7.11359e-05	1	45537884	45539961	+	protein_coding	Probable protein phosphatase 2C 30
BML1234 0h-VS-06h	Zm00001d028775	1.03409	up	2.45034e-05	0.000424611	1	46181362	46183620	-	protein_coding	Thioredoxin superfamily protein
BML1234 0h-VS-06h	Zm00001d028787	-1.33934	down	0.000737708	0.00858867	1	46389553	46393554	-	protein_coding	Malonyl CoA-acyl carrier protein transacylase
BML1234 0h-VS-06h	Zm00001d028793	-4.00486	down	5.80747e-46	8.68342e-43	1	46498733	46499395	-	protein_coding	Abscisic acid receptor PYL5
BML1234 0h-VS-06h	Zm00001d028814	1.95377	up	8.14214e-16	7.41041e-14	1	47417314	47418300	+	protein_coding	Pathogenesis-related protein 10 [Source:UniProtKB/TrEMBL%3BAcc:Q29SB6]
BML1234 0h-VS-06h	Zm00001d028815	2.07199	up	1.14334e-12	7.01864e-11	1	47440048	47441026	+	protein_coding	Pathogenesis-related protein 10 [Source:UniProtKB/TrEMBL%3BAcc:Q29SB6]
BML1234 0h-VS-06h	Zm00001d028816	2.01396	up	2.13341e-14	1.63585e-12	1	47445913	47446888	+	protein_coding	Pathogenesis-related protein 10
BML1234 0h-VS-06h	Zm00001d028866	-1.4066	down	8.27983e-06	0.000160483	1	48956482	48959493	-	protein_coding	Tetratricopeptide repeat (TPR)-like superfamily protein
BML1234 0h-VS-06h	Zm00001d028887	-2.93603	down	7.74254e-07	1.90452e-05	1	49660780	49662585	+	protein_coding	nicotianamine synthase9
BML1234 0h-VS-06h	Zm00001d028888	-2.7708	down	0.000136101	0.00193415	1	49731260	49733065	+	protein_coding	nicotianamine synthase2
BML1234 0h-VS-06h	Zm00001d028922	1.41357	up	0.00367908	0.0332675	1	51602498	51603012	-	protein_coding	--
BML1234 0h-VS-06h	Zm00001d028931	2.81598	up	1.34066e-08	4.55585e-07	1	51977839	51979551	+	protein_coding	galactinol synthase1
BML1234 0h-VS-06h	Zm00001d028949	1.11611	up	4.69222e-07	1.19783e-05	1	52582858	52587987	-	protein_coding	CBL-interacting protein kinase%253B CIPK-like protein 1
BML1234 0h-VS-06h	Zm00001d028998	1.32982	up	8.9432e-07	2.15926e-05	1	54251798	54253443	-	protein_coding	hydroxyproline-rich glycoprotein family protein
BML1234 0h-VS-06h	Zm00001d029028	1.38753	up	9.17023e-07	2.20644e-05	1	55246805	55247371	-	protein_coding	Calcium-binding protein CML42
BML1234 0h-VS-06h	Zm00001d029051	1.13499	up	0.000532828	0.00642124	1	56143995	56146719	+	protein_coding	Expressed protein%3B protein
BML1234 0h-VS-06h	Zm00001d029075	-1.34756	down	8.32392e-14	5.76969e-12	1	57258183	57259499	+	protein_coding	CBL-interacting serine/threonine-protein kinase 10
BML1234 0h-VS-06h	Zm00001d029083	-3.70868	down	6.62371e-35	4.07806e-32	1	57394910	57397707	+	protein_coding	alanine--glyoxylate aminotransferase1
BML1234 0h-VS-06h	Zm00001d029087	3.07152	up	5.53142e-32	2.5731e-29	1	57457546	57464810	-	protein_coding	Sucrose synthase 3
BML1234 0h-VS-06h	Zm00001d029091	3.38885	up	7.64094e-14	5.3316e-12	1	57485976	57493258	-	protein_coding	sucrose synthase2
BML1234 0h-VS-06h	Zm00001d029098	3.89727	up	8.16788e-21	1.19565e-18	1	57988733	57991597	+	protein_coding	sugars will eventually be exported transporter16
BML1234 0h-VS-06h	Zm00001d029119	1.43989	up	1.74479e-08	5.7427e-07	1	58589788	58590988	+	protein_coding	Protein LURP-one-related 2
BML1234 0h-VS-06h	Zm00001d029141	-1.55812	down	5.18241e-10	2.24352e-08	1	60322950	60326019	-	protein_coding	E3 ubiquitin-protein ligase MIEL1
BML1234 0h-VS-06h	Zm00001d029143	-1.2424	down	0.0038656	0.0346586	1	60338845	60344732	-	protein_coding	Transposon protein
BML1234 0h-VS-06h	Zm00001d029151	1.72398	up	1.90367e-20	2.67446e-18	1	60743343	60747986	+	protein_coding	UDP-glucose 4-epimerase 4
BML1234 0h-VS-06h	Zm00001d029218	1.11594	up	0.000103354	0.00151639	1	62747068	62748525	-	protein_coding	Protein SRG1
BML1234 0h-VS-06h	Zm00001d029254	-2.24288	down	7.40358e-10	3.11203e-08	1	63859845	63864152	-	protein_coding	Solute carrier family 2%252C facilitated glucose transporter member 8
BML1234 0h-VS-06h	Zm00001d029274	-1.9711	down	4.77688e-14	3.47203e-12	1	64514340	64515829	+	protein_coding	guaiacol peroxidase2
BML1234 0h-VS-06h	Zm00001d029280	-2.76979	down	0.000104363	0.00152771	1	64685464	64686836	+	protein_coding	Peroxidase 64
BML1234 0h-VS-06h	Zm00001d029313	1.82588	up	4.41865e-12	2.55513e-10	1	65609791	65618895	+	protein_coding	PLASMODESMATA CALLOSE-BINDING PROTEIN 5
BML1234 0h-VS-06h	Zm00001d029356	1.98528	up	8.41816e-09	2.9272e-07	1	67228813	67231314	-	protein_coding	benzoxazinone synthesis11
BML1234 0h-VS-06h	Zm00001d029359	1.07825	up	2.00624e-06	4.47249e-05	1	67311965	67314047	-	protein_coding	benzoxazinone synthesis10
BML1234 0h-VS-06h	Zm00001d029366	7.48135	up	1.1498e-19	1.48573e-17	1	67604993	67609141	+	protein_coding	Transducin/WD40 repeat-like superfamily protein
BML1234 0h-VS-06h	Zm00001d029371	1.47417	up	1.32129e-07	3.75285e-06	1	67927389	67929661	+	protein_coding	Probable trehalose-phosphate phosphatase J
BML1234 0h-VS-06h	Zm00001d029378	-2.25422	down	4.61859e-13	2.9566e-11	1	68244474	68250776	+	protein_coding	Protein LNK1
BML1234 0h-VS-06h	Zm00001d029419	-1.00409	down	0.00120454	0.0129972	1	69743529	69747782	+	protein_coding	Probable protein phosphatase 2C 12
BML1234 0h-VS-06h	Zm00001d029424	4.41973	up	0.00052019	0.00630158	1	69909438	69910768	-	protein_coding	--
BML1234 0h-VS-06h	Zm00001d029461	1.28898	up	0.000907668	0.0102998	1	71830422	71834236	+	protein_coding	Protein LAZ1 homolog 2
BML1234 0h-VS-06h	Zm00001d029495	-1.09449	down	1.49705e-07	4.18953e-06	1	73080404	73081606	-	protein_coding	--
BML1234 0h-VS-06h	Zm00001d029497	-1.25859	down	2.97358e-07	7.98025e-06	1	73243641	73246778	-	protein_coding	Zinc transporter 2
BML1234 0h-VS-06h	Zm00001d029546	-1.05749	down	6.93223e-06	0.000136641	1	75696011	75696823	-	protein_coding	Metallothionein-like protein 1
BML1234 0h-VS-06h	Zm00001d029550	1.17073	up	0.00539322	0.0456885	1	75797114	75806603	+	protein_coding	Diacylglycerol kinase 1
BML1234 0h-VS-06h	Zm00001d029559	-1.00944	down	0.00144632	0.0151266	1	76180529	76181281	-	protein_coding	EID1-like F-box protein 2
BML1234 0h-VS-06h	Zm00001d029583	1.10623	up	0.000301991	0.0038998	1	77839833	77840687	+	protein_coding	Polygalacturonase inhibitor 1
BML1234 0h-VS-06h	Zm00001d029586	6.59553	up	4.37325e-05	0.000705279	1	77958713	77959414	-	protein_coding	Zinc finger protein AZF2
BML1234 0h-VS-06h	Zm00001d029620	1.09251	up	1.09213e-05	0.00020522	1	79984693	79986558	+	protein_coding	UDP-glycosyltransferase 74B1
BML1234 0h-VS-06h	Zm00001d029648	1.89844	up	4.94201e-07	1.25395e-05	1	81308232	81312047	+	protein_coding	copalyl diphosphate synthase2
BML1234 0h-VS-06h	Zm00001d029654	1.45297	up	6.72412e-08	2.0108e-06	1	81612748	81617458	-	protein_coding	trehalase1
BML1234 0h-VS-06h	Zm00001d029662	2.10437	up	2.00744e-09	7.81072e-08	1	81793904	81795995	+	protein_coding	Catalytic/ hydrolase
BML1234 0h-VS-06h	Zm00001d029676	1.25097	up	0.00215502	0.0212187	1	82279259	82279444	-	protein_coding	--
BML1234 0h-VS-06h	Zm00001d029681	3.47533	up	4.51099e-29	1.62808e-26	1	82555547	82555900	+	protein_coding	peptidoglycan-binding LysM domain-containing protein
BML1234 0h-VS-06h	Zm00001d029688	1.09997	up	0.000859389	0.00981429	1	82827141	82831219	-	protein_coding	cytochrome P450 family 704 subfamily A polypeptide 2
BML1234 0h-VS-06h	Zm00001d029702	-1.63464	down	2.05819e-10	9.53187e-09	1	83166984	83167370	+	protein_coding	Glutathione S-transferase U16
BML1234 0h-VS-06h	Zm00001d029716	1.09197	up	0.00247073	0.023834	1	83791692	83792855	-	protein_coding	Heavy metal transport/detoxification superfamily protein
BML1234 0h-VS-06h	Zm00001d029744	1.96326	up	1.81221e-06	4.09666e-05	1	85068069	85072051	+	protein_coding	flavone synthase typeI1
BML1234 0h-VS-06h	Zm00001d029762	-1.04738	down	2.35451e-05	0.000410382	1	86130014	86134531	+	protein_coding	Hexose transporter
BML1234 0h-VS-06h	Zm00001d029778	3.53648	up	0.00183462	0.0185438	1	86529694	86530424	+	protein_coding	metallothionein2
BML1234 0h-VS-06h	Zm00001d029859	-2.81324	down	1.79642e-25	4.42405e-23	1	90820008	90820409	-	protein_coding	extensin-like protein
BML1234 0h-VS-06h	Zm00001d029913	-2.15395	down	9.27145e-12	5.17545e-10	1	93847218	93848525	+	protein_coding	Expansin-B4
BML1234 0h-VS-06h	Zm00001d029932	-2.8047	down	3.32944e-12	1.95224e-10	1	94940936	94945167	+	protein_coding	Protein NRT1/ PTR FAMILY 6.3
BML1234 0h-VS-06h	Zm00001d029975	-1.01003	down	0.0010036	0.0111038	1	97112730	97116269	-	protein_coding	Serine/threonine-protein kinase SRK2C
BML1234 0h-VS-06h	Zm00001d030172	1.2632	up	6.72808e-05	0.00102428	1	110342608	110348109	-	protein_coding	Serine carboxypeptidase-like 19
BML1234 0h-VS-06h	Zm00001d030199	-1.83207	down	2.39954e-06	5.25965e-05	1	112977908	112980275	+	protein_coding	Peroxidase 54
BML1234 0h-VS-06h	Zm00001d030279	1.8803	up	1.45517e-07	4.08326e-06	1	118603236	118603761	+	protein_coding	--
BML1234 0h-VS-06h	Zm00001d030304	1.57181	up	0.000237124	0.00316563	1	121172256	121174236	+	protein_coding	Pathogenesis-related thaumatin superfamily protein
BML1234 0h-VS-06h	Zm00001d030339	1.86026	up	6.26448e-09	2.24161e-07	1	123359112	123359663	-	protein_coding	Peptidyl-prolyl cis-trans isomerase
BML1234 0h-VS-06h	Zm00001d030348	-2.55566	down	7.1146e-09	2.50897e-07	1	124401613	124405459	-	protein_coding	Alcohol dehydrogenase-like 3
BML1234 0h-VS-06h	Zm00001d030363	-1.27231	down	6.441e-07	1.60321e-05	1	126440825	126441344	-	protein_coding	Disease resistance response protein 206
BML1234 0h-VS-06h	Zm00001d030513	4.25076	up	8.11188e-07	1.97909e-05	1	140679257	140680084	+	protein_coding	Ethylene-responsive transcription factor ERF055
BML1234 0h-VS-06h	Zm00001d030529	-2.12509	down	6.74082e-05	0.00102548	1	142030972	142031706	+	protein_coding	--
BML1234 0h-VS-06h	Zm00001d030542	2.07025	up	1.00934e-08	3.46939e-07	1	142569190	142571156	-	protein_coding	hydroxycinnamoyltransferase4
BML1234 0h-VS-06h	Zm00001d030577	2.56805	up	1.47429e-11	7.97449e-10	1	145543611	145545618	+	protein_coding	Light-inducible protein CPRF-2
BML1234 0h-VS-06h	Zm00001d030602	-1.43867	down	0.00210285	0.0208719	1	147719849	147720334	-	protein_coding	--
BML1234 0h-VS-06h	Zm00001d030613	1.49338	up	6.52047e-06	0.00012901	1	148632020	148635396	-	protein_coding	Phosphatidylinositol:ceramide inositolphosphotransferase 1
BML1234 0h-VS-06h	Zm00001d030667	3.45087	up	0.000403881	0.0050324	1	152108172	152108531	+	protein_coding	Thioredoxin-related
BML1234 0h-VS-06h	Zm00001d030744	1.0668	up	5.81919e-05	0.000904329	1	157566433	157567911	+	protein_coding	--
BML1234 0h-VS-06h	Zm00001d030750	2.60572	up	1.65871e-06	3.77821e-05	1	158117469	158117690	+	protein_coding	ROTUNDIFOLIA like 8
BML1234 0h-VS-06h	Zm00001d030858	1.10423	up	6.51615e-05	0.0010037	1	163697126	163697959	+	protein_coding	Zinc finger protein AZF2
BML1234 0h-VS-06h	Zm00001d030860	1.23383	up	0.000134842	0.00192147	1	164016950	164031018	+	protein_coding	CSC1-like protein HYP1
BML1234 0h-VS-06h	Zm00001d030930	-1.06672	down	1.05453e-10	5.03981e-09	1	167554016	167554696	+	protein_coding	--
BML1234 0h-VS-06h	Zm00001d030967	-1.05576	down	1.99964e-05	0.000352641	1	169596826	169609280	-	protein_coding	Ureidoglycolate hydrolase
BML1234 0h-VS-06h	Zm00001d030995	-3.56332	down	6.52646e-19	7.80677e-17	1	172452608	172457478	+	protein_coding	Basic leucine zipper 25
BML1234 0h-VS-06h	Zm00001d031086	6.40609	up	1.96661e-08	6.43235e-07	1	176495793	176506822	+	protein_coding	nine-cis-epoxycarotenoid dioxygenase2
BML1234 0h-VS-06h	Zm00001d031129	1.27684	up	0.000267873	0.00351781	1	178803787	178805508	-	protein_coding	HSP20-like chaperones superfamily protein
BML1234 0h-VS-06h	Zm00001d031189	2.19691	up	8.07475e-13	5.04563e-11	1	181715320	181715703	+	protein_coding	VQ motif family protein
BML1234 0h-VS-06h	Zm00001d031221	1.41303	up	1.72154e-08	5.71109e-07	1	182579405	182580994	-	protein_coding	AAA-ATPase ASD mitochondrial
BML1234 0h-VS-06h	Zm00001d031222	3.29049	up	2.4531e-27	7.33583e-25	1	182596026	182597609	-	protein_coding	Cell Division Protein AAA ATPase family
BML1234 0h-VS-06h	Zm00001d031228	12.1357	up	0.00391036	0.0349959	1	182716723	182717302	+	protein_coding	--
BML1234 0h-VS-06h	Zm00001d031257	1.48362	up	3.59363e-12	2.10127e-10	1	184106568	184107742	-	protein_coding	Cupredoxin superfamily protein
BML1234 0h-VS-06h	Zm00001d031267	2.27417	up	2.99866e-16	2.78982e-14	1	184397570	184400001	+	protein_coding	Aldolase-type TIM barrel family protein
BML1234 0h-VS-06h	Zm00001d031290	2.17779	up	2.84026e-07	7.63224e-06	1	185334136	185334576	-	protein_coding	Probable E3 ubiquitin-protein ligase XERICO
BML1234 0h-VS-06h	Zm00001d031344	-2.48363	down	1.81604e-21	2.83696e-19	1	186836238	186837506	-	protein_coding	--
BML1234 0h-VS-06h	Zm00001d031458	1.65113	up	5.50749e-09	1.99587e-07	1	190927319	190930337	-	protein_coding	hAT transposon superfamily protein
BML1234 0h-VS-06h	Zm00001d031526	1.13239	up	0.00430897	0.0379788	1	192898539	192899528	+	protein_coding	Pentatricopeptide repeat-containing protein
BML1234 0h-VS-06h	Zm00001d031536	2.35252	up	0.00443541	0.0387668	1	193620437	193622803	-	protein_coding	Oxysterol-binding protein-related protein 4B
BML1234 0h-VS-06h	Zm00001d031588	2.23102	up	0.00091642	0.0103526	1	195607301	195608107	+	protein_coding	--
BML1234 0h-VS-06h	Zm00001d031589	1.21888	up	0.00157836	0.016204	1	195608214	195611534	-	protein_coding	GDT1-like protein 3
BML1234 0h-VS-06h	Zm00001d031657	2.03058	up	1.88833e-18	2.13668e-16	1	197692665	197700005	-	protein_coding	Probable inactive purple acid phosphatase 27
BML1234 0h-VS-06h	Zm00001d031673	1.95375	up	1.09532e-08	3.75873e-07	1	198259709	198260293	+	protein_coding	Ethylene-responsive transcription factor ERF112
BML1234 0h-VS-06h	Zm00001d031677	1.58194	up	3.33881e-21	5.10156e-19	1	198453958	198455760	+	protein_coding	MtN19-like protein
BML1234 0h-VS-06h	Zm00001d031727	-1.621	down	1.72104e-17	1.7747e-15	1	199715758	199718643	+	protein_coding	Sorbitol dehydrogenase
BML1234 0h-VS-06h	Zm00001d031771	3.41171	up	1.54147e-05	0.000279616	1	201315011	201316276	-	protein_coding	Class I glutamine amidotransferase-like superfamily protein
BML1234 0h-VS-06h	Zm00001d031772	3.15161	up	4.95395e-05	0.00078502	1	201352938	201354203	-	protein_coding	Class I glutamine amidotransferase-like superfamily protein
BML1234 0h-VS-06h	Zm00001d031790	2.07412	up	6.41456e-08	1.92097e-06	1	201947175	201952222	+	protein_coding	ABSCISIC ACID-INSENSITIVE 5-like protein 5
BML1234 0h-VS-06h	Zm00001d031802	1.03672	up	0.00267343	0.0253455	1	202214939	202217025	+	protein_coding	NADPH HC toxin reductase
BML1234 0h-VS-06h	Zm00001d031877	4.7626	up	1.66024e-29	6.31888e-27	1	205145445	205145828	+	protein_coding	--
BML1234 0h-VS-06h	Zm00001d031878	8.52303	up	1.81385e-24	4.1271e-22	1	205166704	205167543	+	protein_coding	Early nodulin 75 protein [Source:UniProtKB/TrEMBL%3BAcc:B4FNV9]
BML1234 0h-VS-06h	Zm00001d031892	1.28587	up	0.00554757	0.0467689	1	205442994	205443842	+	protein_coding	Calcium-dependent lipid-binding (CaLB domain) family protein
BML1234 0h-VS-06h	Zm00001d031909	-2.80179	down	2.59963e-22	4.38856e-20	1	206465399	206471722	-	protein_coding	BURP domain protein RD22
BML1234 0h-VS-06h	Zm00001d031913	1.16666	up	5.73441e-06	0.000114431	1	206640378	206642606	-	protein_coding	Nodulin-like protein 5NG4
BML1234 0h-VS-06h	Zm00001d031926	-2.77554	down	0.00149431	0.0155469	1	206982602	206985131	-	protein_coding	2-oxoglutarate (2OG) and Fe(II)-dependent oxygenase superfamily protein
BML1234 0h-VS-06h	Zm00001d031971	-1.85035	down	2.37007e-06	5.20049e-05	1	208252891	208254322	-	protein_coding	Vignain
BML1234 0h-VS-06h	Zm00001d031993	2.38077	up	7.42522e-07	1.83509e-05	1	208982124	208986152	-	protein_coding	Rhamnogalacturonate lyase family protein
BML1234 0h-VS-06h	Zm00001d032024	-1.00932	down	0.00074089	0.00861724	1	209721047	209722443	+	protein_coding	myb transcription factor38
BML1234 0h-VS-06h	Zm00001d032036	-1.43819	down	1.47649e-08	4.96106e-07	1	210137790	210138853	+	protein_coding	Probable carboxylesterase 8
BML1234 0h-VS-06h	Zm00001d032081	-1.11882	down	2.00959e-08	6.56268e-07	1	211943365	211946180	-	protein_coding	Dormancy-associated protein homolog 3
BML1234 0h-VS-06h	Zm00001d032084	-7.01314	down	7.25297e-16	6.68839e-14	1	212111364	212112423	-	protein_coding	Chaperone DnaJ-domain superfamily protein
BML1234 0h-VS-06h	Zm00001d032103	2.65609	up	3.60944e-07	9.55201e-06	1	213126776	213129233	+	protein_coding	4-coumarate--CoA ligase 1
BML1234 0h-VS-06h	Zm00001d032155	1.69104	up	0.00457028	0.039763	1	214591041	214592387	-	protein_coding	CBL-interacting serine/threonine-protein kinase 15
BML1234 0h-VS-06h	Zm00001d032162	-1.28867	down	3.63753e-07	9.60208e-06	1	215112584	215113607	-	protein_coding	Temperature-induced lipocalin-1
BML1234 0h-VS-06h	Zm00001d032186	2.33077	up	1.9316e-14	1.50313e-12	1	216168360	216169854	+	protein_coding	Ribonuclease 1
BML1234 0h-VS-06h	Zm00001d032209	-1.1166	down	0.000106977	0.0015609	1	217181039	217182735	-	protein_coding	--
BML1234 0h-VS-06h	Zm00001d032218	1.4947	up	4.43809e-07	1.14836e-05	1	217578240	217578964	+	protein_coding	Agamous-like MADS-box protein AGL16
BML1234 0h-VS-06h	Zm00001d032222	-2.21549	down	0.00260768	0.024846	1	217812762	217822354	-	protein_coding	UDP-glycosyltransferase 85A7
BML1234 0h-VS-06h	Zm00001d032238	-1.4453	down	1.41757e-05	0.000260298	1	218358529	218366044	+	protein_coding	Putative 1-phosphatidylinositol-3-phosphate 5-kinase FAB1C
BML1234 0h-VS-06h	Zm00001d032295	3.56525	up	2.43926e-51	5.1061e-48	1	220776886	220777674	+	protein_coding	DRE-binding protein 1
BML1234 0h-VS-06h	Zm00001d032298	-1.7109	down	6.62203e-05	0.00101472	1	220971335	220973749	+	protein_coding	trehalose-6-phosphate phosphatase1
BML1234 0h-VS-06h	Zm00001d032316	-1.07864	down	0.000572476	0.00681275	1	221942141	221946939	-	protein_coding	Homeobox-leucine zipper protein HAT5
BML1234 0h-VS-06h	Zm00001d032318	-2.85109	down	3.32944e-12	1.95224e-10	1	222026472	222026744	-	protein_coding	--
BML1234 0h-VS-06h	Zm00001d032329	-2.74156	down	1.94591e-05	0.000343961	1	222620781	222621200	+	protein_coding	--
BML1234 0h-VS-06h	Zm00001d032363	3.06249	up	7.48397e-27	2.14606e-24	1	224032659	224035932	-	protein_coding	Pirin-like protein 2
BML1234 0h-VS-06h	Zm00001d032423	-1.22859	down	0.000947986	0.0106403	1	225974748	225976009	+	protein_coding	dormancy associated1
BML1234 0h-VS-06h	Zm00001d032447	-3.08638	down	4.96198e-27	1.44263e-24	1	226863217	226863967	+	protein_coding	--
BML1234 0h-VS-06h	Zm00001d032461	-1.41822	down	2.42864e-05	0.000421199	1	227449316	227453079	+	protein_coding	tasselless1
BML1234 0h-VS-06h	Zm00001d032475	1.2563	up	2.7921e-07	7.51247e-06	1	227990837	227991226	+	protein_coding	SAUR56-auxin-responsive SAUR family member
BML1234 0h-VS-06h	Zm00001d032480	-1.73101	down	7.92063e-12	4.45706e-10	1	228063148	228066312	-	protein_coding	Actin-7
BML1234 0h-VS-06h	Zm00001d032485	1.60808	up	1.10088e-12	6.77787e-11	1	228141222	228143706	-	protein_coding	CRP3 - Cysteine-rich family protein precursor expressed
BML1234 0h-VS-06h	Zm00001d032501	-1.73945	down	0.00211214	0.0208751	1	228550973	228553155	-	protein_coding	Endonuclease 1
BML1234 0h-VS-06h	Zm00001d032527	1.71876	up	7.6115e-07	1.87662e-05	1	229515984	229517919	-	protein_coding	hydroxycinnamoyltransferase13
BML1234 0h-VS-06h	Zm00001d032563	-3.16886	down	8.4991e-06	0.000163522	1	230613798	230614382	-	protein_coding	--
BML1234 0h-VS-06h	Zm00001d032608	1.20408	up	1.57108e-07	4.36173e-06	1	231931416	231934263	-	protein_coding	alpha-galactosidase1
BML1234 0h-VS-06h	Zm00001d032620	1.75586	up	4.77625e-05	0.000760736	1	232280618	232281442	+	protein_coding	NDR1/HIN1-like 25
BML1234 0h-VS-06h	Zm00001d032664	-2.158	down	2.57357e-05	0.000440856	1	233548082	233551762	-	protein_coding	cytokinin oxidase6
BML1234 0h-VS-06h	Zm00001d032691	-1.18053	down	2.40742e-06	5.2714e-05	1	234670989	234674363	+	protein_coding	MATH domain containing protein%3B Os10g0478500 protein
BML1234 0h-VS-06h	Zm00001d032839	-3.36055	down	4.60612e-05	0.000734907	1	239774102	239774380	-	protein_coding	--
BML1234 0h-VS-06h	Zm00001d032849	-1.6817	down	0.00107179	0.0117498	1	239984978	239990767	+	protein_coding	RING/U-box superfamily protein
BML1234 0h-VS-06h	Zm00001d032850	1.26026	up	8.52919e-09	2.95599e-07	1	240236142	240237767	+	protein_coding	phosphate transporter protein2
BML1234 0h-VS-06h	Zm00001d032866	2.9882	up	3.50146e-06	7.39617e-05	1	240596205	240602009	+	protein_coding	UDP-glycosyltransferase 86A2
BML1234 0h-VS-06h	Zm00001d032873	1.44327	up	5.11001e-09	1.87334e-07	1	241076121	241077989	-	protein_coding	Metal ion binding protein
BML1234 0h-VS-06h	Zm00001d032881	-2.506	down	5.39343e-08	1.64339e-06	1	241337548	241339026	+	protein_coding	Expansin-A11
BML1234 0h-VS-06h	Zm00001d032882	-1.81782	down	0.00188796	0.0189912	1	241341946	241343005	-	protein_coding	Expansin-A11
BML1234 0h-VS-06h	Zm00001d032883	-3.16072	down	1.73693e-08	5.72586e-07	1	241396118	241397644	-	protein_coding	Expansin-A11
BML1234 0h-VS-06h	Zm00001d032907	7.41981	up	2.28607e-22	3.89059e-20	1	242704706	242711363	+	protein_coding	Non-specific phospholipase C4
BML1234 0h-VS-06h	Zm00001d032946	-1.6127	down	0.00223428	0.0218247	1	244382684	244383532	+	protein_coding	Chitinase 1
BML1234 0h-VS-06h	Zm00001d032947	-1.66047	down	1.08045e-09	4.40879e-08	1	244392841	244393701	+	protein_coding	Chitinase 1
BML1234 0h-VS-06h	Zm00001d033020	3.16034	up	2.64251e-07	7.12831e-06	1	247311909	247314314	+	protein_coding	Cytochrome P450 CYP78A1
BML1234 0h-VS-06h	Zm00001d033050	2.63664	up	2.86542e-06	6.19647e-05	1	248529926	248530474	+	protein_coding	ZIM motif family protein
BML1234 0h-VS-06h	Zm00001d033071	1.14364	up	0.00108385	0.01186	1	249491416	249495004	-	protein_coding	Potassium transporter 5
BML1234 0h-VS-06h	Zm00001d033169	1.29952	up	0.00543002	0.0458888	1	252679842	252681785	-	protein_coding	Adenine nucleotide alpha hydrolases-like superfamily protein
BML1234 0h-VS-06h	Zm00001d033180	1.96223	up	9.74524e-08	2.84119e-06	1	253162491	253166753	+	protein_coding	brassinosteroid-deficient dwarf1
BML1234 0h-VS-06h	Zm00001d033194	-1.07471	down	1.28441e-05	0.000238356	1	253390407	253392701	+	protein_coding	Subtilisin-like protease
BML1234 0h-VS-06h	Zm00001d033222	4.36611	up	1.06903e-17	1.12453e-15	1	255021507	255023321	-	protein_coding	viviparous14
BML1234 0h-VS-06h	Zm00001d033231	1.69874	up	0.00166761	0.0170449	1	255266246	255275500	+	protein_coding	Expansin-B4
BML1234 0h-VS-06h	Zm00001d033240	-1.53567	down	0.000102998	0.00151302	1	255510009	255515376	+	protein_coding	BTB/POZ domain-containing protein
BML1234 0h-VS-06h	Zm00001d033273	2.73091	up	8.90153e-21	1.28507e-18	1	257009015	257013268	+	protein_coding	Organic cation/carnitine transporter 7
BML1234 0h-VS-06h	Zm00001d033279	-2.88477	down	3.9268e-35	2.63577e-32	1	257310330	257311502	+	protein_coding	Leucine-rich repeat extensin-like protein 6
BML1234 0h-VS-06h	Zm00001d033286	-3.92677	down	4.89078e-24	1.03413e-21	1	257622515	257624760	+	protein_coding	Phenylalanine ammonia-lyase 1
BML1234 0h-VS-06h	Zm00001d033296	-1.80671	down	3.83671e-06	8.01536e-05	1	257976128	257981309	+	protein_coding	Protein DETOXIFICATION 35
BML1234 0h-VS-06h	Zm00001d033300	3.19722	up	0.000730876	0.00851861	1	258063193	258065454	-	protein_coding	Type IV inositol polyphosphate 5-phosphatase 11
BML1234 0h-VS-06h	Zm00001d033304	3.12338	up	1.7096e-08	5.68049e-07	1	258182011	258184115	-	protein_coding	Nucleotide binding protein
BML1234 0h-VS-06h	Zm00001d033389	2.39549	up	4.42241e-07	1.14572e-05	1	261380066	261380422	+	protein_coding	VQ motif family protein
BML1234 0h-VS-06h	Zm00001d033392	-1.87504	down	0.00211214	0.0208751	1	261635984	261636630	+	protein_coding	--
BML1234 0h-VS-06h	Zm00001d033419	1.71859	up	6.18149e-07	1.54228e-05	1	262565235	262566607	+	protein_coding	Probable BOI-related E3 ubiquitin-protein ligase 2
BML1234 0h-VS-06h	Zm00001d033446	-2.21498	down	1.15315e-11	6.38597e-10	1	262975467	262977654	+	protein_coding	Zinc transporter 7
BML1234 0h-VS-06h	Zm00001d033451	1.43381	up	0.000247846	0.00328364	1	263011439	263016268	-	protein_coding	Type IV inositol polyphosphate 5-phosphatase 7
BML1234 0h-VS-06h	Zm00001d033457	-2.01994	down	2.33476e-08	7.54221e-07	1	263191017	263194942	-	protein_coding	Tubulin beta-3 chain
BML1234 0h-VS-06h	Zm00001d033483	1.19247	up	1.20006e-10	5.69632e-09	1	263981642	263981944	-	protein_coding	dehydrin13
BML1234 0h-VS-06h	Zm00001d033503	1.28225	up	2.36139e-05	0.000411239	1	264688457	264693791	+	protein_coding	Probable E3 ubiquitin-protein ligase BAH1-like
BML1234 0h-VS-06h	Zm00001d033517	1.98302	up	5.04454e-12	2.90103e-10	1	265338572	265340516	-	protein_coding	Major facilitator superfamily protein
BML1234 0h-VS-06h	Zm00001d033551	1.23306	up	0.000227745	0.00305797	1	266922337	266963190	+	protein_coding	Phosphoglycerate mutase-like family protein
BML1234 0h-VS-06h	Zm00001d033575	1.20814	up	6.1136e-06	0.000121419	1	267540332	267545933	-	protein_coding	DUF1336 domain containing protein expressed
BML1234 0h-VS-06h	Zm00001d033595	1.83744	up	7.65554e-06	0.00014949	1	268072763	268073625	+	protein_coding	Lipid transfer protein
BML1234 0h-VS-06h	Zm00001d033602	1.3796	up	4.42613e-10	1.94647e-08	1	268308237	268315814	+	protein_coding	Nuclear transcription factor Y subunit A-9
BML1234 0h-VS-06h	Zm00001d033623	2.51887	up	7.56972e-33	3.96142e-30	1	269047817	269052874	+	protein_coding	Lipoxygenase
BML1234 0h-VS-06h	Zm00001d033710	1.87289	up	0.00334064	0.0306862	1	271948830	271949783	-	protein_coding	Chemocyanin
BML1234 0h-VS-06h	Zm00001d033711	1.46767	up	9.77623e-05	0.00143914	1	271957661	271958619	-	protein_coding	Basic blue protein
BML1234 0h-VS-06h	Zm00001d033718	1.48605	up	8.90857e-05	0.00132258	1	272130665	272132998	-	protein_coding	ACD11 homolog protein
BML1234 0h-VS-06h	Zm00001d033737	-2.79117	down	7.50488e-06	0.000146685	1	272583755	272585608	+	protein_coding	40S ribosomal protein S4-3
BML1234 0h-VS-06h	Zm00001d033747	-1.51687	down	1.5722e-08	5.24058e-07	1	272704775	272707957	-	protein_coding	Glutamine synthetase root isozyme 2
BML1234 0h-VS-06h	Zm00001d033782	1.84871	up	9.80176e-07	2.34224e-05	1	273658418	273658705	-	protein_coding	Seed maturation protein PM41
BML1234 0h-VS-06h	Zm00001d033790	-1.05836	down	4.50248e-07	1.16027e-05	1	273754568	273757111	+	protein_coding	Actin-1
BML1234 0h-VS-06h	Zm00001d033797	1.66029	up	0.00457028	0.039763	1	274041149	274045067	-	protein_coding	alpha/beta-Hydrolases superfamily protein
BML1234 0h-VS-06h	Zm00001d033848	1.21733	up	2.20268e-06	4.86893e-05	1	275704805	275707378	-	protein_coding	Transcription factor bHLH18
BML1234 0h-VS-06h	Zm00001d034022	-1.68337	down	2.20774e-05	0.000387382	1	281348543	281351127	-	protein_coding	Tubulin beta-4 chain
BML1234 0h-VS-06h	Zm00001d034037	1.14531	up	1.04418e-05	0.000196563	1	281975586	281977146	+	protein_coding	Circumsporozoite protein
BML1234 0h-VS-06h	Zm00001d034069	1.50209	up	1.17752e-09	4.79554e-08	1	283080493	283082448	+	protein_coding	UDP-glycosyltransferase 83A1
BML1234 0h-VS-06h	Zm00001d034095	1.1165	up	0.00210447	0.0208751	1	283893649	283895468	+	protein_coding	cytochrome P450 family 81 subfamily D polypeptide 8
BML1234 0h-VS-06h	Zm00001d034128	-2.59772	down	1.2355e-07	3.52834e-06	1	284686236	284687788	+	protein_coding	Peroxidase 16
BML1234 0h-VS-06h	Zm00001d034145	1.30815	up	4.18503e-10	1.84821e-08	1	285024081	285024917	-	protein_coding	Zinc finger protein AZF2
BML1234 0h-VS-06h	Zm00001d034163	1.46145	up	0.000340857	0.00433221	1	285470390	285471475	-	protein_coding	Dof zinc finger protein DOF5.7
BML1234 0h-VS-06h	Zm00001d034186	1.60847	up	0.000723269	0.00843465	1	285956186	285957745	-	protein_coding	allene oxide synthesis3
BML1234 0h-VS-06h	Zm00001d034198	1.01209	up	0.00437872	0.0383996	1	286411877	286413004	+	protein_coding	Protein PHLOEM PROTEIN 2-LIKE A10
BML1234 0h-VS-06h	Zm00001d034217	-1.11448	down	1.36753e-05	0.000252661	1	286978889	286980925	+	protein_coding	Lectin-like receptor kinase 7
BML1234 0h-VS-06h	Zm00001d034319	-1.45743	down	0.00512157	0.0438666	1	289129916	289132811	-	protein_coding	Dihydroceramide fatty acyl 2-hydroxylase FAH1
BML1234 0h-VS-06h	Zm00001d034345	-1.43963	down	9.8419e-09	3.38849e-07	1	290272584	290276056	-	protein_coding	Ferredoxin--NADP reductase root isozyme 1 chloroplastic
BML1234 0h-VS-06h	Zm00001d034356	1.27067	up	4.26229e-14	3.14164e-12	1	290470998	290471672	-	protein_coding	glutathione transferase5
BML1234 0h-VS-06h	Zm00001d034379	-1.52961	down	0.000944075	0.0106135	1	291348794	291349309	+	protein_coding	--
BML1234 0h-VS-06h	Zm00001d034382	1.62974	up	1.6396e-19	2.05519e-17	1	291401832	291403841	-	protein_coding	rRNA N-glycosidase [Source:UniProtKB/TrEMBL%3BAcc:A0A1D6L706]
BML1234 0h-VS-06h	Zm00001d034415	1.60651	up	0.000723269	0.00843465	1	292331208	292332482	-	protein_coding	Bifunctional inhibitor/lipid-transfer protein/seed storage 2S albumin superfamily protein
BML1234 0h-VS-06h	Zm00001d034435	7.58045	up	3.83378e-06	8.01536e-05	1	292948271	292948985	-	protein_coding	WW domain-binding protein 11
BML1234 0h-VS-06h	Zm00001d034457	2.27172	up	1.39483e-11	7.60364e-10	1	293562779	293567510	-	protein_coding	Opaque2 heterodimerizing protein 1
BML1234 0h-VS-06h	Zm00001d034497	1.06135	up	5.39814e-06	0.000109178	1	294670633	294671503	+	protein_coding	cysteine-rich TM module stress tolerance protein
BML1234 0h-VS-06h	Zm00001d034543	-2.95086	down	7.40051e-19	8.80199e-17	1	295923427	295924026	+	protein_coding	Photosystem I reaction center subunit II-1 chloroplastic
BML1234 0h-VS-06h	Zm00001d034547	1.12595	up	3.28237e-05	0.000548363	1	295996848	295998888	+	protein_coding	--
BML1234 0h-VS-06h	Zm00001d034558	1.02058	up	3.41139e-07	9.07377e-06	1	296303849	296305238	-	protein_coding	Remorin
BML1234 0h-VS-06h	Zm00001d034598	-1.49208	down	0.0014135	0.0148762	1	297473677	297474069	+	protein_coding	Pre-mRNA branch site p14-like protein
BML1234 0h-VS-06h	Zm00001d034601	1.38085	up	3.18766e-11	1.62749e-09	1	297601946	297603764	+	protein_coding	NAC domain-containing protein 67%253B NAC1 transcription factor%253B SNAC1
BML1234 0h-VS-06h	Zm00001d034615	1.56241	up	0.00145974	0.0152251	1	297858445	297859673	-	protein_coding	Protein LURP-one-related 14
BML1234 0h-VS-06h	Zm00001d034617	1.07977	up	4.25305e-05	0.000688014	1	297877086	297882893	-	protein_coding	histidine acid phosphatase family protein
BML1234 0h-VS-06h	Zm00001d034642	3.29945	up	2.19866e-10	1.01376e-08	1	298700432	298700869	+	protein_coding	Zinc finger protein ZAT11
BML1234 0h-VS-06h	Zm00001d034643	4.07804	up	3.79823e-09	1.42233e-07	1	298704379	298705314	+	protein_coding	Actin-depolymerizing factor 10
BML1234 0h-VS-06h	Zm00001d034663	1.91385	up	1.81285e-08	5.95737e-07	1	299194181	299196764	-	protein_coding	alpha-expansin4
BML1234 0h-VS-06h	Zm00001d034705	-1.17444	down	6.72216e-05	0.00102413	1	300345623	300345976	+	protein_coding	Putative uncharacterized protein [Source:UniProtKB/TrEMBL%3BAcc:B4FS10]
BML1234 0h-VS-06h	Zm00001d034723	3.7258	up	5.73644e-09	2.0668e-07	1	300779318	300781313	-	protein_coding	Mannan endo-14-beta-mannosidase 7
BML1234 0h-VS-06h	Zm00001d034745	-1.98558	down	1.18931e-13	8.00509e-12	1	301133345	301134292	-	protein_coding	Cell number regulator 7
BML1234 0h-VS-06h	Zm00001d034787	2.11523	up	0.00409027	0.0364192	1	302327912	302328268	+	protein_coding	--
BML1234 0h-VS-06h	Zm00001d034819	-2.80245	down	1.40044e-06	3.24285e-05	1	302901136	302931115	+	protein_coding	Replication protein-like
BML1234 0h-VS-06h	Zm00001d034829	1.73858	up	4.89622e-07	1.24384e-05	1	303243570	303245421	-	protein_coding	Pirin-like protein 2
BML1234 0h-VS-06h	Zm00001d034852	-1.41496	down	2.42864e-05	0.000421199	1	303812821	303814256	-	protein_coding	F3H9.20 protein
BML1234 0h-VS-06h	Zm00001d034853	-2.05138	down	2.52062e-05	0.000434273	1	303814428	303823171	-	protein_coding	--
BML1234 0h-VS-06h	Zm00001d034875	-2.0586	down	0.000230324	0.00308469	1	304506320	304508029	+	protein_coding	Non-specific phospholipase C4
BML1234 0h-VS-06h	Zm00001d034940	1.46273	up	6.24449e-10	2.66453e-08	1	306164038	306173049	+	protein_coding	ABC transporter G family member 34
BML1234 0h-VS-06h	Zm00001d034978	1.75538	up	2.39798e-10	1.0984e-08	6	669527	670473	-	protein_coding	Farnesylated protein 2
BML1234 0h-VS-06h	Zm00001d035000	12.6584	up	0.000347921	0.00441171	6	1390494	1390883	-	protein_coding	seed maturation protein
BML1234 0h-VS-06h	Zm00001d035020	1.27421	up	0.00322649	0.0298137	6	1979873	1980595	-	protein_coding	Cell wall / vacuolar inhibitor of fructosidase 2
BML1234 0h-VS-06h	Zm00001d035024	-2.6589	down	1.65871e-06	3.77821e-05	6	2029427	2030407	-	protein_coding	--
BML1234 0h-VS-06h	Zm00001d035028	-1.81244	down	0.00043414	0.00537107	6	2257666	2260007	-	protein_coding	Putative glycolipid transfer protein (GLTP) family protein
BML1234 0h-VS-06h	Zm00001d035046	1.10254	up	0.000123511	0.00177573	6	3073940	3078802	-	protein_coding	Non-lysosomal glucosylceramidase
BML1234 0h-VS-06h	Zm00001d035055	-5.59324	down	3.21987e-32	1.53185e-29	6	3326114	3327085	-	protein_coding	Peroxidase R15
BML1234 0h-VS-06h	Zm00001d035082	2.32341	up	5.61636e-06	0.00011272	6	4052637	4054293	+	protein_coding	Endoglucanase 1
BML1234 0h-VS-06h	Zm00001d035162	2.46499	up	8.84048e-20	1.16389e-17	6	7402215	7405017	+	protein_coding	LHT1
BML1234 0h-VS-06h	Zm00001d035195	-1.04151	down	0.00184855	0.0186665	6	9103154	9104875	-	protein_coding	Protein LSD1
BML1234 0h-VS-06h	Zm00001d035243	-2.69648	down	2.66754e-27	7.86473e-25	6	16653132	16655500	+	protein_coding	Amino acid permease 6
BML1234 0h-VS-06h	Zm00001d035304	-1.89091	down	9.12391e-05	0.00135167	6	20284434	20286443	-	protein_coding	LIM domain-containing protein WLIM1
BML1234 0h-VS-06h	Zm00001d035310	-1.03436	down	4.44723e-05	0.000714457	6	20535180	20535940	+	protein_coding	--
BML1234 0h-VS-06h	Zm00001d035343	-2.7045	down	6.01322e-15	4.97528e-13	6	22590673	22592360	-	protein_coding	OSJNBa0016N04.12 protein
BML1234 0h-VS-06h	Zm00001d035408	-1.70342	down	0.00145974	0.0152251	6	24597448	24602772	+	protein_coding	Transcription factor VOZ1
BML1234 0h-VS-06h	Zm00001d035457	2.08551	up	2.03851e-09	7.91691e-08	6	27101237	27102244	-	protein_coding	Trihelix transcription factor GT-3b
BML1234 0h-VS-06h	Zm00001d035462	1.33355	up	0.00382621	0.0343899	6	27973065	27977307	+	protein_coding	jasmonate-regulated gene 21
BML1234 0h-VS-06h	Zm00001d035501	2.78573	up	3.18458e-20	4.35704e-18	6	29604686	29608198	-	protein_coding	Tetraspanin-3
BML1234 0h-VS-06h	Zm00001d035542	1.68523	up	1.09955e-07	3.17038e-06	6	31728237	31733132	-	protein_coding	GPRP
BML1234 0h-VS-06h	Zm00001d035543	1.21549	up	1.02251e-09	4.20513e-08	6	31734049	31736839	-	protein_coding	Glycine-rich protein A3%253B Glycine/proline-rich family protein isoform 1%253B Glycine/proline-rich family protein isoform 2
BML1234 0h-VS-06h	Zm00001d035603	2.74062	up	6.75447e-18	7.21384e-16	6	36123335	36125771	-	protein_coding	UPA23
BML1234 0h-VS-06h	Zm00001d035634	-1.1279	down	5.69797e-06	0.000113813	6	37855733	37858713	-	protein_coding	ACT domain-containing protein ACR9
BML1234 0h-VS-06h	Zm00001d035753	1.13871	up	1.3014e-06	3.02354e-05	6	45385591	45386616	-	protein_coding	Polygalacturonase inhibitor
BML1234 0h-VS-06h	Zm00001d035759	-3.89337	down	3.38889e-19	4.14851e-17	6	46086182	46086394	-	protein_coding	Putative uncharacterized protein [Source:UniProtKB/TrEMBL%3BAcc:B6SR92]
BML1234 0h-VS-06h	Zm00001d035865	1.23256	up	2.78103e-06	6.03268e-05	6	57504894	57506321	+	protein_coding	HXXXD-type acyl-transferase family protein
BML1234 0h-VS-06h	Zm00001d035875	1.48845	up	5.75168e-09	2.06873e-07	6	58228914	58237829	+	protein_coding	Membrane protein of ER body-like protein
BML1234 0h-VS-06h	Zm00001d035888	-12.2644	down	0.00195569	0.0195784	6	58486716	58487117	+	protein_coding	extensin-like protein
BML1234 0h-VS-06h	Zm00001d035934	-1.46903	down	4.79788e-09	1.77132e-07	6	61207143	61214618	-	protein_coding	--
BML1234 0h-VS-06h	Zm00001d036066	-2.0642	down	1.44379e-06	3.32852e-05	6	69884683	69887757	-	protein_coding	Zinc finger (C3HC4-type RING finger) family protein
BML1234 0h-VS-06h	Zm00001d036139	-1.77522	down	0.00594356	0.0497268	6	74185522	74185890	+	protein_coding	--
BML1234 0h-VS-06h	Zm00001d036164	1.76703	up	0.000255609	0.00337155	6	75432773	75434348	+	protein_coding	Salicylate/benzoate carboxyl methyltransferase
BML1234 0h-VS-06h	Zm00001d036197	2.40597	up	1.13353e-08	3.88349e-07	6	76734856	76736271	+	protein_coding	HXXXD-type acyl-transferase family protein
BML1234 0h-VS-06h	Zm00001d036281	2.32841	up	3.58967e-11	1.82385e-09	6	81610656	81611427	-	protein_coding	--
BML1234 0h-VS-06h	Zm00001d036293	1.12507	up	1.2015e-09	4.88367e-08	6	82193275	82194916	+	protein_coding	Caffeoyl-CoA O-methyltransferase1
BML1234 0h-VS-06h	Zm00001d036338	1.20352	up	0.00459411	0.039904	6	84763765	84765776	-	protein_coding	peptidoglycan-binding LysM domain-containing protein
BML1234 0h-VS-06h	Zm00001d036355	2.44398	up	1.85855e-06	4.19235e-05	6	85387744	85388687	-	protein_coding	High mobility group B protein 2
BML1234 0h-VS-06h	Zm00001d036392	-2.19541	down	2.05399e-16	1.94553e-14	6	86656485	86658128	+	protein_coding	BZIP transcription factor TRAB1
BML1234 0h-VS-06h	Zm00001d036402	2.46486	up	3.05594e-14	2.29283e-12	6	86950406	86955764	-	protein_coding	protein%3B Receptor-like protein kinase-like
BML1234 0h-VS-06h	Zm00001d036499	2.19253	up	4.1554e-09	1.54778e-07	6	90643484	90644271	-	protein_coding	oligopeptide transporter-like protein
BML1234 0h-VS-06h	Zm00001d036532	1.89977	up	2.40923e-10	1.10114e-08	6	91297418	91306068	-	protein_coding	--
BML1234 0h-VS-06h	Zm00001d036535	-1.12178	down	0.00123671	0.01331	6	91338946	91340275	+	protein_coding	oxygen evolving complex 33kDa subunit
BML1234 0h-VS-06h	Zm00001d036573	-1.12277	down	0.00309373	0.0288468	6	93292337	93296438	+	protein_coding	RNI-like superfamily protein
BML1234 0h-VS-06h	Zm00001d036768	1.78747	up	2.61577e-06	5.69781e-05	6	100159664	100160590	+	protein_coding	Transcription factor MYB44
BML1234 0h-VS-06h	Zm00001d036777	1.11835	up	0.00447884	0.0390974	6	100491976	100495667	+	protein_coding	Nudix hydrolase 10
BML1234 0h-VS-06h	Zm00001d036780	1.33993	up	0.00220716	0.0216102	6	100661361	100661735	-	protein_coding	--
BML1234 0h-VS-06h	Zm00001d036827	-1.37496	down	0.000104447	0.00152787	6	102933390	102942927	-	protein_coding	Microtubule-associated protein MAP65-1a
BML1234 0h-VS-06h	Zm00001d036835	1.2647	up	0.000160161	0.00223064	6	103312927	103315228	-	protein_coding	Peroxidase 67
BML1234 0h-VS-06h	Zm00001d036918	1.52314	up	2.95718e-06	6.35824e-05	6	106378038	106379735	-	protein_coding	Auxin-responsive protein IAA15
BML1234 0h-VS-06h	Zm00001d036946	-2.72794	down	6.34397e-16	5.87603e-14	6	106962392	106964189	+	protein_coding	--
BML1234 0h-VS-06h	Zm00001d036950	1.1975	up	1.65609e-06	3.77821e-05	6	107185515	107185985	+	protein_coding	--
BML1234 0h-VS-06h	Zm00001d036951	1.18506	up	2.95908e-06	6.35824e-05	6	107194843	107195520	+	protein_coding	glutathione transferase19
BML1234 0h-VS-06h	Zm00001d036965	1.33036	up	5.99168e-10	2.57016e-08	6	107624423	107627557	-	protein_coding	Zinc transporter 4
BML1234 0h-VS-06h	Zm00001d036972	1.31502	up	0.000152027	0.00213439	6	108025774	108029527	-	protein_coding	Putative leucine-rich repeat receptor-like protein kinase family protein
BML1234 0h-VS-06h	Zm00001d036978	-1.05871	down	0.00596505	0.0498468	6	108109102	108113917	-	protein_coding	HAD superfamily subfamily IIIB acid phosphatase
BML1234 0h-VS-06h	Zm00001d037005	1.60741	up	2.98295e-05	0.000504079	6	108815418	108816992	+	protein_coding	Putative FAD-binding Berberine family protein
BML1234 0h-VS-06h	Zm00001d037008	-1.98556	down	6.23954e-05	0.000963928	6	108876211	108878127	+	protein_coding	Putative FAD-binding Berberine family protein
BML1234 0h-VS-06h	Zm00001d037019	-2.34386	down	2.20923e-08	7.1699e-07	6	109329537	109330055	+	protein_coding	Putative RING zinc finger domain superfamily protein
BML1234 0h-VS-06h	Zm00001d037095	1.67993	up	8.01113e-08	2.36708e-06	6	112016445	112017440	+	protein_coding	Putative RING zinc finger domain superfamily protein
BML1234 0h-VS-06h	Zm00001d037097	-1.15258	down	3.7379e-06	7.84809e-05	6	112036186	112037588	-	protein_coding	--
BML1234 0h-VS-06h	Zm00001d037165	2.75469	up	4.93377e-06	0.000100957	6	114596733	114597452	+	protein_coding	Putative AP2/EREBP transcription factor superfamily protein
BML1234 0h-VS-06h	Zm00001d037173	3.84358	up	1.63858e-06	3.74869e-05	6	114774903	114775199	-	protein_coding	EF hand family protein
BML1234 0h-VS-06h	Zm00001d037181	1.07015	up	0.00205483	0.0204438	6	114889409	114890914	+	protein_coding	--
BML1234 0h-VS-06h	Zm00001d037205	-2.82955	down	1.3353e-10	6.2813e-09	6	115761948	115762958	+	protein_coding	Protein EXORDIUM
BML1234 0h-VS-06h	Zm00001d037281	2.74754	up	9.53346e-05	0.00140736	6	119331327	119331593	-	protein_coding	--
BML1234 0h-VS-06h	Zm00001d037298	1.1625	up	7.0768e-06	0.000139228	6	119928858	119930267	+	protein_coding	UDP-glycosyltransferase 84A1
BML1234 0h-VS-06h	Zm00001d037305	1.21389	up	0.00318294	0.0295077	6	120190685	120196947	+	protein_coding	Potassium transporter 8
BML1234 0h-VS-06h	Zm00001d037337	-2.12387	down	1.66233e-14	1.30328e-12	6	122042511	122043530	+	protein_coding	Ribonucleoside-diphosphate reductase small chain C
BML1234 0h-VS-06h	Zm00001d037453	2.39289	up	1.14623e-25	2.89086e-23	6	125870108	125872775	+	protein_coding	Reticulon
BML1234 0h-VS-06h	Zm00001d037547	-1.71649	down	6.40039e-15	5.27478e-13	6	128952506	128954001	+	protein_coding	guaiacol peroxidase3
BML1234 0h-VS-06h	Zm00001d037689	1.53892	up	2.70991e-09	1.03327e-07	6	134063370	134066401	+	protein_coding	hexokinase7
BML1234 0h-VS-06h	Zm00001d037693	3.71648	up	5.08558e-13	3.23576e-11	6	134212972	134216929	+	protein_coding	Malic enzyme
BML1234 0h-VS-06h	Zm00001d037703	-1.38654	down	1.54308e-08	5.15173e-07	6	134486917	134487330	+	protein_coding	--
BML1234 0h-VS-06h	Zm00001d037705	-3.09489	down	2.37947e-23	4.48733e-21	6	134515505	134515831	+	protein_coding	--
BML1234 0h-VS-06h	Zm00001d037715	2.01303	up	1.53303e-18	1.76324e-16	6	135010426	135010557	+	protein_coding	--
BML1234 0h-VS-06h	Zm00001d037730	5.00892	up	4.24027e-107	8.87616e-103	6	135518348	135518611	-	protein_coding	--
BML1234 0h-VS-06h	Zm00001d037733	1.82835	up	1.27883e-07	3.64215e-06	6	135558617	135560426	+	protein_coding	Aquaporin NIP-type
BML1234 0h-VS-06h	Zm00001d037792	2.32246	up	0.000113852	0.0016539	6	137882045	137884132	-	protein_coding	--
BML1234 0h-VS-06h	Zm00001d037849	-1.51011	down	1.13508e-15	1.00256e-13	6	139653712	139656071	+	protein_coding	Trans-cinnamate 4-monooxygenase
BML1234 0h-VS-06h	Zm00001d037872	1.91162	up	0.000296311	0.00384067	6	140520704	140530189	-	protein_coding	Protein BONZAI 3
BML1234 0h-VS-06h	Zm00001d037894	10.5365	up	2.47395e-61	1.03575e-57	6	141324495	141325549	-	protein_coding	Dehydrin DHN1
BML1234 0h-VS-06h	Zm00001d037909	2.16352	up	0.00348415	0.0318488	6	141669423	141669944	-	protein_coding	--
BML1234 0h-VS-06h	Zm00001d037914	2.50872	up	3.01015e-05	0.000507339	6	141839892	141840377	-	protein_coding	--
BML1234 0h-VS-06h	Zm00001d037935	1.51154	up	0.00165304	0.0169126	6	142626643	142628259	-	protein_coding	--
BML1234 0h-VS-06h	Zm00001d037969	-1.65942	down	3.03047e-10	1.3526e-08	6	143835888	143836243	+	protein_coding	Inhibitor I family protein%3B Potato inhibitor I family
BML1234 0h-VS-06h	Zm00001d038023	1.29373	up	1.78857e-07	4.91985e-06	6	145529821	145531626	-	protein_coding	Putative WRKY DNA-binding domain superfamily protein
BML1234 0h-VS-06h	Zm00001d038045	2.88283	up	0.000858504	0.00981429	6	145988535	145990885	+	protein_coding	Aspartic proteinase A1
BML1234 0h-VS-06h	Zm00001d038065	1.00015	up	9.64393e-05	0.00142066	6	146729701	146732419	-	protein_coding	Annexin D4
BML1234 0h-VS-06h	Zm00001d038080	2.59062	up	6.6686e-05	0.00101745	6	147037411	147040562	-	protein_coding	agenet domain protein
BML1234 0h-VS-06h	Zm00001d038151	1.58127	up	1.23908e-09	5.01695e-08	6	149571579	149572895	+	protein_coding	--
BML1234 0h-VS-06h	Zm00001d038163	2.10051	up	6.46917e-29	2.25699e-26	6	150024486	150035717	+	protein_coding	pyruvate orthophosphate dikinase1
BML1234 0h-VS-06h	Zm00001d038178	3.78828	up	8.85551e-17	8.5425e-15	6	150602516	150603595	+	protein_coding	Probable carboxylesterase 17
BML1234 0h-VS-06h	Zm00001d038181	2.31442	up	1.03171e-07	2.9871e-06	6	150745127	150748423	-	protein_coding	Protein NRT1/ PTR FAMILY 3.1
BML1234 0h-VS-06h	Zm00001d038221	2.64233	up	3.46654e-24	7.71969e-22	6	151942943	151944950	+	protein_coding	NAC domain containing protein 32
BML1234 0h-VS-06h	Zm00001d038226	2.89749	up	4.48819e-08	1.38367e-06	6	151988250	151991045	-	protein_coding	sugars will eventually be exported transporter1b
BML1234 0h-VS-06h	Zm00001d038262	-1.25266	down	4.40001e-07	1.14145e-05	6	152608623	152611425	-	protein_coding	Patellin-1
BML1234 0h-VS-06h	Zm00001d038320	3.17305	up	0.000403881	0.0050324	6	154382390	154383061	-	protein_coding	Putative AP2/EREBP transcription factor superfamily protein
BML1234 0h-VS-06h	Zm00001d038325	-1.84079	down	1.37804e-07	3.89817e-06	6	154463287	154465019	-	protein_coding	--
BML1234 0h-VS-06h	Zm00001d038335	1.28779	up	0.0005328	0.00642124	6	154795657	154796198	-	protein_coding	OSJNBb0008G24.13 protein
BML1234 0h-VS-06h	Zm00001d038352	-1.00968	down	3.11635e-05	0.000523552	6	155011567	155014793	-	protein_coding	--
BML1234 0h-VS-06h	Zm00001d038401	2.02338	up	1.62278e-11	8.73258e-10	6	156376400	156376642	-	protein_coding	--
BML1234 0h-VS-06h	Zm00001d038408	4.06423	up	1.16349e-14	9.36741e-13	6	156584166	156585091	-	protein_coding	--
BML1234 0h-VS-06h	Zm00001d038436	-3.51388	down	6.63754e-05	0.00101472	6	157247855	157248457	+	protein_coding	Abscisic acid receptor PYL5
BML1234 0h-VS-06h	Zm00001d038446	-2.9977	down	0.000222142	0.00299427	6	157407857	157411040	+	protein_coding	Dehydration-responsive element-binding protein 2E
BML1234 0h-VS-06h	Zm00001d038471	1.77493	up	2.84549e-11	1.45992e-09	6	157965104	157967206	+	protein_coding	U-box domain-containing protein 16
BML1234 0h-VS-06h	Zm00001d038478	-1.6058	down	0.00524199	0.0445878	6	158330439	158331059	+	protein_coding	Putative RING zinc finger domain superfamily protein%253B RING-H2 finger protein ATL5A
BML1234 0h-VS-06h	Zm00001d038551	2.46473	up	1.41329e-07	3.97639e-06	6	159762742	159766125	-	protein_coding	Putative DUF26-domain receptor-like protein kinase family protein
BML1234 0h-VS-06h	Zm00001d038558	1.93604	up	1.31193e-13	8.77398e-12	6	159804909	159805962	-	protein_coding	cystatin3
BML1234 0h-VS-06h	Zm00001d038575	-1.79025	down	0.00022442	0.00301915	6	160174024	160174296	+	protein_coding	--
BML1234 0h-VS-06h	Zm00001d038585	1.09869	up	9.76705e-06	0.000184525	6	160539493	160540155	-	protein_coding	Putative AP2/EREBP transcription factor superfamily protein
BML1234 0h-VS-06h	Zm00001d038598	-2.40175	down	1.17437e-17	1.22915e-15	6	160693573	160695070	+	protein_coding	Peroxidase 2%253B Peroxidase R15
BML1234 0h-VS-06h	Zm00001d038645	-1.64677	down	5.79589e-06	0.000115548	6	161639242	161641010	+	protein_coding	GDSL esterase/lipase
BML1234 0h-VS-06h	Zm00001d038694	2.01046	up	0.000826094	0.00949622	6	162651737	162653521	-	protein_coding	NAD(P)-binding Rossmann-fold superfamily protein
BML1234 0h-VS-06h	Zm00001d038703	3.30454	up	1.79101e-12	1.07118e-10	6	162999184	163000694	-	protein_coding	O-methyltransferase ZRP4
BML1234 0h-VS-06h	Zm00001d038741	-1.51209	down	1.60621e-08	5.34545e-07	6	163651425	163652698	-	protein_coding	Pistil-specific extensin-like protein
BML1234 0h-VS-06h	Zm00001d038846	3.04915	up	1.66465e-30	6.96922e-28	6	165730468	165734191	-	protein_coding	Protein phosphatase 2C 16
BML1234 0h-VS-06h	Zm00001d038870	3.85978	up	1.26996e-09	5.13207e-08	6	166160261	166161550	+	protein_coding	Late embryogenesis abundant protein%252C group 3
BML1234 0h-VS-06h	Zm00001d038907	2.06454	up	1.27668e-14	1.01553e-12	6	166776865	166778085	+	protein_coding	AP2/ERF and B3 domain-containing transcription repressor TEM1
BML1234 0h-VS-06h	Zm00001d038913	4.8834	up	2.01917e-49	3.84247e-46	6	166868333	166868629	+	protein_coding	lipid transfer protein1
BML1234 0h-VS-06h	Zm00001d038952	4.13359	up	7.65991e-05	0.00115025	6	167574706	167576212	-	protein_coding	--
BML1234 0h-VS-06h	Zm00001d038997	-1.3368	down	2.6014e-06	5.67241e-05	6	168460675	168460956	+	protein_coding	--
BML1234 0h-VS-06h	Zm00001d039065	1.33405	up	1.23161e-10	5.83289e-09	6	169491185	169496107	+	protein_coding	G-box binding factor
BML1234 0h-VS-06h	Zm00001d039103	2.80723	up	1.31594e-18	1.52191e-16	6	170106206	170106700	-	protein_coding	--
BML1234 0h-VS-06h	Zm00001d039112	2.16521	up	0.00091642	0.0103526	6	170243017	170243871	-	protein_coding	DUF1645 family protein
BML1234 0h-VS-06h	Zm00001d039173	-1.53012	down	2.70028e-17	2.71755e-15	6	171777021	171780090	+	protein_coding	hypersensitive induced reaction3
BML1234 0h-VS-06h	Zm00001d039183	1.11672	up	0.00025243	0.00333593	6	172092066	172094056	+	protein_coding	Protein HYPER-SENSITIVITY-RELATED 4
BML1234 0h-VS-06h	Zm00001d039216	-1.636	down	1.95373e-10	9.06817e-09	6	172922907	172924082	-	protein_coding	Putative RING zinc finger domain superfamily protein
BML1234 0h-VS-06h	Zm00001d039241	-1.97252	down	4.88396e-10	2.12108e-08	3	393259	395283	+	protein_coding	S-type anion channel SLAH1
BML1234 0h-VS-06h	Zm00001d039243	2.40675	up	0.000914223	0.0103446	3	446254	447387	+	protein_coding	Receptor-like serine/threonine-protein kinase
BML1234 0h-VS-06h	Zm00001d039245	1.22074	up	7.98228e-07	1.9543e-05	3	474649	476986	-	protein_coding	WRKY transcription factor 6
BML1234 0h-VS-06h	Zm00001d039264	-1.43415	down	0.000247846	0.00328364	3	767084	768838	-	protein_coding	D-amino-acid transaminase chloroplastic
BML1234 0h-VS-06h	Zm00001d039267	-1.2033	down	2.93333e-06	6.32373e-05	3	838392	842742	-	protein_coding	Auxin response factor 7
BML1234 0h-VS-06h	Zm00001d039273	-1.07845	down	0.000572476	0.00681275	3	900767	901685	-	protein_coding	SOUL heme-binding family protein
BML1234 0h-VS-06h	Zm00001d039295	1.41882	up	0.000590599	0.00700454	3	1201798	1203788	-	protein_coding	--
BML1234 0h-VS-06h	Zm00001d039387	-2.6773	down	6.37234e-24	1.29507e-21	3	3142741	3145531	+	protein_coding	SOUL heme-binding family protein
BML1234 0h-VS-06h	Zm00001d039426	1.05053	up	0.00205483	0.0204438	3	3976696	3979365	+	protein_coding	Beta-glucuronosyltransferase GlcAT14B
BML1234 0h-VS-06h	Zm00001d039437	-2.05455	down	5.69746e-12	3.24973e-10	3	4316527	4318099	+	protein_coding	B-box zinc finger protein 22
BML1234 0h-VS-06h	Zm00001d039459	2.43285	up	9.12201e-06	0.000174529	3	4941036	4943303	-	protein_coding	Putative transcription factor bHLH041
BML1234 0h-VS-06h	Zm00001d039492	1.06435	up	1.87995e-05	0.000334186	3	5810144	5811850	+	protein_coding	myb-like transcription factor family protein
BML1234 0h-VS-06h	Zm00001d039496	-1.98436	down	9.74524e-08	2.84119e-06	3	5913103	5914797	+	protein_coding	R2R3MYB-domain protein
BML1234 0h-VS-06h	Zm00001d039499	1.72149	up	1.2359e-12	7.52068e-11	3	6010215	6014021	-	protein_coding	ATP-dependent 6-phosphofructokinase 4 chloroplastic
BML1234 0h-VS-06h	Zm00001d039512	2.00903	up	4.29243e-14	3.15275e-12	3	6248365	6252317	+	protein_coding	hexokinase1
BML1234 0h-VS-06h	Zm00001d039524	3.85489	up	6.98494e-31	3.11097e-28	3	7085192	7086610	-	protein_coding	Transposon protein CACTA%252C En/Spm sub-class
BML1234 0h-VS-06h	Zm00001d039575	1.41329	up	1.58575e-07	4.39079e-06	3	8204808	8206696	+	protein_coding	1-aminocyclopropane-1-carboxylate oxidase
BML1234 0h-VS-06h	Zm00001d039589	-2.37807	down	7.94227e-24	1.58339e-21	3	8521898	8533430	+	protein_coding	gigantea2
BML1234 0h-VS-06h	Zm00001d039615	2.28968	up	4.73726e-21	7.03298e-19	3	9134058	9135428	+	protein_coding	HXXXD-type acyl-transferase family protein
BML1234 0h-VS-06h	Zm00001d039634	-3.47366	down	6.77569e-08	2.02333e-06	3	9745656	9748061	+	protein_coding	dwarf plant1
BML1234 0h-VS-06h	Zm00001d039670	1.0197	up	5.04305e-07	1.27649e-05	3	11500060	11504969	+	protein_coding	phospholipase D1
BML1234 0h-VS-06h	Zm00001d039685	4.97965	up	1.82153e-23	3.53057e-21	3	11843728	11847491	+	protein_coding	Probable galactinol--sucrose galactosyltransferase 5
BML1234 0h-VS-06h	Zm00001d039695	-1.93957	down	0.00409027	0.0364192	3	12253982	12281366	-	protein_coding	S-adenosyl-L-methionine-dependent methyltransferases superfamily protein
BML1234 0h-VS-06h	Zm00001d039697	-2.11548	down	0.000117126	0.00169684	3	12344885	12347351	+	protein_coding	Cytochrome P450 monooxygenase
BML1234 0h-VS-06h	Zm00001d039732	1.6337	up	5.46333e-10	2.35802e-08	3	13174525	13178562	-	protein_coding	Staphylococcal-like nuclease CAN1
BML1234 0h-VS-06h	Zm00001d039764	1.59931	up	0.000155774	0.00217969	3	14220288	14222436	-	protein_coding	Transcription factor bHLH51
BML1234 0h-VS-06h	Zm00001d039769	1.26912	up	1.56452e-07	4.34928e-06	3	14333996	14339635	+	protein_coding	RING/U-box superfamily protein
BML1234 0h-VS-06h	Zm00001d039771	-2.5315	down	0.000312332	0.00401353	3	14423056	14424523	+	protein_coding	--
BML1234 0h-VS-06h	Zm00001d039772	2.56626	up	5.9884e-05	0.000929934	3	14469749	14484983	-	protein_coding	Serine carboxypeptidase K10B2.2
BML1234 0h-VS-06h	Zm00001d039791	-3.34124	down	0.000978809	0.0108778	3	14788097	14788336	-	protein_coding	Auxin responsive protein
BML1234 0h-VS-06h	Zm00001d039795	2.52575	up	0.00443541	0.0387668	3	15022780	15024252	+	protein_coding	Probable carboxylesterase 15
BML1234 0h-VS-06h	Zm00001d039799	2.57419	up	8.92775e-14	6.12737e-12	3	15169209	15170228	+	protein_coding	Probable carboxylesterase 15
BML1234 0h-VS-06h	Zm00001d039851	1.16736	up	4.44972e-06	9.20415e-05	3	16611925	16616740	-	protein_coding	--
BML1234 0h-VS-06h	Zm00001d039880	1.76685	up	0.00107179	0.0117498	3	17453267	17454450	-	protein_coding	Lecithin-cholesterol acyltransferase-like 1
BML1234 0h-VS-06h	Zm00001d039941	2.91179	up	4.35049e-09	1.61184e-07	3	20014552	20015052	-	protein_coding	16.9 kDa class I heat shock protein 2
BML1234 0h-VS-06h	Zm00001d039946	-1.91329	down	0.00211214	0.0208751	3	20167524	20169961	+	protein_coding	glycosyl hydrolase family 10 protein / carbohydrate-binding domain-containing protein
BML1234 0h-VS-06h	Zm00001d039997	2.21367	up	1.77169e-11	9.46091e-10	3	22422784	22423236	+	protein_coding	NPR1 interactor
BML1234 0h-VS-06h	Zm00001d040003	-1.73716	down	0.00211214	0.0208751	3	22543761	22544342	+	protein_coding	--
BML1234 0h-VS-06h	Zm00001d040026	5.42999	up	9.33928e-07	2.24196e-05	3	23369523	23371202	-	protein_coding	Bowman-Birk type trypsin inhibitor
BML1234 0h-VS-06h	Zm00001d040027	2.94771	up	2.0067e-14	1.55005e-12	3	23377488	23378234	-	protein_coding	Bowman-Birk type wound-induced proteinase inhibitor WIP1 [Source:UniProtKB/TrEMBL%3BAcc:B4FYK1]
BML1234 0h-VS-06h	Zm00001d040028	2.47714	up	2.841e-15	2.43732e-13	3	23433456	23434226	-	protein_coding	--
BML1234 0h-VS-06h	Zm00001d040029	3.39852	up	2.48102e-10	1.13148e-08	3	23586531	23587232	-	protein_coding	Bowman-Birk type wound-induced proteinase inhibitor WIP1 [Source:UniProtKB/TrEMBL%3BAcc:B4FPL1]
BML1234 0h-VS-06h	Zm00001d040048	2.98158	up	8.37548e-19	9.84901e-17	3	24757160	24757639	+	protein_coding	--
BML1234 0h-VS-06h	Zm00001d040050	3.19112	up	1.39656e-08	4.70002e-07	3	24828379	24828873	-	protein_coding	--
BML1234 0h-VS-06h	Zm00001d040148	3.52771	up	1.25006e-07	3.56506e-06	3	29230164	29233762	-	protein_coding	basic helix-loop-helix (bHLH) DNA-binding superfamily protein
BML1234 0h-VS-06h	Zm00001d040163	1.06522	up	3.61675e-05	0.000596137	3	29846486	29852954	+	protein_coding	deoxy xylulose reductoisomerase1
BML1234 0h-VS-06h	Zm00001d040190	2.28867	up	9.23937e-24	1.8246e-21	3	31509737	31513060	-	protein_coding	hydroxyproline-rich glycoprotein family protein
BML1234 0h-VS-06h	Zm00001d040245	-1.37517	down	1.12938e-06	2.67133e-05	3	33490795	33491514	+	protein_coding	Putative serine type endopeptidase inhibitor
BML1234 0h-VS-06h	Zm00001d040292	1.45275	up	1.63938e-20	2.31873e-18	3	36020981	36021268	-	protein_coding	Protein induced upon tuberization
BML1234 0h-VS-06h	Zm00001d040298	1.25043	up	5.79108e-08	1.75434e-06	3	36417931	36418257	-	protein_coding	FPF1-like protein 1
BML1234 0h-VS-06h	Zm00001d040304	-2.02412	down	0.000296311	0.00384067	3	36892545	36892988	+	protein_coding	--
BML1234 0h-VS-06h	Zm00001d040308	-1.74835	down	0.00294871	0.0276671	3	37004302	37006317	-	protein_coding	phosphoadenosine phosphosulfate (PAPS) reductase family protein
BML1234 0h-VS-06h	Zm00001d040310	-1.23314	down	0.00459411	0.039904	3	37114976	37116953	-	protein_coding	--
BML1234 0h-VS-06h	Zm00001d040325	1.12038	up	1.88063e-05	0.000334186	3	38294402	38299380	-	protein_coding	--
BML1234 0h-VS-06h	Zm00001d040399	-1.06826	down	0.000242854	0.00323801	3	41314143	41316176	-	protein_coding	Peroxidase 24
BML1234 0h-VS-06h	Zm00001d040468	1.6429	up	5.72572e-08	1.7421e-06	3	45120037	45134869	-	protein_coding	major facilitator superfamily defense1
BML1234 0h-VS-06h	Zm00001d040509	-1.05008	down	1.72642e-05	0.000309675	3	47520802	47522705	-	protein_coding	beta tubulin5
BML1234 0h-VS-06h	Zm00001d040544	-1.47443	down	2.29869e-06	5.07044e-05	3	48922461	48923574	+	protein_coding	Hydrophobic protein LTI6B
BML1234 0h-VS-06h	Zm00001d040581	-2.93003	down	2.40803e-20	3.36048e-18	3	51339912	51341352	+	protein_coding	Peroxidase 2
BML1234 0h-VS-06h	Zm00001d040594	2.26201	up	1.05504e-07	3.05043e-06	3	52179189	52180100	+	protein_coding	Cpm7
BML1234 0h-VS-06h	Zm00001d040619	1.48985	up	5.97932e-07	1.49719e-05	3	54139362	54139841	+	protein_coding	DUF4228 domain protein
BML1234 0h-VS-06h	Zm00001d040660	1.62011	up	2.47184e-08	7.96047e-07	3	56947607	56948312	-	protein_coding	Late embryogenesis abundant protein
BML1234 0h-VS-06h	Zm00001d040720	-1.26816	down	3.53257e-07	9.37228e-06	3	59856753	59860252	+	protein_coding	Polyketide cyclase/dehydrase and lipid transport superfamily protein
BML1234 0h-VS-06h	Zm00001d040756	-1.7169	down	0.00594356	0.0497268	3	63771715	63771966	+	protein_coding	--
BML1234 0h-VS-06h	Zm00001d040826	1.52505	up	0.00165304	0.0169126	3	68119804	68120244	-	protein_coding	--
BML1234 0h-VS-06h	Zm00001d040959	-1.30006	down	0.00185712	0.018735	3	83206343	83223323	+	protein_coding	Protein LNK2
BML1234 0h-VS-06h	Zm00001d041077	1.55556	up	2.288e-05	0.000400123	3	95600395	95603031	-	protein_coding	Quinolinate synthase chloroplastic
BML1234 0h-VS-06h	Zm00001d041082	1.7631	up	6.00467e-08	1.81365e-06	3	96077271	96081198	+	protein_coding	kaurene synthase4
BML1234 0h-VS-06h	Zm00001d041111	-4.59948	down	8.11188e-07	1.97909e-05	3	97974955	97982185	-	protein_coding	transporter of mugineic acid1
BML1234 0h-VS-06h	Zm00001d041192	-1.40562	down	2.77606e-08	8.89911e-07	3	104338411	104343309	-	protein_coding	sucrose transporter4
BML1234 0h-VS-06h	Zm00001d041229	2.0096	up	9.19758e-06	0.000175669	3	106709675	106715943	+	protein_coding	CSC1-like protein RXW8
BML1234 0h-VS-06h	Zm00001d041293	2.52401	up	0.000181009	0.00249773	3	110707526	110708014	-	protein_coding	--
BML1234 0h-VS-06h	Zm00001d041327	2.20331	up	2.55857e-05	0.000439725	3	112397485	112399899	+	protein_coding	Probable LRR receptor-like serine/threonine-protein kinase
BML1234 0h-VS-06h	Zm00001d041392	1.11158	up	0.00596505	0.0498468	3	115687793	115691499	+	protein_coding	calcineurin B-like2
BML1234 0h-VS-06h	Zm00001d041454	2.1153	up	1.01526e-12	6.28771e-11	3	121253595	121256150	-	protein_coding	--
BML1234 0h-VS-06h	Zm00001d041472	1.39899	up	1.52424e-08	5.09695e-07	3	122367956	122372020	+	protein_coding	NAC domain-containing protein 21/22
BML1234 0h-VS-06h	Zm00001d041571	-2.21425	down	4.826e-20	6.43457e-18	3	127608422	127609744	+	protein_coding	Eukaryotic aspartyl protease family protein
BML1234 0h-VS-06h	Zm00001d041573	2.09173	up	4.84634e-10	2.10911e-08	3	127699572	127702994	+	protein_coding	protein kinase-related
BML1234 0h-VS-06h	Zm00001d041574	1.77903	up	1.72646e-09	6.78047e-08	3	127727027	127731169	+	protein_coding	Probable LRR receptor-like serine/threonine-protein kinase
BML1234 0h-VS-06h	Zm00001d041590	-1.48341	down	6.79501e-10	2.87935e-08	3	128629007	128633579	+	protein_coding	Boron transporter 1
BML1234 0h-VS-06h	Zm00001d041611	-1.61765	down	7.51396e-10	3.1521e-08	3	129670740	129671244	+	protein_coding	--
BML1234 0h-VS-06h	Zm00001d041726	1.1087	up	1.1962e-07	3.43015e-06	3	135359546	135361248	-	protein_coding	Protein DOWNY MILDEW RESISTANCE 6
BML1234 0h-VS-06h	Zm00001d041741	-1.09359	down	0.00247073	0.023834	3	135630419	135632423	-	protein_coding	Cytochrome P450 71D7
BML1234 0h-VS-06h	Zm00001d041773	-2.11991	down	1.67236e-14	1.30625e-12	3	137017318	137022601	+	protein_coding	Leucine-rich repeat protein kinase family protein
BML1234 0h-VS-06h	Zm00001d041775	-1.03824	down	0.000220906	0.00298529	3	137091203	137104652	+	protein_coding	2-dehydro-3-deoxyphosphooctonate aldolase 2
BML1234 0h-VS-06h	Zm00001d041792	-1.2466	down	0.00463113	0.0401588	3	138366541	138367017	+	protein_coding	--
BML1234 0h-VS-06h	Zm00001d041794	16.1572	up	1.20977e-43	1.33285e-40	3	138412583	138413068	+	protein_coding	--
BML1234 0h-VS-06h	Zm00001d041830	1.34906	up	0.000528061	0.0063748	3	139602989	139603219	+	protein_coding	Subtilisin inhibitor 1
BML1234 0h-VS-06h	Zm00001d041951	-1.42089	down	1.58575e-07	4.39079e-06	3	144984922	144986824	-	protein_coding	Ring zinc finger protein
BML1234 0h-VS-06h	Zm00001d041959	-2.70203	down	1.08317e-22	1.92153e-20	3	145848019	145849077	+	protein_coding	Zinc transporter 2
BML1234 0h-VS-06h	Zm00001d041961	-1.39452	down	3.36018e-07	8.94893e-06	3	145902278	145904069	+	protein_coding	Polyketide cyclase / dehydrase and lipid transport protein
BML1234 0h-VS-06h	Zm00001d041962	-1.4238	down	0.00247468	0.0238392	3	145905008	145908254	+	protein_coding	Glycerol-3-phosphate dehydrogenase [NAD(+)] 1 chloroplastic
BML1234 0h-VS-06h	Zm00001d041965	-1.57162	down	6.70148e-10	2.84548e-08	3	145917160	145918577	-	protein_coding	drought-induced 19
BML1234 0h-VS-06h	Zm00001d042056	1.10029	up	8.22581e-05	0.00122747	3	148916300	148916812	+	protein_coding	Calcium-binding protein CML38
BML1234 0h-VS-06h	Zm00001d042108	1.37072	up	2.74604e-11	1.41303e-09	3	150865319	150865897	-	protein_coding	Probable calcium-binding protein CML36
BML1234 0h-VS-06h	Zm00001d042114	3.42051	up	3.70291e-26	9.68913e-24	3	151474798	151475769	+	protein_coding	--
BML1234 0h-VS-06h	Zm00001d042115	4.15892	up	7.14065e-47	1.14981e-43	3	151475345	151475560	-	protein_coding	--
BML1234 0h-VS-06h	Zm00001d042143	-1.249	down	1.4053e-07	3.96459e-06	3	153385868	153387244	+	protein_coding	glucan endo-13-beta-glucosidase homolog1
BML1234 0h-VS-06h	Zm00001d042214	1.6437	up	5.52988e-07	1.39298e-05	3	156317221	156318186	+	protein_coding	Protein SRC2 homolog
BML1234 0h-VS-06h	Zm00001d042243	2.2908	up	9.66572e-11	4.65132e-09	3	157316082	157316822	+	protein_coding	Avr9/Cf-9 rapidly elicited protein
BML1234 0h-VS-06h	Zm00001d042263	1.16328	up	0.00109296	0.0119472	3	157976446	157978862	+	protein_coding	Inducer of CBF expression 2
BML1234 0h-VS-06h	Zm00001d042285	1.03285	up	3.56851e-05	0.000589113	3	158984072	158988815	+	protein_coding	--
BML1234 0h-VS-06h	Zm00001d042307	-3.2387	down	5.32287e-26	1.3756e-23	3	160125988	160126566	-	protein_coding	--
BML1234 0h-VS-06h	Zm00001d042383	-5.77972	down	1.28536e-19	1.64063e-17	3	164038335	164038655	-	protein_coding	--
BML1234 0h-VS-06h	Zm00001d042386	1.12881	up	5.42645e-05	0.000854074	3	164110010	164111917	+	protein_coding	--
BML1234 0h-VS-06h	Zm00001d042388	1.24159	up	0.0011059	0.0120321	3	164249419	164250498	+	protein_coding	DUF538 family protein
BML1234 0h-VS-06h	Zm00001d042493	1.35728	up	1.40906e-07	3.96983e-06	3	169439385	169441492	+	protein_coding	Hydroxyproline-rich glycoprotein (HRGP)
BML1234 0h-VS-06h	Zm00001d042503	-1.32171	down	7.12943e-07	1.76616e-05	3	169692378	169692827	-	protein_coding	--
BML1234 0h-VS-06h	Zm00001d042541	1.80068	up	5.1701e-12	2.96509e-10	3	171421717	171425401	+	protein_coding	lipoxygenase2
BML1234 0h-VS-06h	Zm00001d042549	1.86238	up	0.00232522	0.0226074	3	171514199	171518513	-	protein_coding	BTB/POZ and TAZ domain-containing protein 3
BML1234 0h-VS-06h	Zm00001d042551	1.35916	up	0.00150887	0.0156518	3	171554725	171558131	-	protein_coding	Integrin-linked protein kinase family
BML1234 0h-VS-06h	Zm00001d042660	1.20053	up	0.00132123	0.0140464	3	175804463	175806077	+	protein_coding	--
BML1234 0h-VS-06h	Zm00001d042717	3.38557	up	6.63754e-05	0.00101472	3	178106747	178109443	+	protein_coding	Ethylene-responsive transcription factor ABR1
BML1234 0h-VS-06h	Zm00001d042721	1.93626	up	1.29736e-13	8.70439e-12	3	178186600	178189773	+	protein_coding	G-box-binding factor 4
BML1234 0h-VS-06h	Zm00001d042723	1.3602	up	0.00150887	0.0156518	3	178231343	178234426	+	protein_coding	Omega-hydroxypalmitate O-feruloyl transferase
BML1234 0h-VS-06h	Zm00001d042739	1.95249	up	4.20394e-07	1.09864e-05	3	178562121	178563551	-	protein_coding	Anthocyanidin 3-O-glucosyltransferase
BML1234 0h-VS-06h	Zm00001d042749	3.00233	up	7.5757e-23	1.36709e-20	3	178870576	178871292	+	protein_coding	Protein YLS9
BML1234 0h-VS-06h	Zm00001d042767	1.76802	up	1.55086e-17	1.61513e-15	3	179140820	179142662	-	protein_coding	Glucan endo-13-beta-glucosidase 14
BML1234 0h-VS-06h	Zm00001d042811	1.87877	up	0.000296311	0.00384067	3	180893820	180895226	+	protein_coding	Nematode resistance protein-like HSPRO2
BML1234 0h-VS-06h	Zm00001d042848	1.60683	up	1.94613e-11	1.02874e-09	3	181947006	181957835	-	protein_coding	Laccase-7
BML1234 0h-VS-06h	Zm00001d042851	1.7562	up	7.67332e-13	4.80915e-11	3	182063972	182069662	-	protein_coding	Phosphatidylinositol:ceramide inositolphosphotransferase 1
BML1234 0h-VS-06h	Zm00001d042862	3.23019	up	6.7827e-14	4.80968e-12	3	182290784	182291570	+	protein_coding	Lipid binding protein
BML1234 0h-VS-06h	Zm00001d042863	1.94738	up	4.55372e-09	1.68415e-07	3	182291531	182295298	-	protein_coding	--
BML1234 0h-VS-06h	Zm00001d042875	1.74926	up	1.40203e-05	0.000258123	3	182600099	182600389	-	protein_coding	--
BML1234 0h-VS-06h	Zm00001d042886	2.84499	up	2.48466e-11	1.29382e-09	3	182899703	182901648	-	protein_coding	protein phosphatase homolog3
BML1234 0h-VS-06h	Zm00001d042887	2.31044	up	1.69925e-17	1.76091e-15	3	183054259	183055710	+	protein_coding	Avr9/Cf-9 rapidly elicited protein 137 [Source:UniProtKB/TrEMBL%3BAcc:B4FAJ5]
BML1234 0h-VS-06h	Zm00001d042898	1.64264	up	0.000474019	0.00582315	3	183232126	183233460	+	protein_coding	Aspartic proteinase PCS1
BML1234 0h-VS-06h	Zm00001d042918	1.69252	up	3.14387e-05	0.000527003	3	183917547	183919314	-	protein_coding	ENTH/VHS family protein
BML1234 0h-VS-06h	Zm00001d042934	2.39091	up	3.57311e-08	1.1197e-06	3	184481243	184482319	+	protein_coding	Zinc finger%252C C2H2 type family protein
BML1234 0h-VS-06h	Zm00001d042935	-2.95047	down	1.40044e-06	3.24285e-05	3	184486585	184487381	+	protein_coding	--
BML1234 0h-VS-06h	Zm00001d042936	-1.64139	down	1.69866e-07	4.69103e-06	3	184526238	184526507	+	protein_coding	--
BML1234 0h-VS-06h	Zm00001d042948	1.41011	up	7.10739e-06	0.000139699	3	184682796	184686562	+	protein_coding	Protein binding protein
BML1234 0h-VS-06h	Zm00001d043019	1.40996	up	4.16387e-05	0.000676725	3	186606093	186608615	-	protein_coding	Laccase-13
BML1234 0h-VS-06h	Zm00001d043025	1.39787	up	2.67957e-05	0.000458264	3	186840855	186843842	-	protein_coding	Probable WRKY transcription factor 33
BML1234 0h-VS-06h	Zm00001d043056	1.08066	up	1.24527e-05	0.000231504	3	187649277	187655281	+	protein_coding	Protein kinase superfamily protein
BML1234 0h-VS-06h	Zm00001d043075	1.15947	up	9.71632e-07	2.32448e-05	3	188435277	188444488	+	protein_coding	Leucine-rich repeat protein kinase family protein
BML1234 0h-VS-06h	Zm00001d043087	1.46315	up	2.5828e-05	0.000442074	3	188863997	188864635	-	protein_coding	GTP binding protein
BML1234 0h-VS-06h	Zm00001d043121	2.22872	up	2.97837e-08	9.504e-07	3	189739582	189740244	-	protein_coding	Osmotin-like protein OSM34
BML1234 0h-VS-06h	Zm00001d043180	5.93691	up	7.61251e-11	3.70588e-09	3	190784487	190785347	-	protein_coding	EID1-like F-box protein 3
BML1234 0h-VS-06h	Zm00001d043183	-1.12043	down	2.36408e-06	5.19825e-05	3	190815534	190816511	-	protein_coding	Probable E3 ubiquitin-protein ligase RHC1A
BML1234 0h-VS-06h	Zm00001d043205	2.09573	up	1.26059e-14	1.00717e-12	3	191580135	191580848	-	protein_coding	Ethylene-responsive transcription factor 4
BML1234 0h-VS-06h	Zm00001d043209	3.68921	up	0.000275507	0.00360224	3	191813023	191813262	-	protein_coding	--
BML1234 0h-VS-06h	Zm00001d043256	-3.3215	down	2.23246e-13	1.46038e-11	3	193473580	193476982	-	protein_coding	G-type lectin S-receptor-like serine/threonine-protein kinase B120
BML1234 0h-VS-06h	Zm00001d043258	1.39391	up	0.00397375	0.0355177	3	193663756	193664037	+	protein_coding	Caltractin
BML1234 0h-VS-06h	Zm00001d043339	1.61564	up	4.37172e-07	1.13681e-05	3	197024510	197025977	+	protein_coding	RING/U-box superfamily protein
BML1234 0h-VS-06h	Zm00001d043344	2.4651	up	2.25608e-05	0.000395532	3	197152506	197154049	+	protein_coding	glutathione transferase8
BML1234 0h-VS-06h	Zm00001d043382	1.04139	up	4.06237e-09	1.51853e-07	3	198283208	198288738	+	protein_coding	glutamate-oxaloacetate transaminase1
BML1234 0h-VS-06h	Zm00001d043411	1.66321	up	0.000308865	0.0039763	3	199019233	199021284	-	protein_coding	gibberellin 2-oxidase3
BML1234 0h-VS-06h	Zm00001d043413	-1.06542	down	0.00114825	0.0124347	3	199047486	199047710	-	protein_coding	Putative uncharacterized protein [Source:UniProtKB/TrEMBL%3BAcc:B6SIK7]
BML1234 0h-VS-06h	Zm00001d043427	-2.80667	down	6.0831e-17	5.92268e-15	3	199485601	199485861	+	protein_coding	--
BML1234 0h-VS-06h	Zm00001d043443	1.24713	up	0.000458354	0.00564396	3	200300085	200302486	-	protein_coding	Mannan endo-14-beta-mannosidase 2
BML1234 0h-VS-06h	Zm00001d043487	1.45197	up	0.00434669	0.0382283	3	201658484	201660696	+	protein_coding	--
BML1234 0h-VS-06h	Zm00001d043512	1.16149	up	3.61928e-06	7.62196e-05	3	202361988	202365947	-	protein_coding	Protein kinase family protein with leucine-rich repeat domain
BML1234 0h-VS-06h	Zm00001d043516	-2.24466	down	1.55603e-05	0.000281411	3	202493784	202501702	+	protein_coding	LysM domain receptor-like kinase 3
BML1234 0h-VS-06h	Zm00001d043523	-6.62741	down	1.16866e-13	7.89148e-12	3	202712631	202713672	-	protein_coding	Profilin
BML1234 0h-VS-06h	Zm00001d043536	3.35717	up	1.03803e-30	4.43451e-28	3	203125767	203126960	+	protein_coding	Heat stress transcription factor C-1
BML1234 0h-VS-06h	Zm00001d043586	1.44449	up	0.000590599	0.00700454	3	204438188	204438472	+	protein_coding	--
BML1234 0h-VS-06h	Zm00001d043595	1.26834	up	0.00322649	0.0298137	3	204592723	204595734	-	protein_coding	Regulator of chromosome condensation (RCC1) family protein
BML1234 0h-VS-06h	Zm00001d043600	1.03281	up	0.0023517	0.0227908	3	204844393	204848290	-	protein_coding	Ribose-phosphate pyrophosphokinase 3 chloroplastic
BML1234 0h-VS-06h	Zm00001d043611	-1.35053	down	0.00220716	0.0216102	3	205136822	205138473	-	protein_coding	R2R3MYB-domain protein
BML1234 0h-VS-06h	Zm00001d043612	1.90091	up	0.00594356	0.0497268	3	205152631	205154600	+	protein_coding	Protein MARD1
BML1234 0h-VS-06h	Zm00001d043613	1.24067	up	2.95882e-08	9.45602e-07	3	205192540	205198352	-	protein_coding	CHY-type/CTCHY-type/RING-type Zinc finger protein
BML1234 0h-VS-06h	Zm00001d043652	2.18314	up	2.24279e-17	2.29016e-15	3	206061769	206065885	+	protein_coding	Probable choline kinase 2
BML1234 0h-VS-06h	Zm00001d043662	1.94297	up	1.92053e-06	4.30895e-05	3	206199854	206222520	-	protein_coding	Alpha-amylase 3 chloroplastic
BML1234 0h-VS-06h	Zm00001d043665	1.21491	up	4.33264e-07	1.12805e-05	3	206429644	206430150	-	protein_coding	--
BML1234 0h-VS-06h	Zm00001d043692	-1.40077	down	0.00543002	0.0458888	3	207545558	207548378	+	protein_coding	Cytokinin riboside 5'-monophosphate phosphoribohydrolase LOG8
BML1234 0h-VS-06h	Zm00001d043702	-1.97628	down	3.01529e-09	1.14553e-07	3	207877586	207877774	-	protein_coding	Arabinogalactan peptide 3
BML1234 0h-VS-06h	Zm00001d043780	-1.1322	down	0.00519287	0.0443502	3	210000302	210002017	+	protein_coding	threonine synthase1
BML1234 0h-VS-06h	Zm00001d043838	1.06508	up	0.000652974	0.00768768	3	211449477	211455993	+	protein_coding	Transparent testa 12 protein
BML1234 0h-VS-06h	Zm00001d043839	1.61291	up	0.000271387	0.00355726	3	211458018	211459059	-	protein_coding	--
BML1234 0h-VS-06h	Zm00001d043845	1.86234	up	1.06746e-17	1.12453e-15	3	211901764	211913669	+	protein_coding	Glutamate synthase 1 [NADH] chloroplastic
BML1234 0h-VS-06h	Zm00001d043858	-1.77932	down	2.57959e-11	1.33991e-09	3	212290219	212291409	-	protein_coding	Probable purine permease 4
BML1234 0h-VS-06h	Zm00001d043929	-1.95547	down	2.27876e-12	1.35515e-10	3	214131859	214132767	+	protein_coding	Fasciclin-like arabinogalactan protein 6
BML1234 0h-VS-06h	Zm00001d043935	1.22787	up	0.000322423	0.00412803	3	214160559	214162270	-	protein_coding	Ras-related protein RABA1f
BML1234 0h-VS-06h	Zm00001d043947	3.27378	up	7.76407e-09	2.72237e-07	3	214418090	214419685	+	protein_coding	Lipid phosphate phosphatase 2
BML1234 0h-VS-06h	Zm00001d043974	-1.37734	down	0.00367908	0.0332675	3	215434496	215435257	+	protein_coding	DUF1645 family protein
BML1234 0h-VS-06h	Zm00001d043988	1.05663	up	7.84759e-09	2.74705e-07	3	215679092	215679979	-	protein_coding	chitinase chem5
BML1234 0h-VS-06h	Zm00001d043992	1.74422	up	0.00039136	0.00490853	3	215850507	215866477	+	protein_coding	bZIP transcription factor1
BML1234 0h-VS-06h	Zm00001d044022	1.99153	up	0.000107078	0.0015609	3	216972577	216972834	+	protein_coding	seed maturation protein PM41
BML1234 0h-VS-06h	Zm00001d044027	2.16184	up	2.51316e-10	1.14365e-08	3	217222683	217222955	+	protein_coding	--
BML1234 0h-VS-06h	Zm00001d044061	-1.4824	down	2.25399e-07	6.14359e-06	3	218239824	218241792	-	protein_coding	F-box domain containing protein
BML1234 0h-VS-06h	Zm00001d044068	-1.17263	down	4.95936e-06	0.000101282	3	218269726	218271105	+	protein_coding	Molybdate transporter 2
BML1234 0h-VS-06h	Zm00001d044078	5.175	up	6.03345e-57	2.10497e-53	3	218444381	218444605	+	protein_coding	Little protein 1
BML1234 0h-VS-06h	Zm00001d044095	-1.18491	down	0.000454416	0.00560205	3	219031166	219034215	-	protein_coding	Beta carbonic anhydrase 4
BML1234 0h-VS-06h	Zm00001d044142	5.09896	up	1.6662e-28	5.71779e-26	3	220335813	220336259	+	protein_coding	--
BML1234 0h-VS-06h	Zm00001d044147	3.07838	up	6.05441e-08	1.82355e-06	3	220486447	220488730	-	protein_coding	cytochrome P450 family 72 subfamily A polypeptide 8
BML1234 0h-VS-06h	Zm00001d044181	-2.48471	down	1.24534e-12	7.55613e-11	3	221270260	221275838	+	protein_coding	S-type anion channel SLAH3
BML1234 0h-VS-06h	Zm00001d044228	-3.27089	down	9.95493e-44	1.1577e-40	3	222461984	222463639	-	protein_coding	thiamine biosynthesis2
BML1234 0h-VS-06h	Zm00001d044253	1.51963	up	6.76344e-09	2.40372e-07	3	223073135	223075832	-	protein_coding	IQ domain-containing protein IQM5
BML1234 0h-VS-06h	Zm00001d044300	1.11134	up	0.000182395	0.0025152	3	224506619	224508325	+	protein_coding	PIF / Ping-Pong family of plant transposases
BML1234 0h-VS-06h	Zm00001d044301	2.12379	up	2.64471e-11	1.37034e-09	3	224583950	224589560	+	protein_coding	Protein phosphatase 2C ABI2
BML1234 0h-VS-06h	Zm00001d044327	2.6633	up	2.11533e-09	8.20002e-08	3	225304006	225308415	-	protein_coding	Cytokinin riboside 5'-monophosphate phosphoribohydrolase LOG7
BML1234 0h-VS-06h	Zm00001d044339	-1.06557	down	0.0011279	0.0122333	3	225456709	225460729	+	protein_coding	aldehyde dehydrogenase3
BML1234 0h-VS-06h	Zm00001d044340	-1.48949	down	6.15351e-09	2.20946e-07	3	225468766	225476879	+	protein_coding	aldehyde dehydrogenase5
BML1234 0h-VS-06h	Zm00001d044359	1.21546	up	0.00240145	0.0232407	3	225991448	225991898	+	protein_coding	--
BML1234 0h-VS-06h	Zm00001d044409	-2.72403	down	1.10257e-05	0.000206639	3	227433298	227435079	+	protein_coding	MYB-related transcription factor
BML1234 0h-VS-06h	Zm00001d044431	1.29102	up	3.80381e-07	1.00032e-05	3	227752042	227754923	+	protein_coding	Amino-acid permease BAT1
BML1234 0h-VS-06h	Zm00001d044442	2.18346	up	4.53225e-08	1.39111e-06	3	228214808	228222699	-	protein_coding	ABC transporter G family member 40
BML1234 0h-VS-06h	Zm00001d044455	-1.19729	down	0.00459411	0.039904	3	228435563	228439044	+	protein_coding	OSJNBb0091E11.19 protein
BML1234 0h-VS-06h	Zm00001d044460	1.17332	up	0.000243554	0.00324527	3	228716052	228718962	+	protein_coding	alpha/beta-Hydrolases superfamily protein
BML1234 0h-VS-06h	Zm00001d044604	-1.00831	down	6.93399e-05	0.00105104	3	233218518	233220346	-	protein_coding	Putative serine/threonine-protein kinase-like protein CCR3
BML1234 0h-VS-06h	Zm00001d044655	1.53212	up	0.0033955	0.0311199	3	234149524	234152421	-	protein_coding	LRR protein WM1.10
BML1234 0h-VS-06h	Zm00001d044662	1.33167	up	0.000278269	0.00363154	3	234295985	234296843	-	protein_coding	ZHD9 ZF-HD type transcription factor
BML1234 0h-VS-06h	Zm00001d044677	-3.34295	down	5.55768e-24	1.15187e-21	3	234649677	234650205	+	protein_coding	--
BML1234 0h-VS-06h	Zm00001d044683	1.23499	up	0.000578329	0.00687851	3	234824366	234825497	+	protein_coding	Probable chalcone--flavonone isomerase 3
BML1234 0h-VS-06h	Zm00001d044688	3.15448	up	1.91706e-26	5.35064e-24	3	234974866	234975219	+	protein_coding	--
BML1234 0h-VS-06h	Zm00001d044734	2.31177	up	0.00258385	0.0246638	9	742710	744038	-	protein_coding	U-box domain-containing protein 21
BML1234 0h-VS-06h	Zm00001d044744	1.71513	up	0.000349133	0.00442397	9	1005313	1009149	+	protein_coding	Endoglucanase 11
BML1234 0h-VS-06h	Zm00001d044748	4.82059	up	5.78306e-25	1.36019e-22	9	1120172	1124593	+	protein_coding	Pyruvate dehydrogenase E1 component subunit alpha-1 mitochondrial
BML1234 0h-VS-06h	Zm00001d044769	2.01382	up	1.92797e-06	4.321e-05	9	1935820	1936062	-	protein_coding	--
BML1234 0h-VS-06h	Zm00001d044777	2.1973	up	1.55603e-05	0.000281411	9	2199682	2200449	+	protein_coding	DUF679 domain membrane protein 7
BML1234 0h-VS-06h	Zm00001d044857	-1.27933	down	1.56474e-09	6.21532e-08	9	5518177	5519226	-	protein_coding	Putative AP2/EREBP transcription factor superfamily protein
BML1234 0h-VS-06h	Zm00001d044906	2.2767	up	0.00443541	0.0387668	9	6893412	6895013	+	protein_coding	12-oxo-phytodienoic acid reductase2
BML1234 0h-VS-06h	Zm00001d044908	3.55117	up	0.000222142	0.00299427	9	6927730	6929377	-	protein_coding	12-oxo-phytodienoic acid reductase1
BML1234 0h-VS-06h	Zm00001d044918	1.43941	up	8.36378e-07	2.03108e-05	9	7219182	7220363	-	protein_coding	--
BML1234 0h-VS-06h	Zm00001d044921	1.68442	up	0.000271387	0.00355726	9	7253981	7254973	-	protein_coding	Probable carboxylesterase 2
BML1234 0h-VS-06h	Zm00001d044930	2.52049	up	1.29978e-19	1.64591e-17	9	7568466	7568762	+	protein_coding	EF hand family protein
BML1234 0h-VS-06h	Zm00001d045006	3.35702	up	1.73693e-08	5.72586e-07	9	9851740	9852282	-	protein_coding	--
BML1234 0h-VS-06h	Zm00001d045017	1.07998	up	0.000205126	0.00279187	9	10328795	10329154	-	protein_coding	DUF1677 family protein
BML1234 0h-VS-06h	Zm00001d045022	-3.04487	down	0.000157316	0.00219802	9	10459358	10459708	-	protein_coding	--
BML1234 0h-VS-06h	Zm00001d045051	1.14313	up	3.23105e-06	6.85959e-05	9	11174053	11175048	-	protein_coding	Zinc finger nuclease2
BML1234 0h-VS-06h	Zm00001d045130	2.04885	up	1.95495e-09	7.62066e-08	9	13727597	13729390	+	protein_coding	Putative UPF0481 protein
BML1234 0h-VS-06h	Zm00001d045204	1.19675	up	0.0011059	0.0120321	9	15996069	15996644	-	protein_coding	Putative AP2/EREBP transcription factor superfamily protein
BML1234 0h-VS-06h	Zm00001d045210	1.27695	up	1.42174e-09	5.69778e-08	9	16189893	16190775	-	protein_coding	Dirigent
BML1234 0h-VS-06h	Zm00001d045283	2.06373	up	0.000538101	0.00645506	9	17935946	17939379	+	protein_coding	Putative WRKY DNA-binding domain superfamily protein
BML1234 0h-VS-06h	Zm00001d045311	1.35797	up	5.16635e-08	1.57879e-06	9	18788726	18792268	-	protein_coding	Hydrolase-like protein family
BML1234 0h-VS-06h	Zm00001d045361	1.11997	up	1.08724e-05	0.000204485	9	19593649	19594014	+	protein_coding	--
BML1234 0h-VS-06h	Zm00001d045370	3.61903	up	0.00014547	0.00204921	9	19935536	19935916	+	protein_coding	--
BML1234 0h-VS-06h	Zm00001d045432	2.34931	up	1.52672e-05	0.000277661	9	21983519	21984415	-	protein_coding	--
BML1234 0h-VS-06h	Zm00001d045459	1.25991	up	1.50082e-06	3.44481e-05	9	23089455	23089748	+	protein_coding	--
BML1234 0h-VS-06h	Zm00001d045460	2.04253	up	6.21981e-18	6.74607e-16	9	23090641	23090904	-	protein_coding	--
BML1234 0h-VS-06h	Zm00001d045565	1.52447	up	5.8453e-06	0.000116422	9	26893302	26894615	+	protein_coding	Haloacid dehalogenase-like hydrolase domain-containing protein Sgpp
BML1234 0h-VS-06h	Zm00001d045621	-1.23934	down	3.65641e-06	7.68469e-05	9	29037386	29044136	-	protein_coding	BTB/POZ domain-containing protein
BML1234 0h-VS-06h	Zm00001d045644	2.73517	up	7.50488e-06	0.000146685	9	30775101	30779640	+	protein_coding	Encodes a protein whose expression is responsive to nematode infection.
BML1234 0h-VS-06h	Zm00001d045649	-1.59569	down	1.7176e-11	9.21911e-10	9	30986811	30987830	+	protein_coding	Ribonucleoside-diphosphate reductase small chain
BML1234 0h-VS-06h	Zm00001d045804	1.98954	up	5.23335e-09	1.9152e-07	9	40102185	40108023	-	protein_coding	Zinc finger protein CONSTANS-LIKE 9
BML1234 0h-VS-06h	Zm00001d045836	-1.14905	down	5.98263e-06	0.000119044	9	42595858	42605898	+	protein_coding	Aspartyl protease AED1
BML1234 0h-VS-06h	Zm00001d045843	-1.81683	down	1.6335e-10	7.61562e-09	9	43305859	43308309	+	protein_coding	Aspartyl protease AED1
BML1234 0h-VS-06h	Zm00001d045845	-1.37979	down	0.000870314	0.00993363	9	43387648	43389074	-	protein_coding	Peroxidase 1
BML1234 0h-VS-06h	Zm00001d045846	-5.3447	down	7.66353e-06	0.000149507	9	43395025	43397774	+	protein_coding	Peroxidase 1
BML1234 0h-VS-06h	Zm00001d045862	1.21132	up	2.0257e-05	0.000356636	9	44291551	44293313	-	protein_coding	UDP-glycosyltransferase 72B1
BML1234 0h-VS-06h	Zm00001d045884	2.15774	up	0.000326101	0.00416236	9	45476960	45478333	-	protein_coding	ADPATP carrier protein 1 mitochondrial
BML1234 0h-VS-06h	Zm00001d045945	1.18273	up	0.00187679	0.018897	9	48527705	48530228	+	protein_coding	liguleless narrow1
BML1234 0h-VS-06h	Zm00001d046112	1.37013	up	0.00367908	0.0332675	9	63973033	63977492	+	protein_coding	Spermidine synthase
BML1234 0h-VS-06h	Zm00001d046137	-6.08481	down	5.2461e-12	3.00045e-10	9	66116173	66116535	-	protein_coding	--
BML1234 0h-VS-06h	Zm00001d046138	-3.70571	down	2.65942e-21	4.09336e-19	9	66343351	66343596	-	protein_coding	--
BML1234 0h-VS-06h	Zm00001d046145	1.86165	up	0.00232522	0.0226074	9	66927904	66928554	+	protein_coding	Putative RING zinc finger domain superfamily protein
BML1234 0h-VS-06h	Zm00001d046148	-1.01237	down	0.00387495	0.0347236	9	67133375	67134121	+	protein_coding	Putative RING zinc finger domain superfamily protein
BML1234 0h-VS-06h	Zm00001d046149	-1.50409	down	1.81851e-06	4.10645e-05	9	67283987	67284751	+	protein_coding	DUF679 domain membrane protein 7
BML1234 0h-VS-06h	Zm00001d046184	1.53557	up	1.21868e-07	3.48982e-06	9	70231085	70232642	+	protein_coding	Peroxidase 52
BML1234 0h-VS-06h	Zm00001d046186	-1.78571	down	0.00334064	0.0306862	9	70325553	70327150	-	protein_coding	Peroxidase 52
BML1234 0h-VS-06h	Zm00001d046226	1.1842	up	3.00848e-05	0.000507339	9	73244262	73250675	-	protein_coding	multidrug resistance protein associated1
BML1234 0h-VS-06h	Zm00001d046234	-1.37062	down	1.29022e-15	1.13005e-13	9	73800614	73803659	-	protein_coding	Inositol oxygenase 2
BML1234 0h-VS-06h	Zm00001d046261	3.78489	up	8.76304e-07	2.12066e-05	9	77150413	77154118	+	protein_coding	Putative thaumatin domain family protein
BML1234 0h-VS-06h	Zm00001d046277	1.41276	up	3.59904e-08	1.12614e-06	9	77628402	77638335	+	protein_coding	ABC transporter G family member 29
BML1234 0h-VS-06h	Zm00001d046281	2.47903	up	1.34152e-25	3.34311e-23	9	77965034	77965828	+	protein_coding	--
BML1234 0h-VS-06h	Zm00001d046299	3.51412	up	3.57305e-35	2.57912e-32	9	79124493	79126324	+	protein_coding	HSF28 HSF type transcription factor
BML1234 0h-VS-06h	Zm00001d046318	1.51319	up	4.64302e-07	1.19108e-05	9	80198328	80199923	+	protein_coding	Putative FAD-binding Berberine family protein
BML1234 0h-VS-06h	Zm00001d046323	1.21211	up	1.25423e-06	2.92695e-05	9	80353775	80367413	+	protein_coding	--
BML1234 0h-VS-06h	Zm00001d046342	1.09745	up	0.000371117	0.00467988	9	81729257	81733312	-	protein_coding	kaurene oxidase2
BML1234 0h-VS-06h	Zm00001d046343	-3.13076	down	5.82643e-24	1.19573e-21	9	81848013	81848882	+	protein_coding	--
BML1234 0h-VS-06h	Zm00001d046385	-1.28472	down	5.48535e-07	1.38343e-05	9	86533090	86547022	+	protein_coding	--
BML1234 0h-VS-06h	Zm00001d046432	-1.14347	down	4.27482e-06	8.88627e-05	9	89572426	89572791	-	protein_coding	--
BML1234 0h-VS-06h	Zm00001d046444	-1.09788	down	0.00205483	0.0204438	9	90216733	90219166	+	protein_coding	fatty acid elongase2
BML1234 0h-VS-06h	Zm00001d046538	-1.92969	down	2.88145e-06	6.21829e-05	9	94662146	94667640	-	protein_coding	Sec14p-like phosphatidylinositol transfer family protein
BML1234 0h-VS-06h	Zm00001d046632	1.56369	up	6.24987e-10	2.66453e-08	9	99815018	99815932	+	protein_coding	MYB transcription factor TaMYB1%253B Putative MYB DNA-binding domain superfamily protein
BML1234 0h-VS-06h	Zm00001d046634	1.39438	up	0.000247846	0.00328364	9	99852163	99852489	-	protein_coding	--
BML1234 0h-VS-06h	Zm00001d046644	2.74772	up	0.00258385	0.0246638	9	100188815	100191441	+	protein_coding	Ubiquitin-specific protease family C19-related protein
BML1234 0h-VS-06h	Zm00001d046706	-1.21622	down	0.0038656	0.0346586	9	103022976	103024115	+	protein_coding	Dihydroflavonol-4-reductase
BML1234 0h-VS-06h	Zm00001d046728	-1.8965	down	5.77328e-05	0.000898529	9	103756845	103757420	+	protein_coding	VQ motif family protein [Source:UniProtKB/TrEMBL%3BAcc:B4FSN8]
BML1234 0h-VS-06h	Zm00001d046812	1.37701	up	0.00220716	0.0216102	9	106814732	106815905	+	protein_coding	Chaperone protein dnaJ 8 chloroplastic
BML1234 0h-VS-06h	Zm00001d046852	1.99197	up	3.89266e-05	0.000637599	9	108405269	108408793	-	protein_coding	Heptahelical transmembrane protein 2
BML1234 0h-VS-06h	Zm00001d046887	-3.2415	down	8.4991e-06	0.000163522	9	108878757	108880778	+	protein_coding	NC domain-containing protein-related
BML1234 0h-VS-06h	Zm00001d046937	-1.08878	down	5.05431e-06	0.00010292	9	111794987	111797460	-	protein_coding	Basic leucine zipper 9
BML1234 0h-VS-06h	Zm00001d046942	2.51997	up	0.000181009	0.00249773	9	111969198	111971524	-	protein_coding	Fructose-1%252C6-bisphosphatase
BML1234 0h-VS-06h	Zm00001d046981	2.28724	up	0.000326101	0.00416236	9	114152611	114155554	+	protein_coding	Putative MYB DNA-binding domain superfamily protein
BML1234 0h-VS-06h	Zm00001d047000	1.78568	up	0.00132553	0.0140707	9	114886662	114886964	-	protein_coding	--
BML1234 0h-VS-06h	Zm00001d047037	-1.0616	down	8.76732e-06	0.000168373	9	116292816	116293433	+	protein_coding	Abscisic acid receptor PYR1
BML1234 0h-VS-06h	Zm00001d047081	-2.15962	down	0.00435543	0.0382434	9	117752835	117754586	+	protein_coding	GATA transcription factor 2
BML1234 0h-VS-06h	Zm00001d047091	-2.97032	down	6.59624e-11	3.25767e-09	9	118283556	118284905	+	protein_coding	Expansin-B4
BML1234 0h-VS-06h	Zm00001d047115	-2.80979	down	3.07451e-09	1.16592e-07	9	119210437	119213476	-	protein_coding	extensin-like protein
BML1234 0h-VS-06h	Zm00001d047117	-2.17945	down	1.14463e-05	0.000214124	9	119248408	119248797	-	protein_coding	extensin-like protein
BML1234 0h-VS-06h	Zm00001d047194	-2.46934	down	3.16447e-06	6.72507e-05	9	121579799	121581288	-	protein_coding	5-pentadecatrienyl resorcinol O-methyltransferase
BML1234 0h-VS-06h	Zm00001d047204	-2.33412	down	4.6113e-07	1.1844e-05	9	121905287	121910624	+	protein_coding	Protein LNK1
BML1234 0h-VS-06h	Zm00001d047208	-1.03349	down	0.0034062	0.0312043	9	121997328	121999693	-	protein_coding	WAT1-related protein
BML1234 0h-VS-06h	Zm00001d047220	1.01005	up	3.07337e-05	0.000517161	9	122717205	122721608	+	protein_coding	Serine/threonine-protein kinase SRK2C
BML1234 0h-VS-06h	Zm00001d047260	1.60888	up	5.53331e-06	0.000111588	9	124559448	124560044	+	protein_coding	Whole genome shotgun sequence of line PN40024 scaffold_16.assembly12x (Fragment)
BML1234 0h-VS-06h	Zm00001d047330	2.79753	up	0.000104363	0.00152771	9	126722973	126723694	-	protein_coding	Zinc finger protein AZF2
BML1234 0h-VS-06h	Zm00001d047334	3.24014	up	1.00495e-10	4.81387e-09	9	126817841	126818518	-	protein_coding	Zinc finger protein AZF2
BML1234 0h-VS-06h	Zm00001d047399	1.49964	up	0.0010969	0.0119716	9	128746690	128751615	-	protein_coding	PLASMODESMATA CALLOSE-BINDING PROTEIN 5
BML1234 0h-VS-06h	Zm00001d047420	-2.17964	down	9.64318e-06	0.000182679	9	129497163	129497949	-	protein_coding	DUF679 domain membrane protein 2
BML1234 0h-VS-06h	Zm00001d047480	2.64699	up	6.28855e-09	2.24639e-07	9	131553828	131565761	-	protein_coding	Beta-amylase [Source:UniProtKB/TrEMBL%3BAcc:A0A1D6PAC1]
BML1234 0h-VS-06h	Zm00001d047523	3.23727	up	8.4991e-06	0.000163522	9	133526989	133528220	-	protein_coding	Probable WRKY transcription factor 30
BML1234 0h-VS-06h	Zm00001d047582	4.23336	up	6.5207e-14	4.64278e-12	9	136350922	136352658	+	protein_coding	galactinol synthase3
BML1234 0h-VS-06h	Zm00001d047584	2.65535	up	1.2226e-09	4.95981e-08	9	136373485	136374831	+	protein_coding	Eukaryotic aspartyl protease family protein
BML1234 0h-VS-06h	Zm00001d047614	1.65529	up	0.00524199	0.0445878	9	137029373	137029981	-	protein_coding	Putative HLH DNA-binding domain superfamily protein
BML1234 0h-VS-06h	Zm00001d047639	-4.10254	down	0.000978809	0.0108778	9	137824154	137836628	-	protein_coding	nicotianamine synthase6
BML1234 0h-VS-06h	Zm00001d047651	-7.94876	down	8.06442e-08	2.37764e-06	9	138081277	138082483	+	protein_coding	nicotianamine synthase1
BML1234 0h-VS-06h	Zm00001d047656	-6.17754	down	0.000152445	0.00213882	9	138272839	138274043	+	protein_coding	nicotianamine synthase8
BML1234 0h-VS-06h	Zm00001d047664	1.81525	up	0.00334064	0.0306862	9	138540104	138540709	-	protein_coding	Multidrug resistance protein ABC transporter family protein
BML1234 0h-VS-06h	Zm00001d047687	-1.28345	down	0.00320787	0.0297113	9	139353622	139355151	+	protein_coding	Chaperone DnaJ-domain superfamily protein
BML1234 0h-VS-06h	Zm00001d047696	-2.19981	down	1.2425e-06	2.90281e-05	9	139410272	139410883	+	protein_coding	senescence associated gene 20
BML1234 0h-VS-06h	Zm00001d047705	-3.99236	down	1.45028e-32	7.40455e-30	9	139633495	139634151	+	protein_coding	Cyclase/dehydrase family protein
BML1234 0h-VS-06h	Zm00001d047732	1.33611	up	0.00131192	0.0139829	9	140181927	140183785	-	protein_coding	Probable protein phosphatase 2C 30
BML1234 0h-VS-06h	Zm00001d047736	2.28738	up	3.7265e-14	2.77604e-12	9	140319258	140322843	+	protein_coding	asparagine synthetase4
BML1234 0h-VS-06h	Zm00001d047744	5.97376	up	1.21676e-27	3.80156e-25	9	140583213	140586612	+	protein_coding	jasmonate-regulated gene 21
BML1234 0h-VS-06h	Zm00001d047753	-1.82659	down	2.82023e-06	6.11137e-05	9	140907239	140909664	+	protein_coding	Probable RNA-binding protein ARP1
BML1234 0h-VS-06h	Zm00001d047761	-2.5829	down	2.82492e-20	3.89039e-18	9	141194049	141202987	+	protein_coding	Two-component response regulator-like APRR3
BML1234 0h-VS-06h	Zm00001d047765	1.51914	up	0.0033955	0.0311199	9	141344056	141346400	+	protein_coding	Glutathione S-transferase L2 chloroplastic
BML1234 0h-VS-06h	Zm00001d047776	1.16726	up	0.00184006	0.0185898	9	141481416	141488213	-	protein_coding	Phosphatidylinositol N-acetyglucosaminlytransferase subunit P-related
BML1234 0h-VS-06h	Zm00001d047786	-3.66246	down	4.02345e-05	0.000656964	9	141773136	141773735	+	protein_coding	Zinc finger protein ZAT11
BML1234 0h-VS-06h	Zm00001d047796	1.04779	up	0.00142331	0.0149644	9	141979586	141983345	-	protein_coding	Trifunctional UDP-glucose 46-dehydratase/UDP-4-keto-6-deoxy-D-glucose 35-epimerase/UDP-4-keto-L-rhamnose-reductase RHM2
BML1234 0h-VS-06h	Zm00001d047814	2.18679	up	3.9965e-15	3.37334e-13	9	142497782	142500049	-	protein_coding	Catalytic/ hydrolase
BML1234 0h-VS-06h	Zm00001d047830	-2.79596	down	0.0013158	0.0140172	9	142669294	142672793	+	protein_coding	kaurenoic acid oxidase2
BML1234 0h-VS-06h	Zm00001d047883	2.1098	up	8.36686e-14	5.78031e-12	9	144188860	144189972	-	protein_coding	Probable carboxylesterase 17
BML1234 0h-VS-06h	Zm00001d047923	1.09148	up	0.00148439	0.0154591	9	145518101	145525765	-	protein_coding	Putative DUF869 domain containing family protein
BML1234 0h-VS-06h	Zm00001d047944	-2.74832	down	7.94963e-07	1.94859e-05	9	145916111	145916869	+	protein_coding	--
BML1234 0h-VS-06h	Zm00001d048020	-1.81492	down	6.91939e-08	2.05744e-06	9	148178266	148179408	+	protein_coding	hemoglobin1
BML1234 0h-VS-06h	Zm00001d048021	1.99854	up	8.85671e-31	3.86245e-28	9	148185906	148187354	-	protein_coding	allene oxide synthase1
BML1234 0h-VS-06h	Zm00001d048050	-1.08864	down	8.1597e-06	0.000158301	9	148903155	148910943	+	protein_coding	Glutamine synthetase3 isoform 1%253B Glutamine synthetase3 isoform 2
BML1234 0h-VS-06h	Zm00001d048053	-1.85615	down	1.93629e-11	1.02614e-09	9	148924294	148927769	+	protein_coding	Probable inactive receptor kinase
BML1234 0h-VS-06h	Zm00001d048054	-1.55324	down	6.19819e-09	2.22169e-07	9	148989786	148994371	-	protein_coding	Putative leucine-rich repeat receptor-like protein kinase family protein
BML1234 0h-VS-06h	Zm00001d048063	-1.46918	down	5.95556e-15	4.94713e-13	9	149163029	149163496	+	protein_coding	--
BML1234 0h-VS-06h	Zm00001d048099	-2.61631	down	1.20392e-14	9.65577e-13	9	150152053	150157292	-	protein_coding	Beta-glucosidase 11
BML1234 0h-VS-06h	Zm00001d048131	2.10219	up	0.00409027	0.0364192	9	150564485	150566603	-	protein_coding	Probable protein phosphatase 2C 63
BML1234 0h-VS-06h	Zm00001d048136	2.34348	up	5.61636e-06	0.00011272	9	150658720	150659575	+	protein_coding	--
BML1234 0h-VS-06h	Zm00001d048188	3.52	up	3.05705e-06	6.52992e-05	9	152038994	152039446	+	protein_coding	--
BML1234 0h-VS-06h	Zm00001d048201	1.56736	up	0.000723269	0.00843465	9	152369266	152374321	+	protein_coding	Inositol-3-phosphate synthase isozyme 1
BML1234 0h-VS-06h	Zm00001d048214	-1.63483	down	4.5138e-08	1.38952e-06	9	152581965	152582732	-	protein_coding	CHP-rich zinc finger protein-like%3B protein
BML1234 0h-VS-06h	Zm00001d048226	1.42975	up	5.67727e-05	0.000889539	9	152787192	152787749	-	protein_coding	--
BML1234 0h-VS-06h	Zm00001d048263	3.57195	up	0.000121664	0.00175341	9	153418013	153418531	-	protein_coding	Putative tify domain/CCT motif transcription factor family protein%253B ZIM motif family protein
BML1234 0h-VS-06h	Zm00001d048273	-2.00194	down	0.000314716	0.00404169	9	153653506	153653898	+	protein_coding	DUF1677 family protein
BML1234 0h-VS-06h	Zm00001d048294	2.05068	up	1.7431e-11	9.33203e-10	9	154025284	154025704	+	protein_coding	--
BML1234 0h-VS-06h	Zm00001d048307	3.23529	up	7.47421e-45	9.77861e-42	9	154291034	154291288	-	protein_coding	--
BML1234 0h-VS-06h	Zm00001d048348	14.7495	up	4.44567e-11	2.24244e-09	9	154834549	154834905	+	protein_coding	transcription activator-related
BML1234 0h-VS-06h	Zm00001d048383	3.33914	up	8.4991e-06	0.000163522	9	155286842	155288530	-	protein_coding	MYB305%253B Putative MYB DNA-binding domain superfamily protein
BML1234 0h-VS-06h	Zm00001d048389	1.97317	up	0.000183673	0.00252285	9	155394466	155396205	+	protein_coding	Xyloglucan galactosyltransferase MUR3
BML1234 0h-VS-06h	Zm00001d048407	2.35925	up	2.3067e-21	3.57675e-19	9	155701484	155702161	-	protein_coding	L-ornithine N5-acetyltransferase NATA1
BML1234 0h-VS-06h	Zm00001d048440	1.0579	up	3.45916e-05	0.000572868	9	156458781	156465887	-	protein_coding	Beta-galactosidase 5
BML1234 0h-VS-06h	Zm00001d048460	1.11454	up	7.30408e-06	0.00014343	9	156719295	156724276	+	protein_coding	CBL-interacting serine/threonine-protein kinase 9
BML1234 0h-VS-06h	Zm00001d048461	1.34858	up	4.49168e-07	1.16027e-05	9	156752400	156768303	+	protein_coding	blue fluorescent1
BML1234 0h-VS-06h	Zm00001d048469	6.6902	up	5.92265e-11	2.95892e-09	9	156850438	156852802	+	protein_coding	hydroxylase5
BML1234 0h-VS-06h	Zm00001d048471	1.24769	up	0.00110179	0.0120123	9	156890103	156894363	-	protein_coding	Putative knotted-like transcription factor family protein
BML1234 0h-VS-06h	Zm00001d048533	1.65109	up	2.44653e-17	2.47407e-15	9	157948405	157948815	-	protein_coding	Cyclin-dependent protein kinase inhibitor EL2
BML1234 0h-VS-06h	Zm00001d048559	-1.16346	down	6.72216e-05	0.00102413	9	158676251	158677196	-	protein_coding	glutathione transferase35
BML1234 0h-VS-06h	Zm00001d048583	-1.15491	down	1.1811e-06	2.7811e-05	4	220381	224895	-	protein_coding	Thioesterase family protein%252C mRNA
BML1234 0h-VS-06h	Zm00001d048584	13.7675	up	3.81142e-07	1.00106e-05	4	220589	221098	+	protein_coding	Thioesterase family protein
BML1234 0h-VS-06h	Zm00001d048590	-1.13046	down	0.000517839	0.00629131	4	818674	819621	+	protein_coding	Probable transcriptional regulator RABBIT EARS
BML1234 0h-VS-06h	Zm00001d048623	-1.28206	down	4.55668e-05	0.000728687	4	1532822	1534194	+	protein_coding	Putative MYB DNA-binding domain superfamily protein
BML1234 0h-VS-06h	Zm00001d048625	-1.0569	down	2.08904e-08	6.81152e-07	4	1562955	1564019	-	protein_coding	O-methyltransferase ZRP4
BML1234 0h-VS-06h	Zm00001d048634	-1.23271	down	2.58405e-06	5.64046e-05	4	1846585	1848071	+	protein_coding	DIBOA-glucoside dioxygenase BX6
BML1234 0h-VS-06h	Zm00001d048635	-1.56161	down	2.53364e-09	9.71369e-08	4	1863485	1867128	-	protein_coding	Disease resistance protein RPM1
BML1234 0h-VS-06h	Zm00001d048637	-1.13701	down	1.51553e-07	4.23559e-06	4	2421429	2434362	+	protein_coding	Disease resistance RPP13-like protein 4
BML1234 0h-VS-06h	Zm00001d048639	-1.1171	down	4.60957e-06	9.49725e-05	4	2460061	2463705	+	protein_coding	Disease resistance protein RPM1
BML1234 0h-VS-06h	Zm00001d048640	-1.31551	down	6.26577e-07	1.56145e-05	4	2483071	2484819	+	protein_coding	Disease resistance protein RPM1
BML1234 0h-VS-06h	Zm00001d048644	3.34933	up	0.00052019	0.00630158	4	2546675	2549655	-	protein_coding	NEP-interacting protein 1
BML1234 0h-VS-06h	Zm00001d048658	-2.33529	down	0.000914223	0.0103446	4	2822831	2825638	-	protein_coding	Putative laccase family protein
BML1234 0h-VS-06h	Zm00001d048690	1.31343	up	1.35486e-05	0.000250541	4	3346373	3347902	+	protein_coding	Serine carboxypeptidase-like 50
BML1234 0h-VS-06h	Zm00001d048696	-1.45424	down	0.000502803	0.00612641	4	3440984	3444303	+	protein_coding	Pectin lyase-like superfamily protein
BML1234 0h-VS-06h	Zm00001d048728	-1.20409	down	3.54529e-05	0.000585743	4	4320093	4320698	+	protein_coding	CASP-like protein 1U3
BML1234 0h-VS-06h	Zm00001d048841	3.01222	up	8.40934e-18	8.93567e-16	4	6223611	6225506	+	protein_coding	Patatin-like protein 2
BML1234 0h-VS-06h	Zm00001d048868	1.15164	up	4.07951e-06	8.50561e-05	4	6760654	6765415	-	protein_coding	14-3-3-like protein GF14 epsilon
BML1234 0h-VS-06h	Zm00001d048886	-5.69937	down	2.1813e-07	5.95637e-06	4	7042659	7043321	-	protein_coding	--
BML1234 0h-VS-06h	Zm00001d048898	1.42718	up	1.38154e-05	0.0002548	4	7335645	7336952	+	protein_coding	F-box/kelch-repeat protein SKIP11
BML1234 0h-VS-06h	Zm00001d048913	2.28124	up	0.000326101	0.00416236	4	7813587	7814192	+	protein_coding	Probable calcium-binding protein CML45
BML1234 0h-VS-06h	Zm00001d048925	1.42707	up	7.02538e-09	2.49258e-07	4	8119414	8120922	+	protein_coding	Hydroquinone glucosyltransferase
BML1234 0h-VS-06h	Zm00001d048950	1.08015	up	1.46134e-05	0.000267164	4	10553796	10554681	+	protein_coding	Hevein-like preproprotein
BML1234 0h-VS-06h	Zm00001d048960	2.31112	up	9.36761e-06	0.000178104	4	10883172	10884815	+	protein_coding	Adenine/guanine permease AZG2
BML1234 0h-VS-06h	Zm00001d048998	-4.58903	down	0.000978809	0.0108778	4	12010181	12012169	+	protein_coding	Chlorophyll a-b binding protein CP26 chloroplastic
BML1234 0h-VS-06h	Zm00001d049020	-1.70671	down	6.82605e-08	2.03257e-06	4	12826628	12828071	-	protein_coding	O-methyltransferase ZRP4
BML1234 0h-VS-06h	Zm00001d049049	1.72206	up	7.14446e-14	5.01862e-12	4	13884940	13892828	-	protein_coding	Pyruvate kinase
BML1234 0h-VS-06h	Zm00001d049054	1.47495	up	4.45208e-05	0.000714688	4	14033618	14051717	+	protein_coding	Cysteine proteinases superfamily protein
BML1234 0h-VS-06h	Zm00001d049059	-2.49276	down	3.42682e-13	2.20719e-11	4	14333136	14336565	+	protein_coding	alcohol dehydrogenase2
BML1234 0h-VS-06h	Zm00001d049060	2.02419	up	1.35061e-08	4.57482e-07	4	14442996	14443265	-	protein_coding	Putative uncharacterized protein [Source:UniProtKB/TrEMBL%3BAcc:B6SQE6]
BML1234 0h-VS-06h	Zm00001d049061	1.58905	up	2.96149e-06	6.35824e-05	4	14493118	14493396	-	protein_coding	--
BML1234 0h-VS-06h	Zm00001d049067	1.61725	up	5.0969e-06	0.000103586	4	14624676	14625193	+	protein_coding	--
BML1234 0h-VS-06h	Zm00001d049107	1.345	up	0.00262059	0.0249299	4	16170775	16174409	-	protein_coding	--
BML1234 0h-VS-06h	Zm00001d049120	-1.80462	down	8.37405e-07	2.03122e-05	4	16707652	16709604	-	protein_coding	--
BML1234 0h-VS-06h	Zm00001d049166	-1.79343	down	2.02525e-11	1.06253e-09	4	18656562	18656771	-	protein_coding	--
BML1234 0h-VS-06h	Zm00001d049204	-1.64083	down	2.14121e-10	9.89447e-09	4	20550938	20553827	+	protein_coding	--
BML1234 0h-VS-06h	Zm00001d049234	1.0783	up	1.0016e-07	2.90797e-06	4	22022728	22027004	-	protein_coding	glycine1
BML1234 0h-VS-06h	Zm00001d049364	2.3473	up	9.02644e-11	4.36375e-09	4	27940728	27941339	+	protein_coding	Ethylene-responsive transcription factor 4%253B Putative AP2/EREBP transcription factor superfamily protein
BML1234 0h-VS-06h	Zm00001d049381	1.32022	up	1.62976e-09	6.43694e-08	4	28445473	28446302	-	protein_coding	Adhesive/proline-rich protein%253B Proline-rich family protein
BML1234 0h-VS-06h	Zm00001d049387	1.07259	up	3.13548e-05	0.000526343	4	28605301	28606526	-	protein_coding	photosystem II3
BML1234 0h-VS-06h	Zm00001d049419	-2.85119	down	1.94591e-05	0.000343961	4	29927661	29928900	-	protein_coding	Germin-like protein subfamily 1 member 8
BML1234 0h-VS-06h	Zm00001d049433	-1.98437	down	2.01402e-13	1.32577e-11	4	30148531	30149671	+	protein_coding	Germin-like protein subfamily 1 member 8
BML1234 0h-VS-06h	Zm00001d049437	-2.04707	down	0.000183673	0.00252285	4	30244771	30245916	+	protein_coding	Germin-like protein subfamily 1 member 8
BML1234 0h-VS-06h	Zm00001d049438	-2.53736	down	4.11503e-07	1.07675e-05	4	30251451	30252602	+	protein_coding	Germin-like protein subfamily 1 member 8
BML1234 0h-VS-06h	Zm00001d049503	-1.9535	down	0.000296311	0.00384067	4	32650129	32650716	-	protein_coding	--
BML1234 0h-VS-06h	Zm00001d049525	-3.1741	down	7.76407e-09	2.72237e-07	4	33186410	33189186	+	protein_coding	LOL1%253B LOL1 isoform 1%253B LOL1 isoform 2
BML1234 0h-VS-06h	Zm00001d049597	1.2977	up	0.00127514	0.0136705	4	36830553	36836546	+	protein_coding	External alternative NAD(P)H-ubiquinone oxidoreductase B4 mitochondrial
BML1234 0h-VS-06h	Zm00001d049683	1.32015	up	0.000152027	0.00213439	4	39935779	39938082	-	protein_coding	Probable L-gulonolactone oxidase 6
BML1234 0h-VS-06h	Zm00001d049692	3.23522	up	2.7628e-05	0.000469811	4	40462578	40464305	-	protein_coding	Agamous-like MADS-box protein AGL12
BML1234 0h-VS-06h	Zm00001d049704	1.44512	up	0.00102513	0.0113062	4	40666843	40668285	+	protein_coding	HXXXD-type acyl-transferase family protein
BML1234 0h-VS-06h	Zm00001d049722	1.53375	up	0.0010969	0.0119716	4	41533512	41534180	+	protein_coding	Cell wall / vacuolar inhibitor of fructosidase 2
BML1234 0h-VS-06h	Zm00001d049860	1.13522	up	5.63978e-06	0.000112918	4	48975342	48977969	+	protein_coding	NAC domain containing protein 84
BML1234 0h-VS-06h	Zm00001d049916	1.87143	up	6.74459e-09	2.4011e-07	4	52464792	52467548	-	protein_coding	Protein WALLS ARE THIN 1
BML1234 0h-VS-06h	Zm00001d049940	1.37095	up	9.65669e-07	2.31285e-05	4	54279508	54282162	+	protein_coding	Probable calcium-binding protein CML48
BML1234 0h-VS-06h	Zm00001d049948	1.19803	up	1.48496e-06	3.41215e-05	4	54772592	54776331	+	protein_coding	Uridine nucleosidase 1
BML1234 0h-VS-06h	Zm00001d050003	1.1874	up	5.64596e-05	0.000885295	4	58848376	58850662	+	protein_coding	40S ribosomal protein S4-3
BML1234 0h-VS-06h	Zm00001d050055	13.6194	up	6.01286e-08	1.81365e-06	4	62771016	62771591	-	protein_coding	--
BML1234 0h-VS-06h	Zm00001d050074	1.77643	up	2.76232e-05	0.000469811	4	64147004	64157156	-	protein_coding	Putative leucine-rich repeat receptor-like protein kinase family protein
BML1234 0h-VS-06h	Zm00001d050079	-1.6446	down	0.00294871	0.0276671	4	64642353	64642925	+	protein_coding	Protein GLUTAMINE DUMPER 5
BML1234 0h-VS-06h	Zm00001d050099	1.58262	up	5.16566e-05	0.000816713	4	65577972	65578400	+	protein_coding	--
BML1234 0h-VS-06h	Zm00001d050184	-1.00543	down	0.000299748	0.00387562	4	71447978	71455940	+	protein_coding	E3 ubiquitin-protein ligase XBAT32
BML1234 0h-VS-06h	Zm00001d050195	-1.19936	down	0.00054283	0.00648577	4	72636377	72637297	-	protein_coding	Putative WRKY DNA-binding domain superfamily protein
BML1234 0h-VS-06h	Zm00001d050196	1.6721	up	2.90659e-09	1.10625e-07	4	72786474	72789077	-	protein_coding	alpha/beta-Hydrolases superfamily protein
BML1234 0h-VS-06h	Zm00001d050218	1.09218	up	0.0002638	0.00347065	4	74240150	74245597	+	protein_coding	NADPH--cytochrome P450 reductase
BML1234 0h-VS-06h	Zm00001d050227	1.27628	up	0.00320787	0.0297113	4	74759042	74763247	-	protein_coding	Protein SUPPRESSOR OF MAX2 1
BML1234 0h-VS-06h	Zm00001d050247	1.51731	up	1.0061e-06	2.39597e-05	4	76138362	76139324	+	protein_coding	Putative WRKY DNA-binding domain superfamily protein%253B WRKY69-superfamily of TFs having WRKY and zinc finger domains
BML1234 0h-VS-06h	Zm00001d050347	1.26431	up	9.46199e-05	0.0013978	4	82700498	82704162	-	protein_coding	--
BML1234 0h-VS-06h	Zm00001d050380	-1.43259	down	0.00290401	0.0273335	4	84839682	84845035	-	protein_coding	regulator of chromosome condensation3
BML1234 0h-VS-06h	Zm00001d050455	1.9483	up	6.72994e-11	3.31085e-09	4	89654139	89655850	-	protein_coding	Anthranilate N-benzoyltransferase protein 1
BML1234 0h-VS-06h	Zm00001d050557	-2.9418	down	1.27761e-12	7.72951e-11	4	100410423	100410989	+	protein_coding	chaperone protein dnaJ-related
BML1234 0h-VS-06h	Zm00001d050563	-2.5393	down	0.000858504	0.00981429	4	101019582	101020389	+	protein_coding	--
BML1234 0h-VS-06h	Zm00001d050768	-1.95932	down	8.51794e-14	5.86533e-12	4	121766673	121769040	+	protein_coding	Two-component response regulator ARR16
BML1234 0h-VS-06h	Zm00001d050805	1.74777	up	5.27749e-05	0.000832507	4	123915632	123922702	-	protein_coding	MLO-like protein 1
BML1234 0h-VS-06h	Zm00001d050840	1.39654	up	0.000502803	0.00612641	4	126162793	126163788	-	protein_coding	Putative RING zinc finger domain superfamily protein
BML1234 0h-VS-06h	Zm00001d050864	1.88103	up	0.00119574	0.0129155	4	127438148	127438405	-	protein_coding	--
BML1234 0h-VS-06h	Zm00001d050872	-3.45671	down	3.05705e-06	6.52992e-05	4	127892921	127894804	+	protein_coding	loricrin-related
BML1234 0h-VS-06h	Zm00001d050893	1.5494	up	3.90335e-06	8.14644e-05	4	128778456	128780327	+	protein_coding	NAC domain-containing protein 79
BML1234 0h-VS-06h	Zm00001d050917	-1.37706	down	2.46132e-07	6.6653e-06	4	130884294	130889709	+	protein_coding	Glycerophosphodiester phosphodiesterase GDPDL3
BML1234 0h-VS-06h	Zm00001d050935	1.20004	up	0.00459411	0.039904	4	132604348	132607277	+	protein_coding	Hypoxia induced protein conserved region containing protein
BML1234 0h-VS-06h	Zm00001d051001	-1.54864	down	5.83162e-10	2.50664e-08	4	136187079	136190530	+	protein_coding	Glyceraldehyde-3-phosphate dehydrogenase 3%252C cytosolic
BML1234 0h-VS-06h	Zm00001d051056	2.22531	up	3.05743e-25	7.27286e-23	4	139235984	139238663	+	protein_coding	S-adenosylmethionine decarboxylase proenzyme
BML1234 0h-VS-06h	Zm00001d051166	2.99856	up	1.3827e-11	7.55721e-10	4	146846109	146848259	+	protein_coding	phenylalanine ammonia lyase4
BML1234 0h-VS-06h	Zm00001d051174	-2.91443	down	6.13199e-30	2.4219e-27	4	147173978	147176860	+	protein_coding	Aquaporin PIP2-3
BML1234 0h-VS-06h	Zm00001d051180	1.04517	up	6.64105e-05	0.00101472	4	147443012	147450623	-	protein_coding	Putative homeodomain-like transcription factor superfamily protein
BML1234 0h-VS-06h	Zm00001d051322	-2.41698	down	0.000535957	0.00644411	4	154122820	154123029	+	protein_coding	--
BML1234 0h-VS-06h	Zm00001d051362	-1.82903	down	1.61668e-12	9.69682e-11	4	155984860	155986408	-	protein_coding	tonoplast intrinsic protein2
BML1234 0h-VS-06h	Zm00001d051403	-1.28987	down	1.43295e-11	7.77095e-10	4	157200400	157203987	+	protein_coding	plasma membrane intrinsic protein1
BML1234 0h-VS-06h	Zm00001d051420	3.41648	up	1.83142e-26	5.18068e-24	4	157872166	157873662	-	protein_coding	dehydrin3
BML1234 0h-VS-06h	Zm00001d051440	-2.73035	down	9.34122e-11	4.50552e-09	4	158717084	158717401	-	protein_coding	--
BML1234 0h-VS-06h	Zm00001d051460	1.85563	up	0.000171687	0.00238166	4	159428591	159429253	-	protein_coding	Putative RING zinc finger domain superfamily protein%253B RING zinc finger protein-like
BML1234 0h-VS-06h	Zm00001d051468	1.09878	up	0.00320916	0.0297113	4	159713956	159714438	-	protein_coding	RING/U-box superfamily protein
BML1234 0h-VS-06h	Zm00001d051511	1.03138	up	5.28732e-05	0.000833429	4	160984327	160986154	-	protein_coding	PLATZ transcription factor family protein
BML1234 0h-VS-06h	Zm00001d051584	2.01617	up	9.93385e-11	4.76939e-09	4	163362907	163370485	-	protein_coding	Ethylene response protein
BML1234 0h-VS-06h	Zm00001d051684	3.53375	up	5.69887e-20	7.55028e-18	4	166653210	166659390	+	protein_coding	Zinc finger protein CONSTANS-LIKE 9
BML1234 0h-VS-06h	Zm00001d051689	-1.45397	down	0.000986999	0.0109607	4	166795468	166796103	+	protein_coding	Putative IQ calmodulin-binding and BAG domain containing family protein
BML1234 0h-VS-06h	Zm00001d051739	2.28698	up	2.55857e-05	0.000439725	4	168580085	168580537	+	protein_coding	Putative bZIP transcription factor superfamily protein
BML1234 0h-VS-06h	Zm00001d051773	-1.87974	down	3.62748e-05	0.000597435	4	169202307	169204728	+	protein_coding	Zinc finger (C3HC4-type RING finger) family protein
BML1234 0h-VS-06h	Zm00001d051803	1.17282	up	4.08462e-06	8.5078e-05	4	170031931	170032329	+	protein_coding	Erwinia induced protein 2
BML1234 0h-VS-06h	Zm00001d051812	1.64087	up	0.000237124	0.00316563	4	170321473	170328486	+	protein_coding	histidine kinase6
BML1234 0h-VS-06h	Zm00001d051843	2.48023	up	3.16417e-08	9.97523e-07	4	171965697	171968280	+	protein_coding	Oligopeptide transporter 5
BML1234 0h-VS-06h	Zm00001d051863	2.58821	up	0.00149431	0.0155469	4	172596420	172598331	-	protein_coding	Putative cytochrome P450 superfamily protein
BML1234 0h-VS-06h	Zm00001d051872	-1.59793	down	7.27407e-14	5.09258e-12	4	172964877	172966249	-	protein_coding	Aquaporin PIP1-5
BML1234 0h-VS-06h	Zm00001d051883	-1.14064	down	2.69422e-06	5.85649e-05	4	173398695	173401479	-	protein_coding	Divalent ion symporter
BML1234 0h-VS-06h	Zm00001d051887	-1.33284	down	0.00554757	0.0467689	4	173753463	173755348	+	protein_coding	Calmodulin-binding receptor-like cytoplasmic kinase 2
BML1234 0h-VS-06h	Zm00001d051891	1.97565	up	0.000107078	0.0015609	4	173818577	173819660	+	protein_coding	Putative LOB domain-containing family protein
BML1234 0h-VS-06h	Zm00001d051949	1.65113	up	5.51098e-09	1.99587e-07	4	175082158	175085176	+	protein_coding	hAT transposon superfamily protein
BML1234 0h-VS-06h	Zm00001d052018	1.09174	up	0.00519287	0.0443502	4	176597115	176600543	-	protein_coding	Probable protein phosphatase 2C 22
BML1234 0h-VS-06h	Zm00001d052060	1.0305	up	5.48985e-09	1.99512e-07	4	178019071	178023237	-	protein_coding	trehalose-6-phosphate synthase10
BML1234 0h-VS-06h	Zm00001d052063	3.35214	up	5.74697e-08	1.74603e-06	4	178253242	178258451	+	protein_coding	Transmembrane amino acid transporter family protein
BML1234 0h-VS-06h	Zm00001d052068	-2.02756	down	0.00146184	0.0152394	4	178359682	178360242	+	protein_coding	pathogenesis-related protein-1-like
BML1234 0h-VS-06h	Zm00001d052069	1.52711	up	6.84532e-05	0.00103986	4	178364585	178366789	-	protein_coding	Putative MYB DNA-binding domain superfamily protein
BML1234 0h-VS-06h	Zm00001d052079	1.13832	up	1.46452e-05	0.000267511	4	178764555	178775799	-	protein_coding	Lysine-ketoglutarate reductase/saccharopine dehydrogenase1
BML1234 0h-VS-06h	Zm00001d052104	-2.2564	down	6.13945e-21	9.05051e-19	4	179683462	179685804	-	protein_coding	Putative subtilase family protein
BML1234 0h-VS-06h	Zm00001d052122	1.1284	up	2.23313e-06	4.93102e-05	4	180319582	180319872	+	protein_coding	--
BML1234 0h-VS-06h	Zm00001d052124	1.1436	up	0.00178238	0.0180506	4	180352140	180355253	+	protein_coding	Putative DUF231 domain containing family protein
BML1234 0h-VS-06h	Zm00001d052209	1.92573	up	5.70452e-11	2.85676e-09	4	183315220	183317096	-	protein_coding	Cytokinin-O-glucosyltransferase 2
BML1234 0h-VS-06h	Zm00001d052253	1.02767	up	0.000286305	0.00372713	4	184810866	184812137	+	protein_coding	F-box/kelch-repeat protein SKIP11
BML1234 0h-VS-06h	Zm00001d052316	1.03866	up	2.61449e-07	7.06182e-06	4	186976119	186978547	-	protein_coding	Ferritin-1%252C chloroplastic
BML1234 0h-VS-06h	Zm00001d052343	-1.20215	down	4.29964e-07	1.12085e-05	4	187573638	187579315	-	protein_coding	Probable serine/threonine-protein kinase WNK5
BML1234 0h-VS-06h	Zm00001d052357	1.02032	up	4.40719e-05	0.000709696	4	188104225	188107989	-	protein_coding	Probable WRKY transcription factor 30
BML1234 0h-VS-06h	Zm00001d052367	-1.07234	down	6.29856e-06	0.000124974	4	188338102	188344212	+	protein_coding	Cytochrome P450 714A1
BML1234 0h-VS-06h	Zm00001d052371	2.18492	up	0.000538101	0.00645506	4	188392275	188393223	-	protein_coding	Protein LURP-one-related 8
BML1234 0h-VS-06h	Zm00001d052390	1.16827	up	0.000637484	0.00752224	4	188973669	188975433	+	protein_coding	Arabidopsis NAC domain containing protein 87
BML1234 0h-VS-06h	Zm00001d052433	-1.80963	down	2.33804e-05	0.000408192	4	189869346	189870859	-	protein_coding	Putative metacaspase family protein
BML1234 0h-VS-06h	Zm00001d052435	1.84622	up	0.000249318	0.00330106	4	189981671	189987040	-	protein_coding	Probable peptide/nitrate transporter
BML1234 0h-VS-06h	Zm00001d052458	1.39875	up	1.34728e-08	4.57092e-07	4	190412358	190415523	-	protein_coding	Probable calcium-binding protein CML50
BML1234 0h-VS-06h	Zm00001d052480	-2.24354	down	0.00260768	0.024846	4	190894833	190896279	-	protein_coding	Indole-3-acetate beta-glucosyltransferase
BML1234 0h-VS-06h	Zm00001d052485	1.95505	up	5.58824e-09	2.02036e-07	4	191046511	191057109	-	protein_coding	AMP-binding protein
BML1234 0h-VS-06h	Zm00001d052493	-1.7044	down	0.00012899	0.00184564	4	191343386	191345393	-	protein_coding	Aluminium induced protein with YGL and LRDR motifs
BML1234 0h-VS-06h	Zm00001d052509	-1.94472	down	0.00211214	0.0208751	4	191654457	191657111	+	protein_coding	PAN domain-containing protein
BML1234 0h-VS-06h	Zm00001d052518	3.49991	up	1.38492e-29	5.36862e-27	4	191958402	191959679	-	protein_coding	Pollen Ole e 1 allergen and extensin family protein
BML1234 0h-VS-06h	Zm00001d052530	2.3354	up	1.87954e-09	7.36786e-08	4	192322072	192323862	-	protein_coding	Cytochrome P450 94C1
BML1234 0h-VS-06h	Zm00001d052543	-1.01632	down	0.00144632	0.0151266	4	192657367	192664592	-	protein_coding	bZIP transcription factor family protein
BML1234 0h-VS-06h	Zm00001d052545	1.17761	up	7.89474e-05	0.00118382	4	192840524	192840907	-	protein_coding	--
BML1234 0h-VS-06h	Zm00001d052585	1.56322	up	0.00230486	0.0224512	4	193611003	193612517	+	protein_coding	Dirigent protein [Source:UniProtKB/TrEMBL%3BAcc:K7U735]
BML1234 0h-VS-06h	Zm00001d052639	1.28369	up	0.00156137	0.0160532	4	195500434	195501450	-	protein_coding	Putative RING zinc finger domain superfamily protein
BML1234 0h-VS-06h	Zm00001d052759	-2.00115	down	0.000882422	0.0100499	4	199958327	199958620	+	protein_coding	Nonspecific lipid-transfer protein
BML1234 0h-VS-06h	Zm00001d052760	1.4488	up	0.00315854	0.0293205	4	199963308	199964048	-	protein_coding	Farnesylated protein 2%253B Farnesylated protein 2 isoform 1%253B Farnesylated protein 2 isoform 2
BML1234 0h-VS-06h	Zm00001d052769	1.9912	up	0.000826094	0.00949622	4	200157142	200159041	+	protein_coding	Thioredoxin H-type 5
BML1234 0h-VS-06h	Zm00001d052813	2.64805	up	4.09135e-08	1.26693e-06	4	201685568	201686995	-	protein_coding	UDP-glycosyltransferase 89B1
BML1234 0h-VS-06h	Zm00001d052842	1.33245	up	1.75502e-05	0.000314268	4	202395006	202396286	-	protein_coding	Caffeoyl-CoA O-methyltransferase 1
BML1234 0h-VS-06h	Zm00001d052935	-2.26151	down	6.38503e-08	1.91762e-06	4	205366187	205366918	+	protein_coding	Plant invertase/pectin methylesterase inhibitor superfamily protein
BML1234 0h-VS-06h	Zm00001d052937	-2.95159	down	0.000222142	0.00299427	4	205501809	205504770	-	protein_coding	OSJNBb0045P24.5 protein
BML1234 0h-VS-06h	Zm00001d052939	-1.88488	down	2.70567e-09	1.03327e-07	4	205515247	205517845	+	protein_coding	OSJNBb0045P24.5 protein
BML1234 0h-VS-06h	Zm00001d053049	2.43938	up	1.99553e-06	4.46288e-05	4	210622232	210626878	-	protein_coding	ATPase%252C coupled to transmembrane movement of substance%253B ATPase%252C coupled to transmembrane movement of substances
BML1234 0h-VS-06h	Zm00001d053050	2.77805	up	0.00418914	0.0371731	4	210625114	210626541	+	protein_coding	--
BML1234 0h-VS-06h	Zm00001d053055	1.40441	up	2.10639e-08	6.85739e-07	4	211054808	211055547	-	protein_coding	Dirigent protein 23
BML1234 0h-VS-06h	Zm00001d053091	-2.3682	down	1.99553e-06	4.46288e-05	4	213273271	213276371	-	protein_coding	Adagio protein 3
BML1234 0h-VS-06h	Zm00001d053118	-3.31811	down	1.4157e-06	3.27095e-05	4	214485248	214486943	-	protein_coding	Thioredoxin reductase
BML1234 0h-VS-06h	Zm00001d053160	2.6847	up	0.000490256	0.00598398	4	217263391	217264284	+	protein_coding	--
BML1234 0h-VS-06h	Zm00001d053195	4.70394	up	1.21641e-12	7.44535e-11	4	219203452	219206136	+	protein_coding	Putative AP2/EREBP transcription factor superfamily protein
BML1234 0h-VS-06h	Zm00001d053220	-1.04273	down	2.74652e-05	0.000468184	4	220717445	220718702	-	protein_coding	myb transcription factor 42
BML1234 0h-VS-06h	Zm00001d053334	1.26627	up	0.000924957	0.010421	4	226583266	226590664	-	protein_coding	Metabolite transport protein csbC%253B Metabolite transport protein csbC isoform 1%253B Metabolite transport protein csbC isoform 2
BML1234 0h-VS-06h	Zm00001d053349	-1.93049	down	1.55994e-07	4.34231e-06	4	227107866	227108754	+	protein_coding	Putative uncharacterized protein [Source:UniProtKB/TrEMBL%3BAcc:B6UGC8]
BML1234 0h-VS-06h	Zm00001d053394	-1.57324	down	2.05783e-17	2.1116e-15	4	229142099	229143133	+	protein_coding	--
BML1234 0h-VS-06h	Zm00001d053554	-1.19085	down	0.000298125	0.00385701	4	233852901	233854306	+	protein_coding	Peroxidase 52
BML1234 0h-VS-06h	Zm00001d053675	3.22397	up	1.82752e-22	3.16161e-20	4	238805319	238809230	+	protein_coding	lipoxygenase10
BML1234 0h-VS-06h	Zm00001d053699	1.28495	up	1.37854e-05	0.000254471	4	239540604	239540843	+	protein_coding	Putative uncharacterized protein [Source:UniProtKB/TrEMBL%3BAcc:B6T5W7]
BML1234 0h-VS-06h	Zm00001d053715	1.34619	up	3.19148e-05	0.000534457	4	239764267	239765769	+	protein_coding	UDP-glycosyltransferase 84A1
BML1234 0h-VS-06h	Zm00001d053740	2.08926	up	2.76026e-07	7.43637e-06	4	240122896	240124863	-	protein_coding	Uncharacterised conserved protein UCP015417 vWA
BML1234 0h-VS-06h	Zm00001d053746	1.9552	up	0.00250294	0.0240454	4	240330758	240332367	+	protein_coding	Probable WRKY transcription factor 40
BML1234 0h-VS-06h	Zm00001d053781	1.95602	up	0.000273792	0.00358206	4	240975305	240975880	-	protein_coding	--
BML1234 0h-VS-06h	Zm00001d053815	2.83444	up	0.00418914	0.0371731	4	241609820	241610200	-	protein_coding	Auxin-responsive protein SAUR71
BML1234 0h-VS-06h	Zm00001d053845	-5.01351	down	3.6243e-41	3.44853e-38	4	242162152	242162364	+	protein_coding	--
BML1234 0h-VS-06h	Zm00001d053862	-2.87415	down	1.39665e-40	1.27113e-37	4	242512732	242523643	-	protein_coding	Rhodanese-like domain-containing protein 19 mitochondrial
BML1234 0h-VS-06h	Zm00001d053936	1.41546	up	1.38351e-08	4.67868e-07	4	243883854	243885686	-	protein_coding	Polyketide cyclase/dehydrase and lipid transport superfamily protein
BML1234 0h-VS-06h	Zm00001d053939	1.48727	up	3.06724e-08	9.71354e-07	4	243889035	243890221	-	protein_coding	Polyketide cyclase/dehydrase and lipid transport superfamily protein
BML1234 0h-VS-06h	Zm00001d053988	-1.6914	down	7.42917e-05	0.00111881	4	244691517	244692145	-	protein_coding	Ocs element-binding factor 1%253B Putative bZIP transcription factor superfamily protein
BML1234 0h-VS-06h	Zm00001d053995	1.14856	up	0.000742839	0.008634	4	244812184	244812993	-	protein_coding	--
BML1234 0h-VS-06h	Zm00001d054060	-2.93462	down	8.01728e-08	2.36708e-06	4	245649222	245650796	-	protein_coding	nitrate transport1
BML1234 0h-VS-06h	Zm00001d054066	1.17597	up	2.39269e-05	0.000416344	4	245798564	245800978	-	protein_coding	Glycosyltransferase family 61 protein
BML1234 0h-VS-18h	GRMZM5G815606	-1.20188	down	0.000456236	0.00570254	Pt	67532	68044	+	protein_coding	30S ribosomal protein S18%2C chloroplastic [Source:UniProtKB/Swiss-Prot%3BAcc:P25459]
BML1234 0h-VS-18h	GRMZM5G817985	-1.30177	down	9.64175e-08	2.85074e-06	Mt	171676	172014	+	protein_coding	Putative uncharacterized protein orf112-a1 [Source:UniProtKB/TrEMBL%3BAcc:Q6R9I3]
BML1234 0h-VS-18h	GRMZM5G834908	-1.30177	down	9.65329e-08	2.85074e-06	Mt	71056	71394	+	protein_coding	Putative uncharacterized protein orf112-a1 [Source:UniProtKB/TrEMBL%3BAcc:Q6R9I3]
BML1234 0h-VS-18h	GRMZM5G851921	-1.01196	down	5.92631e-05	0.000962554	Mt	313450	313773	-	protein_coding	Putative uncharacterized protein orf107-a [Source:UniProtKB/TrEMBL%3BAcc:Q6R9D4]
BML1234 0h-VS-18h	GRMZM5G856972	-1.1523	down	1.94032e-06	4.42511e-05	Mt	65335	65682	+	protein_coding	Putative uncharacterized protein orf115-c1 [Source:UniProtKB/TrEMBL%3BAcc:Q6R9I5]
BML1234 0h-VS-18h	GRMZM5G866761	-1.09179	down	1.13222e-06	2.70904e-05	Pt	134923	135222	-	protein_coding	Putative uncharacterized protein ycf15 [Source:UniProtKB/Swiss-Prot%3BAcc:P46666]
BML1234 0h-VS-18h	GRMZM5G871099	-1.1523	down	1.94287e-06	4.4261e-05	Mt	165955	166302	+	protein_coding	Putative uncharacterized protein orf115-c1 [Source:UniProtKB/TrEMBL%3BAcc:Q6R9I5]
BML1234 0h-VS-18h	GRMZM5G872899	-1.00918	down	2.04816e-06	4.64071e-05	Mt	222181	222597	-	protein_coding	--
BML1234 0h-VS-18h	GRMZM5G875046	-1.04735	down	0.000362557	0.0046596	Mt	288627	289007	-	protein_coding	Putative uncharacterized protein orf126-d [Source:UniProtKB/TrEMBL%3BAcc:Q6R9E3]
BML1234 0h-VS-18h	GRMZM5G877173	-1.09179	down	1.13409e-06	2.71041e-05	Pt	87515	87814	+	protein_coding	Putative uncharacterized protein ycf15 [Source:UniProtKB/Swiss-Prot%3BAcc:P46666]
BML1234 0h-VS-18h	GRMZM5G893089	-1.31831	down	1.2432e-05	0.000235757	Mt	550608	550973	+	protein_coding	Putative uncharacterized protein orf121-c [Source:UniProtKB/TrEMBL%3BAcc:Q6R983]
BML1234 0h-VS-18h	Zm00001d000006	-2.098	down	8.4904e-15	7.37573e-13	B73V4_ctg150	478489	479634	+	protein_coding	Germin-like protein subfamily 1 member 11
BML1234 0h-VS-18h	Zm00001d000008	-4.35049	down	1.76413e-28	6.83958e-26	B73V4_ctg150	572908	573968	+	protein_coding	Germin-like protein subfamily 1 member 8
BML1234 0h-VS-18h	Zm00001d000012	2.60198	up	2.46147e-09	9.79721e-08	B73V4_ctg150	735500	736575	+	protein_coding	Germin-like protein subfamily 1 member 8
BML1234 0h-VS-18h	Zm00001d000126	1.91789	up	1.26332e-13	9.61779e-12	B73V4_ctg56	252289	254953	-	protein_coding	OSJNBb0118P14.9 protein%3B Os04g0403901 protein
BML1234 0h-VS-18h	Zm00001d000163	-2.60559	down	6.68112e-05	0.0010645	B73V4_ctg53	362312	364295	-	protein_coding	1-aminocyclopropane-1-carboxylate oxidase
BML1234 0h-VS-18h	Zm00001d000222	-3.31532	down	1.7468e-25	4.62923e-23	B73V4_ctg26	144186	147832	+	protein_coding	sugars will eventually be exported transporter1a
BML1234 0h-VS-18h	Zm00001d000224	1.90958	up	1.82218e-06	4.17844e-05	B73V4_ctg26	181370	185154	-	protein_coding	F-box protein SKP2A
BML1234 0h-VS-18h	Zm00001d000229	8.52244	up	6.02604e-08	1.87183e-06	B73V4_ctg98	24447	25325	+	protein_coding	--
BML1234 0h-VS-18h	Zm00001d000294	1.69492	up	1.5753e-09	6.40396e-08	B73V4_ctg73	52548	56015	-	protein_coding	O-succinylhomoserine sulfhydrylase
BML1234 0h-VS-18h	Zm00001d000298	1.22155	up	3.54223e-07	9.39926e-06	B73V4_ctg103	43852	45744	-	protein_coding	BRASSINOSTEROID INSENSITIVE 1-associated receptor kinase 1
BML1234 0h-VS-18h	Zm00001d000316	2.01999	up	8.17163e-09	3.02264e-07	B73V4_ctg89	18903	24123	+	protein_coding	NADP-dependent malic enzyme%252C chloroplastic
BML1234 0h-VS-18h	Zm00001d000433	-4.24954	down	4.21836e-07	1.09709e-05	B73V4_ctg2	31399	31752	-	protein_coding	--
BML1234 0h-VS-18h	Zm00001d001832	2.09686	up	6.50787e-10	2.82088e-08	2	1623040	1623795	+	protein_coding	NDR1/HIN1-like 25
BML1234 0h-VS-18h	Zm00001d001883	-1.11659	down	0.000145001	0.00210669	2	2344925	2348541	+	protein_coding	--
BML1234 0h-VS-18h	Zm00001d001900	1.22454	up	2.03698e-05	0.000367324	2	2562960	2566600	+	protein_coding	Probable cysteine protease RD21B
BML1234 0h-VS-18h	Zm00001d001943	1.26741	up	1.07684e-06	2.59134e-05	2	3240579	3242932	+	protein_coding	Beta-fructofuranosidase insoluble isoenzyme CWINV3
BML1234 0h-VS-18h	Zm00001d001944	-1.85291	down	0.00334408	0.0304024	2	3244741	3247431	+	protein_coding	Beta-fructofuranosidase insoluble isoenzyme CWINV3
BML1234 0h-VS-18h	Zm00001d001976	2.60238	up	2.26109e-05	0.000401171	2	3771594	3773923	+	protein_coding	Protein NRT1/ PTR FAMILY 2.13
BML1234 0h-VS-18h	Zm00001d001990	1.43069	up	9.69652e-06	0.000188668	2	4060451	4060702	+	protein_coding	--
BML1234 0h-VS-18h	Zm00001d002025	1.48844	up	2.71058e-08	9.03642e-07	2	4628845	4634985	+	protein_coding	AP2-like ethylene-responsive transcription factor AIL5
BML1234 0h-VS-18h	Zm00001d002039	2.24643	up	2.5808e-05	0.000452906	2	4866662	4870005	-	protein_coding	Wall-associated receptor kinase-like protein 9
BML1234 0h-VS-18h	Zm00001d002071	-1.4324	down	1.94688e-08	6.69293e-07	2	5405982	5406236	+	protein_coding	DNA topoisomerase 2
BML1234 0h-VS-18h	Zm00001d002074	-1.27422	down	5.04206e-07	1.29364e-05	2	5448371	5448682	+	protein_coding	--
BML1234 0h-VS-18h	Zm00001d002161	-2.09307	down	0.000326612	0.00424981	2	6896084	6896404	+	protein_coding	Wound-responsive family protein
BML1234 0h-VS-18h	Zm00001d002172	3.19734	up	0.00183552	0.0185108	2	7110526	7119435	+	protein_coding	G-type lectin S-receptor-like serine/threonine-protein kinase B120
BML1234 0h-VS-18h	Zm00001d002238	-1.32322	down	0.00131517	0.0140286	2	8598935	8599837	-	protein_coding	--
BML1234 0h-VS-18h	Zm00001d002256	2.20912	up	0.000538867	0.00655533	2	9055230	9066450	+	protein_coding	Starch synthase 3 chloroplastic/amyloplastic
BML1234 0h-VS-18h	Zm00001d002266	2.135	up	1.47518e-12	9.71206e-11	2	9167395	9172599	+	protein_coding	Lysine-specific histone demethylase 1
BML1234 0h-VS-18h	Zm00001d002285	3.0593	up	1.3906e-19	2.07954e-17	2	9589202	9591738	-	protein_coding	NAC domain-containing protein 21/22
BML1234 0h-VS-18h	Zm00001d002295	-2.58955	down	8.99077e-19	1.28048e-16	2	9724752	9726061	+	protein_coding	Germin-like protein subfamily 1 member 11
BML1234 0h-VS-18h	Zm00001d002313	-2.0917	down	4.90057e-18	6.45272e-16	2	10111470	10132339	+	protein_coding	Leucine-rich repeat transmembrane protein kinase
BML1234 0h-VS-18h	Zm00001d002316	1.21337	up	2.22986e-06	5.00905e-05	2	10157520	10164911	-	protein_coding	argonaute2a
BML1234 0h-VS-18h	Zm00001d002357	-1.11681	down	0.00214686	0.021072	2	10768115	10773054	-	protein_coding	Protein kinase superfamily protein
BML1234 0h-VS-18h	Zm00001d002364	1.80845	up	1.6834e-08	5.88374e-07	2	10906553	10907221	-	protein_coding	Ethylene-responsive transcription factor 4
BML1234 0h-VS-18h	Zm00001d002393	1.81702	up	8.04048e-08	2.42558e-06	2	11828774	11829001	+	protein_coding	Methionyl-tRNA synthetase
BML1234 0h-VS-18h	Zm00001d002394	2.28402	up	2.47477e-11	1.37068e-09	2	11856131	11856352	+	protein_coding	Methionyl-tRNA synthetase
BML1234 0h-VS-18h	Zm00001d002396	2.12404	up	2.5808e-05	0.000452906	2	11915378	11934643	+	protein_coding	Calcium-transporting ATPase 9 plasma membrane-type
BML1234 0h-VS-18h	Zm00001d002402	1.51808	up	2.29441e-08	7.77277e-07	2	11994467	11998302	+	protein_coding	Plant intracellular Ras-group-related LRR protein 7
BML1234 0h-VS-18h	Zm00001d002426	-3.14198	down	0.00342492	0.030947	2	12406436	12411685	-	protein_coding	Thylakoid lumenal 29 kDa protein chloroplastic
BML1234 0h-VS-18h	Zm00001d002434	3.40047	up	0.000404239	0.00513229	2	12564577	12567196	+	protein_coding	alternative oxidase3
BML1234 0h-VS-18h	Zm00001d002451	-1.81858	down	8.67269e-10	3.67553e-08	2	12958512	12961105	+	protein_coding	Hydrogen peroxide-induced 1
BML1234 0h-VS-18h	Zm00001d002461	2.35413	up	3.49653e-11	1.89646e-09	2	13293117	13293434	+	protein_coding	--
BML1234 0h-VS-18h	Zm00001d002503	1.63857	up	5.14539e-12	3.13151e-10	2	14159122	14168043	-	protein_coding	ABC transporter C family member 9
BML1234 0h-VS-18h	Zm00001d002519	2.0533	up	0.000113483	0.00169343	2	14661462	14662655	-	protein_coding	RING-H2 finger protein ATL3J
BML1234 0h-VS-18h	Zm00001d002520	-1.08355	down	4.00385e-05	0.000671133	2	14677835	14678137	+	protein_coding	OSJNBa0013K16.16 protein%3B protein
BML1234 0h-VS-18h	Zm00001d002521	-1.59389	down	6.18314e-08	1.91632e-06	2	14685314	14685574	+	protein_coding	OSJNBa0013K16.16 protein%3B protein
BML1234 0h-VS-18h	Zm00001d002564	3.01605	up	4.68708e-13	3.28189e-11	2	15538202	15540469	+	protein_coding	Protein DMR6-LIKE OXYGENASE 2
BML1234 0h-VS-18h	Zm00001d002584	3.13238	up	0.00235668	0.0227896	2	16080982	16082543	-	protein_coding	--
BML1234 0h-VS-18h	Zm00001d002592	1.87697	up	0.000827273	0.00943858	2	16311191	16314804	+	protein_coding	1-aminocyclopropane-1-carboxylate synthase2
BML1234 0h-VS-18h	Zm00001d002596	-1.26448	down	1.7002e-05	0.00031224	2	16395511	16395837	-	protein_coding	--
BML1234 0h-VS-18h	Zm00001d002607	-1.45441	down	0.00512757	0.0431301	2	16643404	16644693	+	protein_coding	Fasciclin-like arabinogalactan protein 10
BML1234 0h-VS-18h	Zm00001d002610	1.61314	up	4.41149e-07	1.14447e-05	2	16708568	16710668	+	protein_coding	cytochrome P450 family 704 subfamily A polypeptide 2
BML1234 0h-VS-18h	Zm00001d002614	2.34097	up	2.50163e-13	1.79363e-11	2	16769959	16777172	-	protein_coding	SPX domain-containing membrane protein
BML1234 0h-VS-18h	Zm00001d002673	1.38536	up	7.97984e-05	0.00124305	2	18907323	18909618	+	protein_coding	Lysine histidine transporter-like 7
BML1234 0h-VS-18h	Zm00001d002687	4.02776	up	1.32811e-07	3.82466e-06	2	19283194	19284804	+	protein_coding	Cytochrome P450 86A7
BML1234 0h-VS-18h	Zm00001d002690	1.08435	up	7.19746e-11	3.66633e-09	2	19342470	19344477	-	protein_coding	plasma membrane intrinsic protein1
BML1234 0h-VS-18h	Zm00001d002738	-3.07948	down	3.51052e-06	7.50728e-05	2	21104664	21105814	-	protein_coding	Probable aquaporin TIP2-2
BML1234 0h-VS-18h	Zm00001d002758	-3.05875	down	1.1007e-06	2.63967e-05	2	21813079	21818936	-	protein_coding	DeSI-like protein
BML1234 0h-VS-18h	Zm00001d002773	3.30894	up	0.000979372	0.0108488	2	22213490	22214805	+	protein_coding	Cupredoxin superfamily protein
BML1234 0h-VS-18h	Zm00001d002776	1.56864	up	0.00127109	0.013626	2	22298801	22300512	-	protein_coding	Probable receptor-like protein kinase
BML1234 0h-VS-18h	Zm00001d002799	5.78602	up	9.43986e-14	7.29273e-12	2	22972434	22973879	-	protein_coding	Homeobox-leucine zipper protein ATHB-12
BML1234 0h-VS-18h	Zm00001d002823	1.40759	up	0.0012077	0.0130317	2	23768922	23777897	-	protein_coding	Hsp70-Hsp90 organizing protein 3
BML1234 0h-VS-18h	Zm00001d002830	2.15345	up	4.83381e-05	0.000793842	2	24145621	24150188	-	protein_coding	Beta-fructofuranosidase 1
BML1234 0h-VS-18h	Zm00001d002845	-1.24376	down	0.000777322	0.0089664	2	24436185	24437340	-	protein_coding	(+)-neomenthol dehydrogenase
BML1234 0h-VS-18h	Zm00001d002847	3.06668	up	4.12575e-22	8.22636e-20	2	24476398	24480168	-	protein_coding	(+)-neomenthol dehydrogenase
BML1234 0h-VS-18h	Zm00001d002901	-1.42711	down	6.79847e-16	6.77775e-14	2	26183514	26184548	-	protein_coding	Peroxidase 12
BML1234 0h-VS-18h	Zm00001d002905	-1.20834	down	0.00387247	0.0342518	2	26329482	26339000	+	protein_coding	Protein kinase superfamily protein
BML1234 0h-VS-18h	Zm00001d002940	3.49869	up	7.5433e-18	9.62966e-16	2	27630673	27637515	+	protein_coding	Putative 1-phosphatidylinositol-3-phosphate 5-kinase FAB1D
BML1234 0h-VS-18h	Zm00001d002974	1.1989	up	0.000777322	0.0089664	2	28495049	28499783	+	protein_coding	Probable metal-nicotianamine transporter YSL7
BML1234 0h-VS-18h	Zm00001d003015	2.63331	up	3.75797e-11	2.02254e-09	2	29467931	29470598	+	protein_coding	phenylalanine ammonia lyase6
BML1234 0h-VS-18h	Zm00001d003016	1.33537	up	6.47525e-09	2.44263e-07	2	29538173	29541434	+	protein_coding	phenylalanine ammonia lyase2
BML1234 0h-VS-18h	Zm00001d003048	1.73094	up	4.48103e-07	1.15964e-05	2	30338613	30343062	-	protein_coding	Disease resistance gene analog PIC17
BML1234 0h-VS-18h	Zm00001d003064	1.10621	up	0.000622624	0.00744872	2	30987718	30989878	-	protein_coding	R2R3MYB-domain protein
BML1234 0h-VS-18h	Zm00001d003190	1.17288	up	9.239e-05	0.00141705	2	35066062	35067313	+	protein_coding	Endochitinase A
BML1234 0h-VS-18h	Zm00001d003195	-1.03397	down	6.8741e-08	2.10097e-06	2	35306395	35307301	+	protein_coding	Salt tolerance-like protein
BML1234 0h-VS-18h	Zm00001d003209	-1.11963	down	1.40884e-05	0.000264297	2	36039302	36040798	-	protein_coding	AAA-ATPase ASD mitochondrial
BML1234 0h-VS-18h	Zm00001d003287	4.62872	up	0.000145599	0.00210952	2	38811050	38812608	+	protein_coding	nitrate transport4
BML1234 0h-VS-18h	Zm00001d003301	4.77235	up	2.11127e-05	0.000378439	2	39389095	39393280	-	protein_coding	C2 and GRAM domain-containing protein
BML1234 0h-VS-18h	Zm00001d003304	3.52174	up	9.18087e-31	4.92848e-28	2	39497247	39499853	-	protein_coding	Bowman-Birk type bran trypsin inhibitor
BML1234 0h-VS-18h	Zm00001d003306	1.8469	up	4.47571e-10	1.96443e-08	2	39644137	39644676	-	protein_coding	Bowman-Birk type bran trypsin inhibitor
BML1234 0h-VS-18h	Zm00001d003364	5.11894	up	1.38272e-12	9.13208e-11	2	41645508	41646269	+	protein_coding	Copper transport protein family
BML1234 0h-VS-18h	Zm00001d003365	1.59713	up	4.54778e-05	0.000752072	2	41647913	41648861	+	protein_coding	--
BML1234 0h-VS-18h	Zm00001d003446	1.50588	up	5.14794e-08	1.62071e-06	2	44617641	44625098	+	protein_coding	Gamma-glutamyltranspeptidase 1
BML1234 0h-VS-18h	Zm00001d003457	1.66918	up	2.22922e-08	7.58877e-07	2	44953548	44954798	-	protein_coding	PLAT domain-containing protein 3
BML1234 0h-VS-18h	Zm00001d003482	3.02253	up	7.50072e-18	9.62966e-16	2	45486187	45486462	-	protein_coding	--
BML1234 0h-VS-18h	Zm00001d003485	13.3261	up	1.92061e-06	4.38974e-05	2	45614328	45614570	-	protein_coding	--
BML1234 0h-VS-18h	Zm00001d003504	1.13622	up	0.000111237	0.00166823	2	46187577	46189691	-	protein_coding	--
BML1234 0h-VS-18h	Zm00001d003533	1.30993	up	0.00131517	0.0140286	2	47105187	47109372	-	protein_coding	Lipoxygenase
BML1234 0h-VS-18h	Zm00001d003555	-5.39425	down	2.90364e-10	1.29342e-08	2	47886593	47890119	+	protein_coding	Potassium channel SKOR
BML1234 0h-VS-18h	Zm00001d003603	1.78861	up	0.00524679	0.043886	2	49591583	49595579	+	protein_coding	Protein NRT1/ PTR FAMILY 4.4
BML1234 0h-VS-18h	Zm00001d003614	1.04403	up	0.000163256	0.00232829	2	50153897	50156317	+	protein_coding	Serine/threonine-protein kinase-like protein CCR4
BML1234 0h-VS-18h	Zm00001d003730	-1.03562	down	4.75906e-05	0.00078577	2	56683255	56683907	-	protein_coding	Histone H3.2
BML1234 0h-VS-18h	Zm00001d003830	1.72822	up	2.91909e-08	9.56402e-07	2	61203599	61204879	-	protein_coding	Arogenate dehydratase/prephenate dehydratase 6 chloroplastic
BML1234 0h-VS-18h	Zm00001d003861	-2.07504	down	1.1575e-14	9.81112e-13	2	63431223	63436171	-	protein_coding	Potassium high-affinity transporter
BML1234 0h-VS-18h	Zm00001d003865	-6.6475	down	1.95455e-23	4.49675e-21	2	63887374	63888748	+	protein_coding	Expressed protein%3B protein
BML1234 0h-VS-18h	Zm00001d003884	1.77208	up	1.13717e-05	0.000217225	2	65022354	65024176	-	protein_coding	--
BML1234 0h-VS-18h	Zm00001d003931	-1.41701	down	8.29419e-08	2.49135e-06	2	69777965	69780202	-	protein_coding	ACR4
BML1234 0h-VS-18h	Zm00001d003958	-1.05218	down	0.00468031	0.0397997	2	72202914	72211422	-	protein_coding	Calmodulin-binding transcription activator 4
BML1234 0h-VS-18h	Zm00001d003981	1.35725	up	0.000221161	0.00304219	2	73518754	73519134	-	protein_coding	Drought-induced protein 1
BML1234 0h-VS-18h	Zm00001d003999	1.50793	up	2.09574e-08	7.15765e-07	2	74637520	74638152	+	protein_coding	OSJNBa0072D21.11 protein%3B protein
BML1234 0h-VS-18h	Zm00001d004055	1.13828	up	1.3851e-05	0.000260309	2	79794500	79799042	-	protein_coding	Protein DETOXIFICATION 16
BML1234 0h-VS-18h	Zm00001d004089	-1.89754	down	0.00075886	0.00880682	2	81606678	81607250	+	protein_coding	Pathogenesis-related protein 1
BML1234 0h-VS-18h	Zm00001d004114	-3.37329	down	7.76716e-07	1.9267e-05	2	83465529	83466047	+	protein_coding	--
BML1234 0h-VS-18h	Zm00001d004250	2.36539	up	9.91946e-08	2.92498e-06	2	96474153	96474356	-	protein_coding	--
BML1234 0h-VS-18h	Zm00001d004309	-4.888	down	1.31641e-35	1.3124e-32	2	102233179	102233418	+	protein_coding	--
BML1234 0h-VS-18h	Zm00001d004310	-1.31294	down	0.000561721	0.00678995	2	102236161	102236436	+	protein_coding	--
BML1234 0h-VS-18h	Zm00001d004362	-2.52756	down	3.90403e-12	2.40397e-10	2	106459779	106460150	+	protein_coding	--
BML1234 0h-VS-18h	Zm00001d004366	3.10234	up	9.39013e-22	1.7872e-19	2	106628660	106630400	-	protein_coding	UDP-glycosyltransferase 74B1
BML1234 0h-VS-18h	Zm00001d004443	2.05862	up	5.51269e-09	2.09462e-07	2	112231521	112233025	-	protein_coding	Probable cinnamyl alcohol dehydrogenase 9
BML1234 0h-VS-18h	Zm00001d004451	-1.64079	down	0.00030962	0.00409229	2	113037591	113038604	-	protein_coding	Glyoxylate/hydroxypyruvate reductase HPR3
BML1234 0h-VS-18h	Zm00001d004493	-2.45435	down	3.89541e-05	0.000655054	2	114968433	114969050	-	protein_coding	--
BML1234 0h-VS-18h	Zm00001d004524	2.13633	up	1.59702e-10	7.54747e-09	2	116605194	116606084	+	protein_coding	--
BML1234 0h-VS-18h	Zm00001d004556	-3.17842	down	8.51639e-06	0.00016752	2	117868290	117868934	-	protein_coding	--
BML1234 0h-VS-18h	Zm00001d004564	1.86594	up	2.38921e-11	1.33388e-09	2	118175342	118183006	-	protein_coding	Aconitate hydratase 3 mitochondrial
BML1234 0h-VS-18h	Zm00001d004575	-2.08395	down	1.27184e-12	8.45306e-11	2	118947098	118947594	+	protein_coding	Ribosomal protein L9/RNase H1
BML1234 0h-VS-18h	Zm00001d004583	-3.22926	down	3.23839e-28	1.2107e-25	2	119616414	119616800	+	protein_coding	--
BML1234 0h-VS-18h	Zm00001d004611	-1.12269	down	9.74539e-06	0.000189442	2	121662299	121662886	-	protein_coding	Acyl-CoA N-acyltransferases (NAT) superfamily protein
BML1234 0h-VS-18h	Zm00001d004614	2.37294	up	7.30904e-15	6.37592e-13	2	121848851	121849602	-	protein_coding	Protease inhibitor/seed storage/LTP family protein
BML1234 0h-VS-18h	Zm00001d004690	-1.60762	down	0.000136725	0.00199615	2	131371138	131371917	+	protein_coding	--
BML1234 0h-VS-18h	Zm00001d004700	-1.16574	down	4.20823e-05	0.00070202	2	132138157	132139180	+	protein_coding	Bifunctional inhibitor/lipid-transfer protein/seed storage 2S albumin superfamily protein
BML1234 0h-VS-18h	Zm00001d004705	7.23977	up	0.00195633	0.0194205	2	132347742	132349421	-	protein_coding	Amino acid permease 2
BML1234 0h-VS-18h	Zm00001d004706	1.27764	up	1.66326e-05	0.000306262	2	132363395	132367683	-	protein_coding	Lipase-like PAD4
BML1234 0h-VS-18h	Zm00001d004762	1.84825	up	0.000172073	0.00243587	2	137325937	137330047	+	protein_coding	ABC transporter G family member 25
BML1234 0h-VS-18h	Zm00001d004768	1.17185	up	3.49617e-08	1.12609e-06	2	137853555	137856240	+	protein_coding	Glycosyl hydrolase superfamily protein
BML1234 0h-VS-18h	Zm00001d004773	-1.28409	down	8.28371e-07	2.04755e-05	2	138342427	138342864	+	protein_coding	--
BML1234 0h-VS-18h	Zm00001d004843	-1.91708	down	1.55356e-13	1.15749e-11	2	143855973	143857138	+	protein_coding	abscisic acid stress ripening2
BML1234 0h-VS-18h	Zm00001d004855	-1.31538	down	3.831e-06	8.11081e-05	2	144882980	144890090	-	protein_coding	Actin-7
BML1234 0h-VS-18h	Zm00001d004865	-2.76968	down	3.42721e-05	0.000582876	2	145442465	145442994	+	protein_coding	Associated with HOX family protein expressed
BML1234 0h-VS-18h	Zm00001d004875	-2.40294	down	3.85957e-13	2.72067e-11	2	145683678	145688881	-	protein_coding	Two-component response regulator-like APRR9
BML1234 0h-VS-18h	Zm00001d004921	1.0778	up	9.40751e-05	0.00143973	2	148710174	148711618	+	protein_coding	benzoxazinone synthesis14
BML1234 0h-VS-18h	Zm00001d004972	1.44331	up	5.9891e-11	3.1191e-09	2	151267002	151267565	-	protein_coding	Probable calcium-binding protein CML36
BML1234 0h-VS-18h	Zm00001d005002	2.08711	up	7.67538e-17	8.78097e-15	2	153238644	153242689	+	protein_coding	Probable peptide/nitrate transporter
BML1234 0h-VS-18h	Zm00001d005018	1.41498	up	2.45696e-06	5.48389e-05	2	154107681	154110474	+	protein_coding	Protein DETOXIFICATION 21
BML1234 0h-VS-18h	Zm00001d005039	1.42559	up	0.00141622	0.014892	2	155435155	155436114	+	protein_coding	Late embryogenesis abundant (LEA) hydroxyproline-rich glycoprotein family
BML1234 0h-VS-18h	Zm00001d005051	2.54034	up	2.42715e-07	6.66861e-06	2	156270103	156272641	+	protein_coding	Root phototropism protein 2
BML1234 0h-VS-18h	Zm00001d005114	1.47621	up	0.000154785	0.00222874	2	159058949	159063855	-	protein_coding	Cytochrome b-c1 complex subunit 7-2
BML1234 0h-VS-18h	Zm00001d005148	2.76317	up	0.000731444	0.00854549	2	161094504	161096484	+	protein_coding	Myristoyl-acyl carrier protein thioesterase
BML1234 0h-VS-18h	Zm00001d005193	-1.09042	down	1.44255e-05	0.000269536	2	163079620	163082144	+	protein_coding	Protein LURP1
BML1234 0h-VS-18h	Zm00001d005251	1.1161	up	0.000303515	0.00401923	2	165786275	165787366	+	protein_coding	NAD(P)H dehydrogenase (quinone) FQR1
BML1234 0h-VS-18h	Zm00001d005279	-3.10586	down	3.48166e-23	7.92305e-21	2	167218110	167219679	-	protein_coding	Peroxidase 73
BML1234 0h-VS-18h	Zm00001d005295	-1.1016	down	2.9918e-05	0.000519372	2	168137133	168145157	-	protein_coding	DNA-directed RNA polymerases II IV and V subunit 3
BML1234 0h-VS-18h	Zm00001d005300	1.65197	up	7.44651e-06	0.000149605	2	168527945	168528802	+	protein_coding	Transcription factor MYB44
BML1234 0h-VS-18h	Zm00001d005392	1.33881	up	6.31877e-07	1.60351e-05	2	172065137	172067442	+	protein_coding	Lecithin-cholesterol acyltransferase-like 1
BML1234 0h-VS-18h	Zm00001d005410	1.20668	up	4.72406e-06	9.84108e-05	2	173113628	173114995	+	protein_coding	Aquaporin PIP2-2
BML1234 0h-VS-18h	Zm00001d005609	2.87053	up	1.96876e-06	4.48022e-05	2	180648852	180649904	+	protein_coding	protein phosphatase homolog7
BML1234 0h-VS-18h	Zm00001d005624	-1.56534	down	5.97362e-05	0.000969486	2	181044326	181045720	+	protein_coding	Delta(8)-fatty-acid desaturase 2
BML1234 0h-VS-18h	Zm00001d005654	1.55885	up	2.7405e-08	9.10714e-07	2	182185442	182186092	+	protein_coding	--
BML1234 0h-VS-18h	Zm00001d005684	1.01405	up	0.00026336	0.00354352	2	183288690	183291321	+	protein_coding	--
BML1234 0h-VS-18h	Zm00001d005766	1.82038	up	2.66716e-14	2.2071e-12	2	187317766	187318308	+	protein_coding	Calmodulin-like protein
BML1234 0h-VS-18h	Zm00001d005790	2.03741	up	3.48716e-05	0.000592591	2	188712428	188713414	-	protein_coding	Galactosyltransferase family protein
BML1234 0h-VS-18h	Zm00001d005813	2.22581	up	1.27478e-06	3.02593e-05	2	189505960	189508316	-	protein_coding	Protein TIFY 10B
BML1234 0h-VS-18h	Zm00001d005823	1.58973	up	0.00395617	0.034801	2	189797589	189799971	+	protein_coding	Flavonoid 3-monooxygenase
BML1234 0h-VS-18h	Zm00001d005841	3.90177	up	1.97462e-15	1.84556e-13	2	190556326	190557054	-	protein_coding	Transcription factor HEC2
BML1234 0h-VS-18h	Zm00001d005879	-1.24069	down	4.27748e-05	0.00071043	2	191548746	191549021	-	protein_coding	--
BML1234 0h-VS-18h	Zm00001d005888	1.02721	up	0.00388468	0.0343308	2	191778849	191782862	+	protein_coding	Heat stress transcription factor B-3
BML1234 0h-VS-18h	Zm00001d005920	2.34228	up	1.26641e-15	1.22748e-13	2	192762349	192766625	-	protein_coding	carbonic anhydrase4
BML1234 0h-VS-18h	Zm00001d005936	1.61786	up	7.78958e-08	2.35668e-06	2	193409296	193410477	-	protein_coding	E3 ubiquitin-protein ligase ATL6
BML1234 0h-VS-18h	Zm00001d005945	-1.38834	down	1.18278e-08	4.2402e-07	2	193506565	193507005	-	protein_coding	--
BML1234 0h-VS-18h	Zm00001d005962	-1.70205	down	4.04723e-07	1.06181e-05	2	194020190	194020684	-	protein_coding	basic leucine-zipper 58
BML1234 0h-VS-18h	Zm00001d005977	2.05298	up	7.44883e-07	1.85874e-05	2	194528932	194529228	-	protein_coding	--
BML1234 0h-VS-18h	Zm00001d005978	1.55366	up	1.89187e-14	1.58432e-12	2	194543937	194544415	-	protein_coding	RING-H2 finger protein
BML1234 0h-VS-18h	Zm00001d006010	-1.38328	down	6.99041e-09	2.63222e-07	2	195228750	195230170	+	protein_coding	--
BML1234 0h-VS-18h	Zm00001d006026	-2.76792	down	3.42721e-05	0.000582876	2	195514497	195514982	-	protein_coding	Lysine-specific demethylase JMJ30
BML1234 0h-VS-18h	Zm00001d006078	1.84853	up	0.00594831	0.0488368	2	197542925	197543503	-	protein_coding	RING/U-box superfamily protein
BML1234 0h-VS-18h	Zm00001d006106	1.59161	up	2.99621e-05	0.000519708	2	198198555	198200085	+	protein_coding	NAC domain-containing protein 18
BML1234 0h-VS-18h	Zm00001d006111	3.776	up	1.45203e-28	5.73578e-26	2	198625267	198625929	-	protein_coding	Cytochrome b561 and DOMON domain-containing protein
BML1234 0h-VS-18h	Zm00001d006199	1.27678	up	3.00907e-06	6.56911e-05	2	201505641	201507497	+	protein_coding	Cytochrome P450 71A26
BML1234 0h-VS-18h	Zm00001d006211	1.67929	up	8.26046e-07	2.04422e-05	2	201912795	201914678	-	protein_coding	Protein STAY-GREEN 1 chloroplastic
BML1234 0h-VS-18h	Zm00001d006212	-2.87824	down	1.48249e-13	1.10848e-11	2	201957643	201964027	-	protein_coding	Two-component response regulator-like APRR9
BML1234 0h-VS-18h	Zm00001d006213	-1.19437	down	2.44124e-06	5.45461e-05	2	201970912	201971385	-	protein_coding	Probable histone H2A.4
BML1234 0h-VS-18h	Zm00001d006329	1.20595	up	5.22591e-06	0.000107793	2	204888454	204889753	+	protein_coding	Hydrophobic protein RCI2B
BML1234 0h-VS-18h	Zm00001d006330	1.35279	up	6.4379e-05	0.00103362	2	204891476	204893008	+	protein_coding	Eukaryotic aspartyl protease family protein
BML1234 0h-VS-18h	Zm00001d006354	3.01036	up	8.05239e-08	2.42568e-06	2	205440510	205444726	-	protein_coding	F22G5.33
BML1234 0h-VS-18h	Zm00001d006493	2.66486	up	0.000312729	0.00410828	2	209822231	209825657	+	protein_coding	Protein DETOXIFICATION 40
BML1234 0h-VS-18h	Zm00001d006509	1.17608	up	5.16532e-06	0.000106648	2	210195854	210199415	+	protein_coding	Septum-promoting GTP-binding protein 1
BML1234 0h-VS-18h	Zm00001d006520	-1.8734	down	0.00373609	0.0332563	2	210399298	210402238	+	protein_coding	PDK regulatory protein1
BML1234 0h-VS-18h	Zm00001d006526	2.85947	up	2.81027e-09	1.10802e-07	2	210505757	210507076	-	protein_coding	Eukaryotic aspartyl protease family protein
BML1234 0h-VS-18h	Zm00001d006574	-1.60327	down	2.98235e-06	6.53122e-05	2	211365247	211366374	-	protein_coding	Octicosapeptide/Phox/Bem1p
BML1234 0h-VS-18h	Zm00001d006596	-1.29382	down	1.19336e-05	0.00022713	2	211796175	211798013	+	protein_coding	Elongation factor 1-alpha 2
BML1234 0h-VS-18h	Zm00001d006608	2.56811	up	0.000859271	0.00974524	2	212460728	212464470	-	protein_coding	Whole genome shotgun sequence of line PN40024 scaffold_35.assembly12x (Fragment)
BML1234 0h-VS-18h	Zm00001d006623	-1.09518	down	9.65867e-05	0.00147325	2	212787428	212788423	-	protein_coding	Polygalacturonase inhibitor 1
BML1234 0h-VS-18h	Zm00001d006651	-1.42884	down	6.62101e-10	2.864e-08	2	213473849	213477743	+	protein_coding	Tubulin alpha-5 chain
BML1234 0h-VS-18h	Zm00001d006658	1.02184	up	8.61751e-05	0.00133247	2	213741901	213749883	+	protein_coding	Glucan endo-13-beta-glucosidase 4
BML1234 0h-VS-18h	Zm00001d006673	1.31569	up	0.00186103	0.0186692	2	214011828	214022318	+	protein_coding	Major facilitator superfamily protein
BML1234 0h-VS-18h	Zm00001d006678	1.77369	up	2.72903e-11	1.50355e-09	2	214097373	214099059	-	protein_coding	geranylgeranyl pyrophosphate synthase1
BML1234 0h-VS-18h	Zm00001d006688	1.20414	up	6.17799e-06	0.000125575	2	214472464	214474594	+	protein_coding	Putative polyol transporter 1
BML1234 0h-VS-18h	Zm00001d006720	-1.73888	down	2.7732e-05	0.000483429	2	215157874	215158671	-	protein_coding	Triacylglycerol lipase
[truncated: 11,006 more rows]
