# Supplementary material for: Comparative transcriptome analyses of maize seedling root responses to salt stress
Source: PeerJ. 2021 Mar 2;9:e10765. doi: 10.7717/peerj.10765 (PMC7934676; doi:10.7717/peerj.10765)
Supplement: Supplemental Information 7 [file peerj-09-10765-s007.xlsx]

## Sheet: Table S4
Table S6. Expression of differential genes common to the lines at all the stages.
Gene ID	FDR (S-0 h vs S-6 h)	FDR (S-0 h vs S-18 h)	FDR (S-0 h vs S-36 h)	FDR (R-0 h vs R-6 h)	FDR (R-0 h vs R-18 h)	FDR (R-0 h vs R-36 h)	Description
Zm00001d000008	3.50352e-30	3.50352e-30	6.83958e-26	9.10953e-18	1.23777e-13	1.71991e-07	Germin-like protein subfamily 1 member 8
Zm00001d000163	9.63528e-05	9.63528e-05	0.0010645	7.83364e-05	0.013746	0.00061009	1-aminocyclopropane-1-carboxylate oxidase
Zm00001d000222	9.58539e-05	9.58539e-05	4.62923e-23	0.0118368	2.39099e-11	7.08919e-06	Sugars will eventually be exported transporter1a
Zm00001d000229	2.21364e-12	2.21364e-12	1.87183e-06	1.14701e-08	6.1136e-19	2.32266e-05	No description
Zm00001d000294	7.32369e-13	7.32369e-13	6.40396e-08	7.57023e-16	1.41988e-07	2.72813e-12	O-succinylhomoserine sulfhydrylase
Zm00001d002161	0.000163522	0.000163522	0.00424981	0.000194859	0.0339249	3.04472e-05	Wound-responsive family protein
Zm00001d002266	3.49023e-10	3.49023e-10	9.71206e-11	5.98441e-09	1.25186e-10	1.56244e-12	Lysine-specific histone demethylase 1
Zm00001d002295	2.14812e-26	2.14812e-26	1.28048e-16	3.97926e-15	1.04943e-18	3.86591e-05	Germin-like protein subfamily 1 member 11
Zm00001d002313	6.22375e-10	6.22375e-10	6.45272e-16	2.49326e-07	8.87603e-08	1.03052e-07	Leucine-rich repeat transmembrane protein kinase
Zm00001d002364	1.93621e-11	1.93621e-11	5.88374e-07	2.58143e-12	0.000783283	1.33327e-06	AP2/EREBP-transcription factor 97
Zm00001d002451	6.92747e-14	6.92747e-14	3.67553e-08	1.19163e-05	1.56907e-14	7.89954e-06	Hydrogen peroxide-induced 1
Zm00001d002614	9.08138e-06	9.08138e-06	1.79363e-11	3.47317e-07	5.6598e-17	5.40206e-06	SPX domain-containing membrane protein
Zm00001d002830	1.35704e-06	1.35704e-06	0.000793842	1.55407e-10	4.35163e-09	2.07066e-06	Beta-fructofuranosidase 1
Zm00001d002847	2.97812e-20	2.97812e-20	8.22636e-20	9.46806e-30	8.52889e-08	1.15387e-11	(+)-neomenthol dehydrogenase
Zm00001d002901	3.12278e-25	3.12278e-25	6.77775e-14	2.32811e-07	4.40229e-08	1.52906e-05	Peroxidase 12
Zm00001d003304	2.09554e-30	2.09554e-30	4.92848e-28	4.82379e-45	5.90279e-40	2.65614e-15	Bowman-Birk type bran trypsin inhibitor
Zm00001d003555	1.29557e-08	1.29557e-08	1.29342e-08	0.000122168	0.00226271	0.00604881	Potassium channel SKOR
Zm00001d003830	9.28101e-14	9.28101e-14	9.56402e-07	9.2579e-11	0.000160661	0.000827856	Arogenate dehydratase/prephenate dehydratase 6 chloroplastic
Zm00001d003865	3.6662e-21	3.6662e-21	4.49675e-21	1.13589e-15	8.15317e-16	3.98935e-17	Expressed protein
Zm00001d003931	5.76338e-05	5.76338e-05	2.49135e-06	1.10981e-07	3.47829e-09	1.47191e-10	ACR4
Zm00001d004114	0.0273335	0.0273335	1.9267e-05	3.51383e-06	1.33869e-10	1.4221e-13	No description
Zm00001d004250	0.000112918	0.000112918	2.92498e-06	1.62997e-19	0.00583879	0.000393044	No description
Zm00001d004309	2.76003e-22	2.76003e-22	1.3124e-32	7.46522e-14	1.39015e-37	2.772e-23	No description
Zm00001d004310	0.000259523	0.000259523	0.00678995	4.716e-06	0.000179318	0.0236555	No description
Zm00001d004524	1.58972e-11	1.58972e-11	7.54747e-09	3.57493e-22	0.00484245	1.54205e-11	No description
Zm00001d004556	0.00949622	0.00949622	0.00016752	7.01213e-07	1.27252e-06	1.331e-08	No description
Zm00001d004583	1.69072e-12	1.69072e-12	1.2107e-25	2.67626e-16	8.94155e-19	1.44856e-29	No description
Zm00001d004700	7.60914e-08	7.60914e-08	0.00070202	3.73734e-09	2.77387e-08	1.72323e-05	Bifunctional inhibitor/lipid-transfer protein/seed storage 2S albumin superfamily protein
Zm00001d004875	4.24133e-06	4.24133e-06	2.72067e-11	2.13369e-10	3.52366e-09	5.03011e-19	Two-component response regulator-like APRR9
Zm00001d005279	1.40748e-21	1.40748e-21	7.92305e-21	5.43033e-21	2.42507e-21	7.37897e-14	Peroxidase 73
Zm00001d005766	7.5465e-24	7.5465e-24	2.2071e-12	2.5103e-20	3.66753e-05	7.37003e-22	Calmodulin-like protein
Zm00001d005841	2.98413e-09	2.98413e-09	1.84556e-13	1.33894e-09	0.0030204	1.21962e-05	bHLH-transcription factor 20
Zm00001d005920	8.62208e-06	8.62208e-06	1.22748e-13	0.0159177	0.00224009	0.0346658	Carbonic anhydrase4: putative mitochondrial carbonic anhydrase (Studer et al 2014)
Zm00001d005945	4.77954e-18	4.77954e-18	4.2402e-07	0.0148023	0.0411438	0.00690532	No description
Zm00001d006212	1.0747e-09	1.0747e-09	1.10848e-11	3.32823e-14	2.82619e-05	3.778e-24	Two-component response regulator-like APRR9
Zm00001d006330	0.00136849	0.00136849	0.00103362	0.000931859	0.0383263	0.0331309	Eukaryotic aspartyl protease family protein
Zm00001d006720	0.0088748	0.0088748	0.000483429	0.00171305	0.000167033	3.75352e-05	Triacylglycerol lipase
Zm00001d006753	0.0160532	0.0160532	3.39243e-05	1.84177e-05	4.47138e-05	8.7974e-06	Indole-3-acetic acid amido synthetase
Zm00001d006775	0.0198105	0.0198105	6.63466e-32	0.00189612	4.77082e-32	1.73522e-10	hydroxyproline-rich glycoprotein family protein
Zm00001d006881	2.02584e-05	2.02584e-05	8.04463e-28	1.62622e-06	4.28709e-44	1.14406e-35	No description
Zm00001d006882	6.77381e-24	6.77381e-24	1.08648e-22	3.51009e-07	2.91775e-15	6.98886e-15	EF hand family protein
Zm00001d006933	2.38589e-17	2.38589e-17	4.41353e-22	1.98289e-08	0.00190276	1.21326e-07	Peroxidase 64
Zm00001d007267	5.63869e-05	5.63869e-05	0.00413293	1.05206e-06	0.00096333	1.11101e-05	Light harvesting chlorophyll a/b binding protein 5
Zm00001d007341	1.39493e-41	1.39493e-41	4.28276e-29	2.01517e-32	2.97575e-41	5.41351e-21	HVA22-like protein e
Zm00001d007445	1.41303e-09	1.41303e-09	3.26224e-27	9.33527e-13	8.26695e-30	3.39248e-28	Adagio protein 3
Zm00001d007923	1.54228e-05	1.54228e-05	3.07513e-13	2.33463e-05	6.45233e-11	1.23651e-21	No description
Zm00001d008523	1.33569e-20	1.33569e-20	1.75998e-05	0.010537	0.000564026	0.00922545	No description
Zm00001d008793	8.79025e-09	8.79025e-09	0.000449495	7.44569e-10	1.67611e-05	5.18027e-05	WRKY-transcription factor 50
Zm00001d008983	1.85007e-12	1.85007e-12	1.59971e-07	2.39412e-10	4.1352e-14	6.03889e-05	P-loop containing nucleoside triphosphate hydrolases superfamily protein
Zm00001d009328	4.24133e-06	4.24133e-06	1.4081e-08	3.04159e-09	0.0219171	0.000339147	Glycosyltransferase
Zm00001d009646	8.41779e-11	8.41779e-11	1.67112e-18	2.18823e-05	2.91663e-17	4.54485e-17	scarecrow-like 1
Zm00001d010586	3.343e-25	3.343e-25	2.89471e-55	2.95521e-18	9.50179e-58	2.86292e-11	PEBP family protein
Zm00001d010856	3.99701e-13	3.99701e-13	6.93718e-25	4.53319e-31	4.31113e-44	1.63987e-09	Peripheral-type benzodiazepine receptor
Zm00001d011131	5.16289e-23	5.16289e-23	9.8025e-09	1.07336e-19	5.70134e-18	0.000233145	Protein phosphatase 2C 16
Zm00001d011132	6.24844e-32	6.24844e-32	1.02203e-11	9.81721e-22	4.7643e-17	0.000132371	Protein phosphatase 2C 16
Zm00001d011133	5.58421e-12	5.58421e-12	1.43031e-06	1.41716e-14	1.88121e-05	1.11957e-20	WRKY-transcription factor 68
Zm00001d011202	1.59864e-07	1.59864e-07	9.03533e-05	8.04351e-08	0.000433568	6.23393e-05	Protein phosphatase 2C 16
Zm00001d011417	0.000209436	0.000209436	0.00410828	0.00411633	0.00703663	0.00112294	cytochrome P450 family 72 subfamily A polypeptide 8
Zm00001d011422	2.43227e-11	2.43227e-11	5.89607e-11	1.15686e-06	0.0462242	0.0137683	Cytochrome P450 superfamily protein
Zm00001d011569	0.00164714	0.00164714	0.0237496	3.31922e-06	0.010532	3.13102e-06	ATP synthase protein I -related
Zm00001d011886	1.54116e-10	1.54116e-10	7.74254e-16	4.86021e-09	3.68099e-06	0.000190627	O-Glycosyl hydrolase superfamily protein
Zm00001d011929	0.00217969	0.00217969	0.00410731	1.28282e-06	4.42174e-05	2.71134e-06	Heparan-alpha-glucosaminide N-acetyltransferase
Zm00001d011987	3.12098e-20	3.12098e-20	2.60196e-11	0.0344094	1.11572e-07	0.000258703	No description
Zm00001d012401	2.6039e-23	2.6039e-23	2.13945e-22	1.01225e-24	5.39277e-28	1.08387e-12	Protein phosphatase homolog 4
Zm00001d012585	1.95946e-08	1.95946e-08	0.000134055	1.40342e-08	2.30823e-10	2.62283e-06	AP2/EREBP-transcription factor 83
Zm00001d012591	1.87058e-14	1.87058e-14	2.06073e-09	2.6353e-22	8.31604e-27	1.28441e-08	Probable nucleoredoxin 1
Zm00001d013039	8.92852e-05	8.92852e-05	2.63967e-05	5.75549e-07	5.23059e-07	4.06093e-08	photosystem I subunit d1
Zm00001d013099	1.34946e-16	1.34946e-16	7.56074e-13	3.86297e-15	8.11813e-05	5.1925e-08	Probable carboxylesterase 15
Zm00001d013390	6.8447e-12	6.8447e-12	8.26128e-09	2.91907e-06	5.49214e-11	8.61135e-10	Glucan endo-1%2C3-beta-glucosidase 7
Zm00001d013786	9.65036e-07	9.65036e-07	0.000170103	0.000199774	7.88462e-05	1.56733e-09	Transferases;folic acid binding
Zm00001d014121	8.65692e-07	8.65692e-07	2.29992e-09	1.18248e-14	1.37461e-17	1.26508e-26	Ent-cassadiene C2-hydroxylase
Zm00001d014123	1.22451e-06	1.22451e-06	1.74854e-06	3.56031e-15	3.92654e-20	6.1301e-15	Peroxidase 13
Zm00001d014258	1.80854e-13	1.80854e-13	6.66705e-11	5.99718e-11	6.12828e-16	1.75986e-12	Alanine aminotransferase 5
Zm00001d014325	6.72507e-05	6.72507e-05	1.80572e-05	8.73873e-27	3.4877e-21	5.96045e-08	Calcium-binding EF-hand family protein
Zm00001d014335	0.000434273	0.000434273	6.4491e-07	9.27475e-11	2.78148e-05	1.02444e-14	Cytochrome P450 family 87 subfamily A polypeptide 6
Zm00001d014463	8.28306e-15	8.28306e-15	4.46289e-10	2.16665e-29	2.39761e-29	3.36883e-14	Early nodulin-like protein 9
Zm00001d014555	4.88727e-15	4.88727e-15	5.91854e-15	4.38258e-09	2.57375e-09	8.60829e-10	Tyrosine-sulfated glycopeptide receptor 1
Zm00001d014748	2.73336e-16	2.73336e-16	5.0656e-12	4.67002e-14	0.000124751	0.00202332	(Z)-3-hexen-1-ol acetyltransferase
Zm00001d014983	0.000773417	0.000773417	0.00868231	0.0011368	0.000193792	9.99207e-08	Serine carboxypeptidase-like 49
Zm00001d015779	0.00024681	0.00024681	3.60681e-08	3.29466e-07	3.24183e-16	1.58242e-18	14-3-3-like protein GF14 omega
Zm00001d015914	1.26693e-06	1.26693e-06	0.000110756	1.48773e-05	0.0498314	2.72036e-07	Sugars will eventually be exported transporter 4b
Zm00001d016139	9.60882e-07	9.60882e-07	6.85343e-06	0.00013108	6.72684e-06	6.93695e-06	E3 ubiquitin-protein ligase ATL41
Zm00001d016255	2.63577e-32	2.63577e-32	7.43365e-31	1.89224e-21	5.35743e-59	5.33139e-34	HSF-transcription factor 18
Zm00001d016294	4.71295e-17	4.71295e-17	7.73772e-16	1.6682e-06	4.81086e-10	1.32321e-11	Abscisic acid receptor PYL2
Zm00001d016379	4.17777e-09	4.17777e-09	9.86546e-07	4.42451e-09	0.000141355	1.00766e-15	No description
Zm00001d016588	1.9517e-21	1.9517e-21	1.7561e-13	0.0416186	6.37893e-05	4.57573e-08	Glycerophosphodiester phosphodiesterase GDPD2
Zm00001d016947	2.41922e-15	2.41922e-15	4.04659e-07	1.34682e-29	5.75329e-20	8.13615e-23	No description
Zm00001d016948	2.24352e-08	2.24352e-08	0.000301806	2.85753e-25	5.19241e-13	1.15194e-24	No description
Zm00001d016950	0.00803986	0.00803986	0.00618891	1.97447e-06	0.0402121	0.0145352	NAC-transcription factor 30
Zm00001d017095	4.88727e-15	4.88727e-15	2.10519e-10	2.9789e-05	1.89449e-06	0.00198889	High affinity nitrate transporter
Zm00001d017138	5.88332e-11	5.88332e-11	6.80507e-09	7.19366e-09	4.83984e-06	5.03474e-06	bHLH-transcription factor 128
Zm00001d017139	0.00327893	0.00327893	0.000151049	2.3705e-07	2.92645e-06	5.64339e-12	Hydroxymethylbutenyl diphosphate synthase 1
Zm00001d017276	0.00268282	0.00268282	0.00424981	1.88667e-16	5.10802e-06	3.22796e-12	Phenylalanine ammonia lyase 8
Zm00001d017287	1.95192e-07	1.95192e-07	7.19088e-11	3.96781e-05	2.98189e-06	0.00994119	No description
Zm00001d017329	0.00011272	0.00011272	1.40868e-05	0.000117316	2.54125e-07	2.70952e-07	UDP-glycosyltransferase 82A1
Zm00001d017366	1.20995e-09	1.20995e-09	1.32092e-09	2.19069e-11	1.46354e-05	6.98886e-15	AP2/EREBP-transcription factor 76
Zm00001d017381	3.7886e-06	3.7886e-06	3.7359e-05	4.14117e-06	0.0030204	3.72392e-12	(+)-neomenthol dehydrogenase
Zm00001d017422	5.81192e-20	5.81192e-20	9.49155e-19	3.07486e-23	4.70401e-31	8.12676e-13	Homeobox-transcription factor 41
Zm00001d017425	4.36377e-08	4.36377e-08	2.2698e-05	1.3071e-14	2.56002e-07	3.66732e-13	Cytochrome b5
Zm00001d017508	2.40645e-101	2.40645e-101	3.75025e-40	2.5634e-20	8.07685e-09	2.48473e-06	Cortical cell-delineating protein
Zm00001d017619	0.00700454	0.00700454	5.23219e-14	7.47499e-12	1.42769e-34	1.81479e-31	No description
Zm00001d017852	6.77324e-13	6.77324e-13	4.66498e-11	6.71279e-13	8.3659e-07	0.00822011	No description
Zm00001d018037	8.46666e-27	8.46666e-27	6.70897e-49	1.30488e-05	3.92849e-08	0.000399073	NOD26-like membrane intrinsic protein 2
Zm00001d018064	3.64437e-06	3.64437e-06	5.8599e-08	6.32173e-13	0.00267845	6.49888e-14	Laccase-14
Zm00001d018161	0.00452818	0.00452818	0.000340099	2.10679e-06	0.0123141	2.0187e-06	Ferredoxin--nitrite reductase chloroplastic
Zm00001d018178	2.29735e-19	2.29735e-19	9.72678e-17	5.82507e-14	1.33362e-12	5.71786e-07	bZIP-transcription factor 4
Zm00001d018619	0.00722701	0.00722701	0.0237496	2.84075e-10	8.58555e-08	4.95741e-13	Peroxidase 1
Zm00001d018709	1.28958e-08	1.28958e-08	1.73318e-06	4.75914e-11	0.0314225	0.00212909	OSJNBb0004G23.8 protein
Zm00001d018801	0.00292002	0.00292002	6.63394e-10	2.28522e-05	3.30757e-12	2.05788e-21	No description
Zm00001d019060	0.00120537	0.00120537	5.67396e-08	4.5709e-13	1.14504e-11	2.76844e-09	Deoxy xylulose synthase 2
Zm00001d019704	2.20644e-05	2.20644e-05	1.54562e-45	4.53854e-05	1.98164e-54	1.45868e-16	No description
Zm00001d019895	5.99016e-05	5.99016e-05	4.41104e-12	0.00031792	0.00017339	6.93866e-13	Major pollen allergen Car b 1 isoforms 1A and 1B
Zm00001d020100	5.86505e-29	5.86505e-29	5.50538e-19	3.8278e-26	1.97614e-07	2.18769e-06	Protein phosphatase homolog 6
Zm00001d020185	0.00644411	0.00644411	0.0158166	0.0185955	0.00944419	0.00870017	Probable LRR receptor-like serine/threonine-protein kinase
Zm00001d020378	2.16761e-10	2.16761e-10	2.31509e-10	5.23929e-10	2.95946e-05	1.34715e-06	Type IV inositol polyphosphate 5-phosphatase 9
Zm00001d020595	1.01779e-21	1.01779e-21	1.5235e-06	4.5952e-21	3.00623e-07	4.04342e-15	AP2/EREBP-transcription factor 102
Zm00001d020702	7.50198e-11	7.50198e-11	1.08937e-05	2.15512e-14	0.000585673	3.35962e-13	Mitochondrial phosphate carrier protein 2 mitochondrial
Zm00001d020789	0.0332675	0.0332675	0.00692661	0.0103353	0.00555264	0.000170925	E3 ubiquitin-protein ligase ATL6
Zm00001d020984	2.25618e-10	2.25618e-10	2.1019e-06	5.8575e-10	8.96039e-14	7.75921e-08	Probable sarcosine oxidase
Zm00001d021119	0.000176752	0.000176752	4.53073e-05	2.2699e-06	8.87192e-11	3.00268e-08	Beta-glucosidase 11
Zm00001d021324	0.000376631	0.000376631	7.88095e-06	2.00002e-16	6.04318e-08	4.60814e-08	Spermidine hydroxycinnamoyl transferase
Zm00001d021410	1.57806e-12	1.57806e-12	5.0158e-18	0.000161779	1.84678e-10	1.85705e-05	Phytoene synthase chloroplastic
Zm00001d021418	2.66081e-06	2.66081e-06	0.0021293	0.0118869	0.0297284	0.00602626	No description
Zm00001d021634	3.51393e-09	3.51393e-09	2.42318e-12	1.43755e-09	1.46498e-13	1.31595e-14	Hsp20/alpha crystallin family protein
Zm00001d021647	1.75254e-06	1.75254e-06	3.51097e-10	1.55407e-10	3.37755e-07	1.86793e-16	ABC transporter G family member 34
Zm00001d021677	1.09623e-13	1.09623e-13	1.3406e-09	1.45656e-09	0.00411487	2.14877e-11	Aspartic proteinase nepenthesin-1
Zm00001d021699	2.77788e-12	2.77788e-12	1.14655e-10	4.7843e-06	7.50478e-06	1.59221e-05	No description
Zm00001d022233	0.00733405	0.00733405	0.000398956	0.00049379	0.00311248	0.00167551	No description
Zm00001d022237	0.0240454	0.0240454	0.00021205	3.11922e-17	1.79423e-18	2.33086e-18	RNA binding protein 1
Zm00001d022264	2.07731e-50	2.07731e-50	1.51104e-23	6.9952e-19	8.06829e-27	2.74525e-09	Proteolipid membrane potential regulator 5
Zm00001d022415	1.86878e-16	1.86878e-16	3.46036e-10	8.94182e-13	7.50361e-08	5.75699e-10	No description
Zm00001d022451	1.87566e-08	1.87566e-08	1.99004e-06	0.0355444	0.0158876	0.0315708	CBL-interacting serine/threonine-protein kinase 11
Zm00001d022478	8.01536e-05	8.01536e-05	3.10554e-06	3.14226e-06	2.53284e-10	6.13043e-08	Protein SRC2 homolog
Zm00001d023664	1.25216e-17	1.25216e-17	8.04463e-28	1.14282e-22	2.97853e-33	3.76639e-11	ABA-responsive protein
Zm00001d023799	2.8043e-07	2.8043e-07	0.00210952	3.87107e-10	3.57812e-05	0.00199126	No description
Zm00001d024004	2.78982e-14	2.78982e-14	9.09513e-21	1.2388e-05	5.19459e-08	0.00939123	No description
Zm00001d024005	0.011784	0.011784	0.00117502	4.08561e-06	2.90183e-12	4.04988e-17	No description
Zm00001d024143	1.99272e-19	1.99272e-19	1.93379e-51	3.27294e-11	1.91654e-46	4.61337e-60	No description
Zm00001d024208	0.015778	0.015778	6.4491e-07	0.00173725	7.01165e-24	1.63071e-24	Alpha-humulene/(-)-(E)-beta-caryophyllene synthase
Zm00001d024572	9.08067e-08	9.08067e-08	2.61373e-09	1.26794e-13	3.70009e-21	1.92534e-14	Putative glycerol-3-phosphate transporter 1
Zm00001d024778	1.85498e-83	1.85498e-83	2.68038e-34	5.67117e-44	1.91789e-20	2.4379e-15	NaCl stress protein 1
Zm00001d024886	3.97141e-16	3.97141e-16	1.29946e-25	1.52197e-21	2.77353e-33	6.8014e-07	Zinc finger (C3HC4-type RING finger) family protein
Zm00001d025055	4.20876e-12	4.20876e-12	3.53232e-15	5.25704e-14	4.17306e-22	5.70834e-14	Protein phosphatase homolog11
Zm00001d025229	9.78297e-10	9.78297e-10	7.19174e-31	1.39055e-19	1.01646e-42	1.91814e-14	No description
Zm00001d025659	2.41411e-14	2.41411e-14	6.34469e-08	0.00105808	3.74116e-05	0.00284077	ATP-dependent 6-phosphofructokinase 2
Zm00001d025761	0.00433221	0.00433221	0.00620987	2.1248e-08	0.0229266	2.25132e-05	NAD(P)-binding Rossmann-fold superfamily protein
Zm00001d025823	2.46068e-39	2.46068e-39	2.26496e-39	9.74306e-17	4.62282e-34	6.08613e-09	MYB-related-transcription factor 68
Zm00001d026053	3.15719e-12	3.15719e-12	2.90031e-07	0.000293886	0.0247355	1.07043e-06	Putative RING zinc finger domain superfamily protein
Zm00001d026056	4.14721e-10	4.14721e-10	1.12734e-08	1.56581e-13	0.000911803	6.35838e-08	Hydroxylase3: beta-carotene hydroxylase
Zm00001d026163	5.0849e-45	5.0849e-45	8.00851e-24	3.85946e-12	1.79679e-05	8.46204e-10	Extensin-like protein
Zm00001d026253	1.43401e-36	1.43401e-36	8.38532e-22	1.17135e-39	7.977e-51	7.51269e-11	Calcium-transporting ATPase 9 plasma membrane-type
Zm00001d026271	1.2992e-12	1.2992e-12	2.36301e-08	9.30975e-18	3.39739e-09	3.80093e-11	AP2/EREBP-transcription factor 205
Zm00001d026586	1.53724e-08	1.53724e-08	1.14655e-10	0.00670077	0.00923848	0.000116429	Lysine-specific histone demethylase 1
Zm00001d027290	0.000876466	0.000876466	4.05919e-07	1.92117e-05	1.57686e-09	2.0955e-13	extensin-like protein
Zm00001d027330	0.000277661	0.000277661	0.020764	1.96268e-06	0.00404016	0.00657086	Remorin
Zm00001d027471	9.79748e-17	9.79748e-17	5.55009e-08	5.2964e-05	0.00149707	0.000191969	Fasciclin-like arabinogalactan protein 10
Zm00001d027700	6.93959e-50	6.93959e-50	1.06533e-56	4.1508e-07	7.89906e-26	9.32382e-27	Phosphate transporter protein 9
Zm00001d027899	2.475e-25	2.475e-25	4.29464e-12	4.03555e-17	0.000167033	5.45757e-13	ZIM-transcription factor 26
Zm00001d027900	4.75056e-22	4.75056e-22	5.56709e-12	3.18697e-19	0.0355444	4.89238e-10	ZIM-transcription factor 27
Zm00001d027946	6.31721e-10	6.31721e-10	2.89771e-12	2.16246e-11	7.83867e-07	5.47186e-11	Hydroxycinnamoyltransferase 1
Zm00001d028162	4.41464e-16	4.41464e-16	5.19807e-14	1.45656e-09	1.67764e-07	0.00102575	Sulfate permease 1
Zm00001d028230	5.19164e-49	5.19164e-49	3.24007e-26	8.09523e-44	1.78006e-09	9.36465e-15	Sugar transport protein 13
Zm00001d028260	2.17312e-31	2.17312e-31	4.33692e-27	0.000155103	0.00339022	0.00164583	Glutamine synthetase 6
Zm00001d028445	1.19585e-05	1.19585e-05	6.4491e-07	1.23185e-14	1.08901e-18	2.47924e-16	MYB-related-transcription factor 3
Zm00001d028574	8.2955e-33	8.2955e-33	3.68075e-18	7.10328e-32	3.28424e-18	1.86865e-08	Protein phosphatase 2C 37
Zm00001d028630	3.97261e-08	3.97261e-08	7.2822e-27	5.85522e-11	1.63412e-20	4.52044e-14	Heat shock cognate 70 kDa protein 2
Zm00001d028667	3.34104e-16	3.34104e-16	3.91191e-11	7.4335e-06	1.20813e-09	0.000329235	Zinc finger protein4:
Zm00001d028750	1.35909e-36	1.35909e-36	1.65221e-29	7.60061e-09	2.51732e-06	2.54648e-06	Asparagine synthetase 3
Zm00001d028793	8.68342e-43	8.68342e-43	5.6403e-34	6.26673e-37	1.44613e-30	1.08599e-32	Abscisic acid receptor PYL5
Zm00001d028816	1.63585e-12	1.63585e-12	6.5208e-11	0.000331337	1.59676e-05	0.000408713	Pathogenesis-related protein 10
Zm00001d029028	2.20644e-05	2.20644e-05	3.27251e-05	4.95538e-17	3.51922e-10	0.000717674	Calcium-binding protein CML42
Zm00001d029075	5.76969e-12	5.76969e-12	2.60219e-24	5.08564e-06	2.96969e-23	1.19685e-16	CBL-interacting serine/threonine-protein kinase 10
Zm00001d029083	4.07806e-32	4.07806e-32	1.24669e-15	0.000107478	0.00717712	0.0329952	Alanine--glyoxylate aminotransferase 1
Zm00001d029087	2.5731e-29	2.5731e-29	1.14462e-37	4.86684e-25	1.59111e-48	4.3755e-13	Sucrose synthase 3
Zm00001d029091	5.3316e-12	5.3316e-12	5.96005e-14	1.19756e-07	5.30151e-16	0.0379593	Sucrose synthase 2
Zm00001d029254	3.11203e-08	3.11203e-08	4.85792e-07	3.29369e-06	2.96269e-06	1.93906e-07	Solute carrier family 2%2C facilitated glucose transporter member 8
Zm00001d029366	1.48573e-17	1.48573e-17	0.00605633	0.0033208	0.0195493	0.0305406	Transducin/WD40 repeat-like superfamily protein
Zm00001d029648	1.25395e-05	1.25395e-05	3.67991e-08	1.01165e-18	5.7116e-16	7.90783e-21	Copalyl diphosphate synthase 2
Zm00001d029662	7.81072e-08	7.81072e-08	3.48442e-13	0.00661184	0.000644574	0.00504386	bnlg2295
Zm00001d029681	1.62808e-26	1.62808e-26	8.89485e-13	3.82661e-10	0.00176884	2.56177e-09	Peptidoglycan-binding LysM domain-containing protein
Zm00001d029859	4.42405e-23	4.42405e-23	4.89399e-20	0.000572676	0.0167536	0.0476242	Extensin-like protein
Zm00001d030513	1.97909e-05	1.97909e-05	2.99421e-07	0.0341912	0.0195493	1.35033e-20	AP2/EREBP-transcription factor 112
Zm00001d030577	7.97449e-10	7.97449e-10	3.96846e-10	1.21943e-09	0.0170559	1.33053e-17	bZIP-transcription factor 45
Zm00001d030602	0.0208719	0.0208719	9.10855e-06	0.0081412	1.03694e-05	1.53444e-09	No description
Zm00001d030930	5.03981e-09	5.03981e-09	4.37089e-13	0.000739487	1.62239e-06	1.50711e-22	No description
Zm00001d030995	7.80677e-17	7.80677e-17	1.6262e-17	1.7502e-30	1.37744e-30	6.20962e-34	bZIP-transcription factor 111
Zm00001d031222	7.33583e-25	7.33583e-25	2.54477e-17	1.21986e-17	1.0403e-10	3.67559e-07	Cell Division Protein AAA ATPase family
Zm00001d031267	2.78982e-14	2.78982e-14	0.00024645	1.77175e-06	2.89069e-06	0.000197461	Aldolase-type TIM barrel family protein
Zm00001d031727	1.7747e-15	1.7747e-15	5.42394e-25	1.5676e-15	3.91321e-18	8.5944e-16	Sorbitol dehydrogenase
Zm00001d031877	6.31888e-27	6.31888e-27	1.66374e-29	6.3989e-06	5.87737e-35	5.22621e-12	No description
Zm00001d031878	4.1271e-22	4.1271e-22	3.49366e-07	2.74933e-14	0.00504677	9.24631e-07	No description
Zm00001d032084	6.68839e-14	6.68839e-14	1.20998e-13	0.00305762	0.000668604	0.00064642	Chaperone DnaJ-domain superfamily protein
Zm00001d032295	5.1061e-48	5.1061e-48	7.49391e-31	7.8328e-40	1.29233e-27	7.11539e-14	DRE-binding protein 1
Zm00001d032318	1.95224e-10	1.95224e-10	1.71137e-16	1.8984e-06	3.11797e-05	3.70516e-07	No description
Zm00001d032447	1.44263e-24	1.44263e-24	4.9828e-19	4.57774e-07	5.46196e-16	1.77938e-05	No description
Zm00001d032563	0.000163522	0.000163522	0.000582876	0.00197284	0.00920715	0.000414081	No description
Zm00001d032664	0.000440856	0.000440856	0.00849605	0.000171459	0.00138019	0.0169997	Cytokinin oxidase 6
Zm00001d032849	0.0117498	0.0117498	0.0218288	0.000304784	5.41348e-07	4.35795e-11	RING/U-box superfamily protein
Zm00001d032907	3.89059e-20	3.89059e-20	4.67347e-12	7.82008e-15	8.64423e-11	0.000275899	Non-specific phospholipase C4
Zm00001d033071	0.01186	0.01186	2.3157e-14	2.09231e-05	3.7421e-10	2.7928e-10	Potassium transporter 5
Zm00001d033273	1.28507e-18	1.28507e-18	9.49455e-27	5.26852e-15	4.58071e-32	4.01645e-22	Organic cation/carnitine transporter 7
Zm00001d033517	2.90103e-10	2.90103e-10	6.2504e-32	2.19484e-22	4.86865e-31	2.03791e-10	Major facilitator superfamily protein
Zm00001d033737	0.000146685	0.000146685	2.07244e-08	0.000753715	0.0421334	0.000138974	40S ribosomal protein S4-3
Zm00001d034095	0.0208751	0.0208751	0.015512	0.00334362	4.85276e-08	1.71156e-15	cytochrome P450 family 81 subfamily D polypeptide 8
Zm00001d034819	3.24285e-05	3.24285e-05	9.10855e-06	1.20237e-14	2.06919e-17	2.78377e-17	Replication protein-like
Zm00001d035046	0.00177573	0.00177573	4.71573e-06	8.55615e-08	6.80901e-07	9.00695e-12	Non-lysosomal glucosylceramidase
Zm00001d035055	1.53185e-29	1.53185e-29	3.73406e-17	1.71361e-29	4.85303e-16	1.66184e-14	Peroxidase R15
Zm00001d035162	1.16389e-17	1.16389e-17	2.06525e-20	6.2502e-23	4.51062e-07	1.5135e-06	LHT1
Zm00001d035243	7.86473e-25	7.86473e-25	3.53792e-10	2.1571e-22	1.80728e-11	2.59159e-08	Amino acid permease 6
Zm00001d035343	4.97528e-13	4.97528e-13	2.46594e-15	0.000660735	0.0040708	0.0274651	OSJNBa0016N04.12 protein
Zm00001d035457	7.91691e-08	7.91691e-08	1.17449e-06	2.38316e-10	3.38576e-06	0.0151143	Trihelix-transcription factor 5
Zm00001d035603	7.21384e-16	7.21384e-16	3.29913e-08	6.92462e-06	0.00858569	0.000726567	UPA23
Zm00001d035934	1.77132e-07	1.77132e-07	1.10507e-06	7.13012e-09	2.52197e-06	0.000308448	No description
Zm00001d036164	0.00337155	0.00337155	0.00677619	6.4041e-15	5.39206e-10	1.8121e-13	Salicylate/benzoate carboxyl methyltransferase
Zm00001d036392	1.94553e-14	1.94553e-14	5.38691e-22	5.49136e-16	2.11381e-13	2.47685e-22	bZIP transcription factor TRAB1
Zm00001d036532	1.10114e-08	1.10114e-08	1.71384e-08	4.75914e-11	2.08979e-09	2.82075e-07	No description
Zm00001d036950	3.77821e-05	3.77821e-05	1.44108e-06	1.04015e-14	2.66729e-08	3.48841e-11	No description
Zm00001d036951	6.35824e-05	6.35824e-05	0.00018367	2.51629e-09	4.28704e-06	4.41941e-05	Glutathione transferase 19
Zm00001d037095	2.36708e-06	2.36708e-06	0.000152113	2.59664e-11	8.08453e-09	2.11218e-08	Putative RING zinc finger domain superfamily protein
Zm00001d037205	6.2813e-09	6.2813e-09	6.52454e-09	1.12191e-17	5.82602e-16	7.50861e-20	Protein EXORDIUM
Zm00001d037305	0.0295077	0.0295077	1.90875e-05	0.00192403	0.000243092	8.97593e-06	Potassium transporter 8
Zm00001d037453	2.89086e-23	2.89086e-23	1.03796e-23	3.11969e-19	7.80364e-28	8.92343e-11	Reticulon
Zm00001d037705	4.48733e-21	4.48733e-21	3.32033e-30	2.26365e-14	3.81074e-45	1.08599e-32	No description
Zm00001d037715	1.76324e-16	1.76324e-16	3.36745e-15	2.50421e-19	3.42919e-11	3.64219e-16	No description
Zm00001d037894	1.03575e-57	1.03575e-57	5.722e-95	6.21746e-63	1.57827e-82	1.30991e-25	Dehydrin DHN1
Zm00001d038178	8.5425e-15	8.5425e-15	8.12409e-20	8.6029e-13	1.15582e-06	1.72815e-11	Probable carboxylesterase 17
Zm00001d038352	0.000523552	0.000523552	1.08737e-15	4.05273e-06	3.33212e-32	7.49389e-34	No description
Zm00001d038436	0.00101472	0.00101472	2.33407e-05	3.62945e-10	9.41562e-09	4.55261e-08	Abscisic acid receptor PYL5
Zm00001d038471	1.45992e-09	1.45992e-09	9.68062e-13	6.30623e-07	9.40522e-05	0.0286985	U-box domain-containing protein 16
Zm00001d038478	0.0445878	0.0445878	0.00136486	2.69113e-05	4.83984e-06	8.77715e-14	Putative RING zinc finger domain superfamily protein%3B RING-H2 finger protein ATL5A
Zm00001d038598	1.22915e-15	1.22915e-15	4.64983e-20	1.50013e-05	6.70498e-07	1.18606e-07	Peroxidase R15
Zm00001d038846	6.96922e-28	6.96922e-28	1.03121e-14	3.56031e-15	4.47848e-11	0.00161062	Protein phosphatase 2C 16
Zm00001d038913	3.84247e-46	3.84247e-46	2.06615e-45	6.64594e-13	4.69549e-12	5.34271e-15	Lipid transfer protein 1
Zm00001d039103	1.52191e-16	1.52191e-16	2.61932e-16	6.92308e-19	1.09334e-10	9.24236e-11	No description
Zm00001d039173	2.71755e-15	2.71755e-15	3.67467e-08	5.60854e-11	1.86593e-18	1.45358e-06	Hypersensitive induced reaction 3
Zm00001d039241	2.12108e-08	2.12108e-08	4.50348e-15	0.00450145	8.63285e-08	2.50301e-09	S-type anion channel SLAH1
Zm00001d039426	0.0204438	0.0204438	0.0264578	5.4773e-07	0.0149695	8.63761e-05	Beta-glucuronosyltransferase GlcAT14B
Zm00001d039437	3.24973e-10	3.24973e-10	7.93986e-14	3.96491e-08	9.48898e-06	3.24623e-11	Double B-box zinc finger protein3
Zm00001d039459	0.000174529	0.000174529	4.9636e-05	7.23397e-12	0.000612445	1.10698e-07	bHLH-transcription factor 41
Zm00001d039499	7.52068e-11	7.52068e-11	1.48468e-13	1.98029e-05	3.57207e-14	2.84723e-14	ATP-dependent 6-phosphofructokinase 4 chloroplastic
Zm00001d039524	3.11097e-28	3.11097e-28	1.11501e-13	8.25039e-25	4.63185e-07	1.2208e-07	Transposon protein CACTA%2C En/Spm sub-class
Zm00001d039589	1.58339e-21	1.58339e-21	1.48729e-11	5.72107e-25	1.21524e-09	2.01336e-40	Gigantea 2
Zm00001d039634	2.02333e-06	2.02333e-06	0.00070704	6.67671e-11	4.47138e-05	1.12666e-09	Dwarf plant 1
Zm00001d039791	0.0108778	0.0108778	0.0018116	0.0490088	0.0430131	0.0448199	Auxin responsive protein
Zm00001d039799	6.12737e-12	6.12737e-12	1.94902e-12	2.87442e-17	7.33635e-06	3.05279e-12	Probable carboxylesterase 15
Zm00001d039880	0.0117498	0.0117498	4.81557e-10	0.00140608	1.03804e-07	0.0172857	Lecithin-cholesterol acyltransferase-like 1
Zm00001d039997	9.46091e-10	9.46091e-10	4.88287e-15	9.9667e-06	4.63616e-06	0.000272391	NPR1 interactor
Zm00001d040048	9.84901e-17	9.84901e-17	7.77309e-10	3.8278e-26	3.04341e-10	8.75918e-09	No description
Zm00001d040163	0.000596137	0.000596137	2.85074e-06	1.69213e-07	9.39223e-09	5.41428e-10	Deoxy xylulose reductoisomerase 1
Zm00001d040298	1.75434e-06	1.75434e-06	1.24172e-05	3.72907e-08	6.02731e-11	4.62285e-05	FPF1-like protein 1
Zm00001d040581	3.36048e-18	3.36048e-18	8.04128e-25	0.0111676	2.19608e-05	2.37065e-08	Peroxidase 2
Zm00001d040720	9.37228e-06	9.37228e-06	1.07987e-05	1.04754e-08	3.12489e-06	5.19946e-05	Polyketide cyclase/dehydrase and lipid transport superfamily protein
Zm00001d040826	0.0169126	0.0169126	0.0170112	0.0154777	0.000402242	1.99461e-09	No description
Zm00001d041082	1.81365e-06	1.81365e-06	6.45164e-14	5.35406e-16	3.32372e-12	3.54593e-17	Kaurene synthase 4
Zm00001d041192	8.89911e-07	8.89911e-07	1.17777e-08	1.67784e-06	0.000264246	1.08302e-08	Sucrose transporter 2
Zm00001d041327	0.000439725	0.000439725	3.41164e-08	0.000459164	0.000177393	3.49813e-08	Probable LRR receptor-like serine/threonine-protein kinase
Zm00001d041454	6.28771e-11	6.28771e-11	6.54747e-09	0.000183393	2.74712e-07	0.00612629	No description
Zm00001d041571	6.43457e-18	6.43457e-18	2.36038e-13	2.04237e-16	1.54183e-20	3.68502e-22	Eukaryotic aspartyl protease family protein
Zm00001d041573	2.10911e-08	2.10911e-08	8.89846e-12	2.69716e-06	0.000129748	9.66108e-05	protein kinase-related
Zm00001d041574	6.78047e-08	6.78047e-08	5.09751e-14	8.79005e-07	0.000195775	2.18978e-05	Probable LRR receptor-like serine/threonine-protein kinase
Zm00001d041590	2.87935e-08	2.87935e-08	1.91967e-21	4.09204e-08	3.0194e-20	1.11346e-05	rotten earr 2
Zm00001d041959	1.92153e-20	1.92153e-20	7.48365e-18	2.04298e-17	1.81617e-07	2.49632e-19	Zinc transporter 2
Zm00001d041961	8.94893e-06	8.94893e-06	9.10714e-07	0.0019786	0.00481315	1.50683e-05	Polyketide cyclase / dehydrase and lipid transport protein
Zm00001d042115	1.14981e-43	1.14981e-43	2.59541e-14	9.68503e-25	7.83489e-07	1.33617e-08	No description
Zm00001d042243	4.65132e-09	4.65132e-09	8.85373e-05	4.70973e-09	0.00271264	0.000112043	Avr9/Cf-9 rapidly elicited protein
Zm00001d042307	1.3756e-23	1.3756e-23	4.76835e-14	9.73707e-17	1.03279e-33	1.5799e-18	No description
Zm00001d042749	1.36709e-20	1.36709e-20	3.62413e-25	1.76937e-05	0.000190283	1.93056e-16	Protein YLS9
Zm00001d042767	1.61513e-15	1.61513e-15	4.08299e-05	5.12288e-12	0.000903528	0.000703376	Glucan endo-13-beta-glucosidase 14
Zm00001d042851	4.80915e-11	4.80915e-11	1.68556e-10	1.04321e-12	0.00128235	8.80844e-06	Phosphatidylinositol:ceramide inositolphosphotransferase 1
Zm00001d042886	1.29382e-09	1.29382e-09	8.5189e-08	2.27615e-16	8.25754e-19	9.52299e-07	Protein phosphatase homolog 3
Zm00001d042934	1.1197e-06	1.1197e-06	8.35813e-08	8.35202e-11	2.80874e-05	0.000346162	Zinc finger protein6:
Zm00001d043087	0.000442074	0.000442074	1.24679e-08	3.17578e-05	2.79796e-11	0.00010352	GTP binding protein
Zm00001d043121	9.504e-07	9.504e-07	1.48102e-14	7.68662e-11	6.4446e-20	1.96617e-21	Osmotin-like protein OSM34
Zm00001d043205	1.00717e-12	1.00717e-12	3.60515e-06	4.64826e-10	2.2232e-07	5.73155e-09	AP2/EREBP-transcription factor 147
Zm00001d043256	1.46038e-11	1.46038e-11	1.65549e-11	7.58375e-12	2.15681e-16	1.39276e-10	G-type lectin S-receptor-like serine/threonine-protein kinase B120
Zm00001d043665	1.12805e-05	1.12805e-05	1.68989e-11	1.27254e-14	1.09847e-06	1.09786e-29	No description
Zm00001d043702	1.14553e-07	1.14553e-07	9.39253e-05	1.45526e-14	5.49321e-06	7.66948e-05	Arabinogalactan peptide 3
Zm00001d043988	2.74705e-07	2.74705e-07	7.37353e-08	3.0893e-09	1.15613e-08	5.02004e-07	Pathogenesis-related protein
Zm00001d044142	5.71779e-26	5.71779e-26	1.1603e-20	2.60285e-27	8.68621e-15	9.50679e-09	No description
Zm00001d044228	1.1577e-40	1.1577e-40	3.21415e-77	4.7826e-26	2.04923e-45	7.63533e-37	Thiamine biosynthesis 2
Zm00001d044301	1.37034e-09	1.37034e-09	2.66495e-08	1.57639e-10	4.37972e-10	4.53284e-05	Protein phosphatase homolog 13
Zm00001d044327	8.20002e-08	8.20002e-08	4.7037e-05	8.59867e-15	0.00402249	0.00026897	Cytokinin riboside 5'-monophosphate phosphoribohydrolase LOG7
Zm00001d044442	1.39111e-06	1.39111e-06	8.34182e-05	2.80628e-14	0.00412784	2.09127e-08	ABC transporter G family member 40
Zm00001d044662	0.00363154	0.00363154	9.33298e-09	0.00139609	5.90307e-07	0.000117271	ZF-HD-transcription factor 9
Zm00001d044683	0.00687851	0.00687851	3.87002e-05	1.69927e-12	7.10656e-15	5.7006e-29	Probable chalcone--flavonone isomerase 3
Zm00001d044748	1.36019e-22	1.36019e-22	1.71238e-11	1.63858e-06	9.48898e-06	0.0123029	Pyruvate dehydrogenase E1 component subunit alpha-1 mitochondrial
Zm00001d044769	4.321e-05	4.321e-05	1.92027e-11	6.01446e-07	4.35512e-05	1.07477e-07	No description
Zm00001d044777	0.000281411	0.000281411	1.07718e-05	3.54301e-11	0.000612445	0.00287335	DUF679 domain membrane protein 7
Zm00001d045006	5.72586e-07	5.72586e-07	2.94637e-18	0.00258183	0.010278	0.0331965	No description
Zm00001d045022	0.00219802	0.00219802	0.000117892	0.0277979	7.77066e-05	1.26779e-08	No description
Zm00001d045460	6.74607e-16	6.74607e-16	0.00026628	1.06631e-17	5.62797e-06	7.14939e-10	No description
Zm00001d045621	7.68469e-05	7.68469e-05	7.87067e-05	2.12324e-07	0.00058111	6.68546e-11	BTB/POZ domain-containing protein
Zm00001d045846	0.000149507	0.000149507	0.00513229	0.00604246	0.0315127	0.00561131	Peroxidase 1
Zm00001d046137	3.00045e-10	3.00045e-10	1.70228e-11	4.35741e-31	1.08146e-49	2.1656e-16	No description
Zm00001d046299	2.57912e-32	2.57912e-32	2.46936e-12	1.11327e-14	6.80901e-07	3.98541e-13	HSF-transcription factor 28
Zm00001d046342	0.00467988	0.00467988	6.41661e-09	1.54555e-14	8.42987e-23	1.43648e-26	ko2;kaurene oxidase2:
Zm00001d046343	1.19573e-21	1.19573e-21	8.87669e-27	3.3116e-19	3.32407e-19	4.00313e-24	No description
Zm00001d046432	8.88627e-05	8.88627e-05	2.21933e-14	5.07543e-06	4.67673e-14	2.66683e-38	No description
Zm00001d046728	0.000898529	0.000898529	1.85516e-08	5.75358e-05	6.52036e-07	8.5978e-08	No description
Zm00001d047220	0.000517161	0.000517161	0.000115889	0.00297689	5.20703e-09	0.00251888	Serine/threonine-protein kinase SRK2C
Zm00001d047582	4.64278e-12	4.64278e-12	1.9267e-05	2.01517e-32	1.63337e-27	7.26443e-10	Galactinol synthase 3
Zm00001d047584	4.95981e-08	4.95981e-08	2.03351e-05	8.95391e-08	0.0186362	0.00342804	Eukaryotic aspartyl protease family protein
Zm00001d047687	0.0297113	0.0297113	0.00028865	0.0159177	0.000406404	5.83336e-09	Chaperone DnaJ-domain superfamily protein
Zm00001d047705	7.40455e-30	7.40455e-30	1.65673e-28	2.24059e-17	1.20849e-20	2.44151e-18	Cyclase/dehydrase family protein
Zm00001d047736	2.77604e-12	2.77604e-12	9.2564e-10	1.65626e-18	3.91097e-18	1.18663e-10	Asparagine synthetase 4
Zm00001d047944	1.94859e-05	1.94859e-05	6.32178e-05	1.04187e-07	5.35196e-09	2.04096e-12	No description
Zm00001d048407	3.57675e-19	3.57675e-19	0.000388774	4.93057e-24	1.94785e-06	3.39977e-25	L-ornithine N5-acetyltransferase NATA1
Zm00001d048584	1.00106e-05	1.00106e-05	9.52402e-16	3.5561e-17	1.32325e-36	1.166e-31	Thioesterase family protein
Zm00001d048690	0.000250541	0.000250541	0.00229626	1.36322e-06	5.39789e-11	4.50577e-10	Serine carboxypeptidase-like 50
Zm00001d048950	0.000267164	0.000267164	1.05082e-08	0.000151062	2.33294e-14	1.65901e-34	Hevein-like preproprotein
Zm00001d049049	5.01862e-12	5.01862e-12	1.24869e-06	7.87297e-11	9.02953e-11	7.7596e-06	Pyruvate kinase
Zm00001d049060	4.57482e-07	4.57482e-07	1.73318e-06	3.35367e-07	0.00366783	1.72815e-11	No description
Zm00001d049061	6.35824e-05	6.35824e-05	4.36821e-06	4.12779e-08	0.000732534	1.33954e-06	No description
Zm00001d049364	4.36375e-09	4.36375e-09	0.00154741	3.1256e-14	0.000273093	0.0117968	AP2/EREBP-transcription factor 209
Zm00001d049948	3.41215e-05	3.41215e-05	2.26842e-06	6.50805e-05	7.5559e-05	0.00236255	Uridine nucleosidase 1
Zm00001d050455	3.31085e-09	3.31085e-09	1.89348e-14	0.00010721	0.0151672	1.89631e-16	Anthranilate N-benzoyltransferase protein 1
Zm00001d051056	7.27286e-23	7.27286e-23	1.43265e-14	7.5545e-14	0.000334782	6.79707e-07	S-adenosylmethionine decarboxylase proenzyme
Zm00001d051440	4.50552e-09	4.50552e-09	5.12298e-16	5.152e-07	2.42655e-14	1.11686e-16	No description
Zm00001d051689	0.0109607	0.0109607	0.00752999	0.00492156	0.000219756	1.50683e-05	Putative IQ calmodulin-binding and BAG domain containing family protein
Zm00001d052063	1.74603e-06	1.74603e-06	2.01677e-08	2.07126e-05	3.32972e-13	0.00114117	Transmembrane amino acid transporter family protein
Zm00001d052104	9.05051e-19	9.05051e-19	3.97746e-13	0.0297495	0.00312357	2.54353e-06	Putative subtilase family protein
Zm00001d052435	0.00330106	0.00330106	5.78959e-08	0.000538591	0.000787912	5.03474e-06	Probable peptide/nitrate transporter
Zm00001d052939	1.03327e-07	1.03327e-07	4.77147e-08	0.00859444	0.00226667	0.0404591	OSJNBb0045P24.5 protein
Zm00001d053091	4.46288e-05	4.46288e-05	1.13532e-09	1.03437e-10	2.84311e-16	2.32917e-17	Adagio protein 3
Zm00001d053740	7.43637e-06	7.43637e-06	7.499e-26	5.55312e-08	6.45434e-07	2.26952e-16	Uncharacterised conserved protein UCP015417 vWA
Zm00001d053862	1.27113e-37	1.27113e-37	9.57537e-24	9.6847e-08	1.30091e-06	9.12382e-06	Rhodanese-like domain-containing protein 19 mitochondrial
FDR represents false discovery rate.
R represents the salt-resistant maize line L2010-3.
S represents the salt-sensitive maize line BML1234.
