# Supplementary material for: Comparative transcriptome analyses of maize seedling root responses to salt stress
Source: PeerJ. 2021 Mar 2;9:e10765. doi: 10.7717/peerj.10765 (PMC7934676; doi:10.7717/peerj.10765)
Supplement: Supplemental Information 8 [file peerj-09-10765-s008.xlsx]

## Sheet: Sheet1
Table S7. Differential gene expression across the three stages in BML1234.
Gene ID	FDR (S-0 h vs S-6 h)	FDR (S-0 h vs S-18 h)	FDR (S-0 h vs S-36 h)	Description
GRMZM5G815606	0.00697446	0.00570254	0.000349901	No description
GRMZM5G817985	2.47117e-06	2.85074e-06	0.000349957	No description
GRMZM5G834908	2.47117e-06	2.85074e-06	5.53864e-05	No description
GRMZM5G875046	0.000398176	0.0046596	2.94561e-05	No description
GRMZM5G893089	9.68185e-06	0.000235757	3.98966e-09	No description
Zm00001d000316	0.00458029	3.02264e-07	2.64554e-10	NADP-dependent malic enzyme%2C chloroplastic
Zm00001d001832	3.57034e-09	2.82088e-08	1.2195e-09	NDR1/HIN1-like 25
Zm00001d001976	0.000241741	0.000401171	3.5412e-05	Protein NRT1/ PTR FAMILY 2.13
Zm00001d002025	6.3816e-08	9.03642e-07	0.000392944	AP2/EREBP-transcription factor 24
Zm00001d002039	0.00879654	0.000452906	0.00164547	Wall-associated receptor kinase-like protein 9
Zm00001d002074	0.0161801	1.29364e-05	2.61599e-17	No description
Zm00001d002285	0.000176752	2.07954e-17	4.15007e-15	NAC-transcription factor 22
Zm00001d002393	1.87662e-05	2.42558e-06	1.48526e-18	Methionyl-tRNA synthetase
Zm00001d002394	1.76862e-13	1.37068e-09	1.2724e-06	Methionyl-tRNA synthetase
Zm00001d002521	3.95511e-10	1.91632e-06	8.0771e-07	OSJNBa0013K16.16 protein; protein
Zm00001d002564	6.79187e-21	3.28189e-11	0.00027895	Protein DMR6-LIKE OXYGENASE 2
Zm00001d002610	5.15094e-06	1.14447e-05	0.000896535	Cytochrome P450 family 704 subfamily A polypeptide 2
Zm00001d002673	0.000125263	0.00124305	3.80387e-08	Lysine histidine transporter-like 7
Zm00001d002738	7.39617e-05	7.50728e-05	0.00080201	Probable aquaporin TIP2-2
Zm00001d002776	0.0136142	0.013626	1.62508e-14	Probable receptor-like protein kinase
Zm00001d002799	7.61686e-14	7.29273e-12	6.49227e-06	Homeobox-leucine zipper protein ATHB-12
Zm00001d002905	0.0346586	0.0342518	1.90712e-31	Protein kinase superfamily protein
Zm00001d003195	3.05225e-74	2.10097e-06	0.000576076	Double B-box zinc finger protein 1
Zm00001d003301	0.000656964	0.000378439	0.000180937	C2 and GRAM domain-containing protein
Zm00001d003364	1.0548e-09	9.13208e-11	1.07013e-05	Copper transport protein family
Zm00001d003446	4.20003e-07	1.62071e-06	0.00875564	Gamma-glutamyltranspeptidase 1
Zm00001d003485	3.12857e-13	4.38974e-05	7.01874e-15	No description
Zm00001d003730	0.000279616	0.00078577	8.37022e-05	Histone H3.2
Zm00001d003861	1.96652e-14	9.81112e-13	1.74972e-07	Potassium high-affinity transporter
Zm00001d003884	2.26162e-12	0.000217225	1.70877e-06	AP2/EREBP-transcription factor 131
Zm00001d004089	0.0170449	0.00880682	2.86811e-07	Pathogenesis-related protein 1
Zm00001d004366	1.49282e-05	1.7872e-19	0.0283857	UDP-glycosyltransferase 74B1
Zm00001d004451	0.000434273	0.00409229	6.22487e-05	Glyoxylate/hydroxypyruvate reductase HPR3
Zm00001d004706	2.8748e-05	0.000306262	0.000145322	Lipase-like PAD4
Zm00001d004768	1.27734e-11	1.12609e-06	1.08741e-10	Glycosyl hydrolase superfamily protein
Zm00001d004855	1.23647e-06	8.11081e-05	3.43058e-05	Actin-7
Zm00001d004865	0.000567414	0.000582876	2.81684e-06	Associated with HOX family protein expressed
Zm00001d004921	4.25127e-07	0.00143973	1.2735e-10	Benzoxazinone synthesis 14
Zm00001d005392	9.48545e-06	1.60351e-05	0.000119979	Lecithin-cholesterol acyltransferase-like 1
Zm00001d005410	1.44991e-08	9.84108e-05	1.36624e-11	Aquaporin PIP2-2
Zm00001d005624	0.000130226	0.000969486	1.32462e-13	Delta(8)-fatty-acid desaturase 2
Zm00001d005813	1.3776e-14	3.02593e-05	2.95269e-11	Protein TIFY 10B
Zm00001d005936	0.00119489	2.35668e-06	8.23297e-07	E3 ubiquitin-protein ligase ATL6
Zm00001d006211	0.00121389	2.04422e-05	8.24752e-12	Protein STAY-GREEN 1 chloroplastic
Zm00001d006526	7.88307e-14	1.10802e-07	7.65374e-07	Eukaryotic aspartyl protease family protein
Zm00001d006574	0.000616795	6.53122e-05	5.01326e-15	Octicosapeptide/Phox/Bem1p
Zm00001d006651	1.3526e-08	2.864e-08	9.05215e-05	Tubulin alpha-5 chain
Zm00001d006688	9.64875e-07	0.000125575	1.90712e-31	Putative polyol transporter 1
Zm00001d007160	1.50556e-17	7.2262e-10	3.1635e-06	Peroxidase 66
Zm00001d007161	0.000527003	0.00252297	2.68182e-09	Peroxidase 52
Zm00001d007191	1.01592e-20	0.000166231	2.75311e-05	MYB-transcription factor 112
Zm00001d007201	1.06253e-09	6.52454e-09	3.73312e-06	E3 ubiquitin-protein ligase RNF13
Zm00001d007623	8.69455e-06	0.030865	2.86811e-07	Patatin-like protein 2
Zm00001d007718	0.00981429	1.60796e-05	6.11729e-06	Benzoxazinone synthesis 13
Zm00001d007745	6.42214e-05	0.00136486	2.11872e-08	S-receptor kinase 1
Zm00001d007753	0.00282473	1.8642e-07	0.00146363	Eukaryotic aspartyl protease family protein
Zm00001d008171	1.1197e-06	0.00148146	0.00226691	Probable protein phosphatase 2C 49
Zm00001d008191	0.0129559	0.000353443	0.0175546	Signal recognition particle binding
Zm00001d008242	0.0139687	0.00896716	3.11926e-10	Mitochondrial import receptor subunit TOM40-1
Zm00001d008325	0.0329737	6.92696e-06	2.0382e-33	FPF1
Zm00001d008397	4.316e-12	1.6262e-17	0.000179107	Nodulin-related protein 1
Zm00001d008431	0.0372848	0.0140286	0.0116161	Paired amphipathic helix protein Sin3-like 5
Zm00001d008495	0.0139829	0.00549629	8.66026e-06	Glycosyltransferase family 61 protein
Zm00001d008498	0.00308061	8.31713e-13	0.00176512	Alanine-tRNA ligases;nucleic acid binding
Zm00001d008562	0.000416621	8.51278e-05	0.0351358	Zinc finger protein 6
Zm00001d008573	1.07741e-19	1.43734e-17	1.65314e-06	Calmodulin protein 2%2C touch-induced
Zm00001d008795	2.9505e-05	2.29116e-18	0.000103322	UDP-glycosyltransferase 74B1
Zm00001d008878	0.0295077	0.000576658	2.10705e-13	DNA-binding WRKY
Zm00001d009084	1.46699e-05	1.14655e-10	2.90214e-21	S-adenosyl-L-methionine-dependent methyltransferases superfamily protein
Zm00001d009567	1.08725e-12	2.90031e-07	1.93189e-08	Fasciclin-like arabinogalactan protein 7
Zm00001d009568	9.28981e-14	1.25639e-12	4.50202e-16	Glutaredoxin-C9
Zm00001d009687	0.0364192	7.09142e-07	5.94871e-05	Plant basic secretory protein (BSP) family protein
Zm00001d009820	2.87057e-06	1.90875e-05	4.18507e-06	No description
Zm00001d009961	3.74113e-11	4.72926e-11	0.00186526	ROTUNDIFOLIA like 12
Zm00001d009985	1.92097e-06	0.00106362	0.000238087	Polcalcin Jun o 2
Zm00001d010175	3.06285e-06	0.000166805	7.01874e-15	AP2/EREBP-transcription factor 113
Zm00001d010218	0.00169684	3.21572e-05	1.94842e-12	Peroxidase 53
Zm00001d010375	1.08929e-06	1.04334e-07	3.29763e-06	ATP-dependent 6-phosphofructokinase 4 chloroplastic
Zm00001d010434	0.00152771	0.00157889	0.00150189	Arabinogalactan peptide 20
Zm00001d010440	0.0017621	0.0018116	2.99707e-05	Sugars will eventually be exported transporter 3a
Zm00001d010527	0.00263233	0.0117791	4.4378e-10	Fasciclin-like arabinogalactan protein 4
Zm00001d010736	0.00202785	2.33407e-05	0.0451212	O-methyltransferase ZRP4
Zm00001d010798	1.71988e-09	0.00070704	3.97019e-05	Oxidative stress 3
Zm00001d010828	0.0337468	0.000644144	2.48032e-14	Alpha/beta-Hydrolases superfamily protein
Zm00001d010903	6.79479e-19	2.54734e-10	8.58692e-05	No description
Zm00001d010956	0.00016504	0.000792908	0.000155278	C3H-transcription factor 37
Zm00001d011041	0.00301915	0.00451104	3.27606e-19	UPA23
Zm00001d011095	5.87864e-18	4.60225e-20	0.000178179	Ras-related protein RABA6a
Zm00001d011164	0.00645506	0.00424981	5.86832e-05	No description
Zm00001d011357	7.68467e-05	1.54697e-07	0.000816944	CTP synthase family protein
Zm00001d011393	1.82563e-07	0.000791744	3.94206e-05	S-type anion channel SLAH3
Zm00001d011461	4.30895e-05	0.000378439	2.46981e-07	No description
Zm00001d011735	0.00010292	8.17083e-09	2.71636e-11	Serine acetyltransferase 1
Zm00001d011787	0.000229816	0.00887694	0.00601583	Cysteine protease XCP1
Zm00001d011832	3.31085e-09	9.38262e-09	1.0417e-06	G-type lectin S-receptor-like serine/threonine-protein kinase SD2-5
Zm00001d011844	1.22252e-05	0.000106648	1.82881e-08	No description
Zm00001d011902	2.57862e-05	0.00190314	0.0097166	No description
Zm00001d012255	9.97523e-07	0.00806243	0.0487116	MYB-transcription factor 163
Zm00001d012279	0.0349959	0.000152974	0.0295473	RING-H2 finger protein ATL3C
Zm00001d012281	1.94859e-05	1.0168e-08	5.56016e-06	Protein YLS9
Zm00001d012321	3.10382e-07	6.11179e-05	4.6527e-10	Nematode resistance protein-like HSPRO2
Zm00001d012510	7.68444e-10	1.45591e-11	0.0342509	Putative cytochrome P450 superfamily protein
Zm00001d012603	0.000132467	0.000136291	0.000247068	Methylesterase 3
Zm00001d012604	0.000272231	0.00732882	0.000609159	No description
Zm00001d012672	0.0238392	0.00366559	0.00489839	protein; Pentatricopeptide (PPR) repeat protein-like
Zm00001d012693	0.0106135	0.0181105	0.00433967	Solute carrier family 23 member 2
Zm00001d012850	0.000343961	0.00542235	0.00893694	Nucleotide-diphospho-sugar transferase family protein
Zm00001d012967	8.2189e-08	1.29342e-08	0.0415807	Zinc finger DNA-binding protein
Zm00001d013003	1.97909e-05	0.0108488	8.49256e-10	NAC-transcription factor 6
Zm00001d013115	7.50124e-07	1.98249e-06	0.0011682	No description
Zm00001d013289	0.0113062	0.0157415	4.4378e-10	Transmembrane BAX inhibitor motif-containing protein 4
Zm00001d013561	0.000434273	3.89279e-07	0.00642415	glycosyl hydrolase family 10 protein / carbohydrate-binding domain-containing protein
Zm00001d013725	0.00286595	0.0029207	5.62173e-06	Gibberellin 20-oxidase 4
Zm00001d013869	0.000318949	1.45261e-07	0.00258509	Auxin-responsive protein SAUR32
Zm00001d013907	6.94999e-10	0.00297291	0.00100688	Nonspecific lipid-transfer protein
Zm00001d013956	6.72891e-08	7.36225e-05	0.00022264	Tonoplast intrinsic protein 3
Zm00001d014025	0.0364192	0.0149713	0.0130035	Cyclase family protein
Zm00001d014060	0.0157428	0.0332563	2.37722e-07	Protein NRT1/ PTR FAMILY 5.2
Zm00001d014070	6.23602e-13	7.42586e-05	7.40009e-25	No description
Zm00001d014072	1.00765e-21	2.51694e-22	5.51549e-07	No description
Zm00001d014081	1.6659e-10	0.00111304	2.49118e-05	RmlC-like cupins superfamily protein
Zm00001d014178	0.00151302	0.000439554	6.08066e-05	Acylamino-acid-releasing enzyme
Zm00001d014244	3.71925e-12	0.0158166	0.000361108	Esterase
Zm00001d014250	0.000520955	0.00099497	1.8599e-10	ZIM-transcription factor 30
Zm00001d014253	9.56996e-10	3.32101e-05	1.09087e-06	ZIM-transcription factor 10
Zm00001d014282	1.58851e-08	1.06762e-07	1.81738e-07	No description
Zm00001d014328	1.03754e-05	0.00509628	1.99754e-08	No description
Zm00001d014619	5.92923e-11	7.12935e-10	0.000138795	No description
Zm00001d014804	4.6358e-06	4.77959e-06	4.4378e-10	Eukaryotic aspartyl protease family protein
Zm00001d014971	6.72507e-05	0.000446299	0.00080201	Leucine-rich repeat receptor-like protein kinase PXL1
Zm00001d015095	0.000898529	0.0065901	1.28901e-18	Chlorophyll A-B binding family protein
Zm00001d015213	2.98465e-08	1.35813e-06	4.75761e-05	leucine-rich repeat/extensin 2
Zm00001d015356	5.20049e-05	2.58237e-05	8.72763e-09	4-hydroxyphenylpyruvate dioxygenase 1
Zm00001d015397	1.12549e-10	2.14537e-05	0.0014348	VQ motif family protein
Zm00001d015459	1.10767e-06	2.40629e-05	2.37847e-08	Coumarate ligase 1
Zm00001d015658	3.31685e-08	4.74713e-05	1.01262e-28	Transmembrane amino acid transporter family protein
Zm00001d015862	1.64055e-38	2.97154e-31	4.86248e-07	No description
Zm00001d015921	0.000567414	0.000582876	1.08733e-10	Plasma membrane-associated cation-binding protein 1
Zm00001d016031	6.06471e-07	0.000269536	0.00498911	GDSL esterase/lipase
Zm00001d016137	0.00598183	0.00605633	0.00297229	RING-H2 finger protein ATL5H
Zm00001d016140	0.00981429	0.00974524	0.000249328	E3 ubiquitin-protein ligase ATL41
Zm00001d016154	0.0246638	0.0245609	5.58531e-22	bZIP-transcription factor 89
Zm00001d016189	5.78013e-24	1.63776e-17	1.53866e-10	Dirigent
Zm00001d016274	0.00433287	0.00393873	4.85471e-20	Monosaccharide-sensing protein 2
Zm00001d016287	1.1662e-07	3.10734e-10	6.97264e-12	Oxidative stress 3
Zm00001d016401	1.58352e-06	1.86974e-10	2.92969e-06	No description
Zm00001d016718	4.60402e-05	0.00971974	5.09594e-12	No description
Zm00001d016733	0.000947252	1.40868e-05	0.00820128	NDR1/HIN1-like 1
Zm00001d016740	8.01536e-05	0.0186692	7.94953e-12	No description
Zm00001d016760	9.41376e-05	4.27629e-11	2.51151e-05	Abscisic acid stress ripening 6
Zm00001d016902	5.33725e-05	0.000230823	0.0299925	Bifunctional riboflavin biosynthesis protein RIBA 1 chloroplastic
Zm00001d016933	0.0108778	0.0365309	5.91687e-06	Loricrin-related
Zm00001d016991	1.66425e-11	1.3219e-11	1.30636e-16	No description
Zm00001d017147	2.4219e-27	3.2042e-24	2.88151e-05	Double B-box zinc finger protein 6
Zm00001d017279	0.000504079	0.00186914	1.73764e-06	Phenylalanine ammonia lyase 7
Zm00001d017429	1.19585e-05	0.0029207	7.62149e-35	Iron-phytosiderophore transporter yellow stripe 1
Zm00001d017485	4.47611e-07	6.3351e-19	0.017204	Tonoplast intrinsic protein 2
Zm00001d017713	1.28693e-06	0.0105354	1.52519e-13	Protein NRT1/ PTR FAMILY 8.3
Zm00001d017932	4.65586e-25	1.16583e-24	4.54577e-05	MADS-transcription factor 26
Zm00001d018177	2.70409e-05	0.000110327	8.51422e-05	No description
Zm00001d018195	1.00712e-25	6.98279e-09	1.36644e-10	WAT1-related protein
Zm00001d018200	4.80968e-12	8.70762e-10	0.00142812	SAUR12-auxin-responsive SAUR family member
Zm00001d018603	0.000264611	0.000270077	1.29888e-17	Transcription factor bHLH155
Zm00001d018737	7.55449e-10	4.9828e-19	4.24249e-16	Pathogenesis-related protein 1
Zm00001d018744	0.0212348	1.03304e-11	6.24629e-17	No description
Zm00001d018857	6.42287e-19	1.29352e-13	5.878e-05	Probable carboxylesterase 15
Zm00001d019078	2.50412e-19	5.01653e-06	3.91403e-06	AAA-ATPase ASD mitochondrial
Zm00001d019089	6.32635e-09	0.000684067	0.00357965	HIPL1 protein
Zm00001d019163	1.32056e-19	1.13687e-27	8.71571e-05	Stachyose synthase
Zm00001d019225	0.000397743	3.71471e-05	1.63826e-05	Amino acid transporter ANT1
Zm00001d019312	5.96645e-07	0.000552361	7.5297e-20	Beta glucosidase aggregating factor 1
Zm00001d019565	3.80776e-21	1.48084e-10	0.00626423	Aquaporin PIP2-6
Zm00001d019629	3.07041e-05	0.000617872	1.00931e-05	Dehydrodolichyl diphosphate synthase 1
Zm00001d019725	1.22548e-11	9.23152e-07	4.58375e-06	Uclacyanin-3
Zm00001d019726	5.04593e-21	1.14058e-07	2.02588e-22	Uclacyanin-3
Zm00001d019830	3.07534e-09	1.33011e-15	6.73608e-06	No description
Zm00001d019944	0.000105716	0.0216664	1.11489e-06	BTB/POZ domain-containing protein
Zm00001d020069	6.19647e-05	5.27908e-06	7.18542e-08	Carotenoid cleavage dioxygenase
Zm00001d020170	6.36871e-11	5.18641e-05	1.62322e-08	Sulfite exporter TauE/SafE family protein
Zm00001d020251	1.61104e-13	0.00363932	1.67801e-07	No description
Zm00001d020402	1.29673e-05	9.86546e-07	4.17555e-08	Probable cinnamyl alcohol dehydrogenase 6
Zm00001d020636	4.11494e-08	2.39645e-15	0.000359015	Cysteine proteinase 2
Zm00001d020714	3.20471e-07	7.15765e-07	7.84223e-08	HSF-transcription factor 4
Zm00001d021160	1.73335e-05	0.0376838	0.000896889	No description
Zm00001d021207	0.0497268	0.0102403	6.08655e-10	DRE-binding protein 3
Zm00001d021683	0.000272231	0.00065552	7.24317e-06	Cysteine-rich receptor-like protein kinase 25
Zm00001d021695	2.79563e-09	1.19557e-06	0.000213667	O-Glycosyl hydrolases family 17 protein
Zm00001d021781	2.05122e-08	1.09569e-05	8.88189e-08	Organic cation/carnitine transporter 3
Zm00001d021891	1.93436e-16	3.52777e-06	0.00211824	Tubulin alpha-6 chain
Zm00001d021915	0.0498468	0.00896716	3.36023e-08	Major facilitator superfamily protein
Zm00001d021929	3.25767e-09	5.97667e-06	9.60695e-07	Geranylgeranyl pyrophosphate synthase 3
Zm00001d021977	4.47611e-07	0.0270366	0.000906377	No description
Zm00001d022139	1.607e-05	0.00146146	2.00927e-06	Protein TIFY 10B
Zm00001d022284	0.0193109	0.000436014	0.000148019	Peroxidase 64
Zm00001d022327	1.82563e-07	7.17412e-08	0.00150189	Probable carboxylesterase 18
Zm00001d022458	0.0108778	0.0108488	1.44533e-12	Peroxidase 70
Zm00001d022549	2.71229e-05	3.37395e-07	5.7011e-05	Protein kinase 2B chloroplastic
Zm00001d023294	2.72237e-07	2.9751e-05	0.0460034	NAC-transcription factor 29
Zm00001d023394	0.0246638	0.00854549	6.49227e-06	PAN domain-containing protein
Zm00001d023535	8.12758e-28	1.45076e-09	8.38147e-17	AP2/EREBP-transcription factor 28
Zm00001d023804	3.70948e-09	8.13976e-07	0.0440479	No description
Zm00001d023923	4.64293e-05	0.00360135	6.32704e-11	Disease resistance protein RPM1
Zm00001d024633	4.38272e-12	2.2887e-05	2.48782e-10	Monodehydroascorbate reductase 5 mitochondrial
Zm00001d024665	0.000102796	0.000823518	0.000688474	Tyrosine decarboxylase 1
Zm00001d024843	0.0216102	0.00728262	0.000359015	1-aminocyclopropane-1-carboxylate oxidase 15
Zm00001d025011	0.0063748	0.00337482	0.000228534	Polyketide cyclase/dehydrase and lipid transport superfamily protein
Zm00001d025015	0.00103469	2.82172e-06	4.86248e-07	Glucose-6-phosphate 1-dehydrogenase
Zm00001d025018	0.00416236	0.0189004	1.16225e-05	Expansin-A11
Zm00001d025195	2.30305e-05	0.000180515	0.000100946	Serine carboxypeptidase-like 20
Zm00001d025237	0.00101472	0.000112822	0.0011682	Major facilitator superfamily protein
Zm00001d025281	0.000340694	0.00099053	0.000569865	AP2/EREBP-transcription factor 149
Zm00001d025296	0.000182679	0.000120837	0.0375123	Nudix hydrolase 13
Zm00001d025333	1.15e-08	0.000713779	4.17343e-15	Arogenate dehydratase/prephenate dehydratase 6 chloroplastic
Zm00001d025377	8.36568e-06	0.0328031	1.99411e-05	No description
Zm00001d025437	4.01737e-11	1.49208e-05	2.32945e-24	Amino acid permease
Zm00001d025567	7.03298e-19	1.50683e-10	4.4027e-05	No description
Zm00001d025579	1.20622e-05	4.71274e-06	8.66026e-06	Protein EPIDERMAL PATTERNING FACTOR 2
Zm00001d025665	0.00738134	4.62048e-05	0.000162611	Probable amino acid permease 7
Zm00001d025864	0.00011272	0.00429599	0.0128294	MYB-transcription factor 15
Zm00001d026021	8.05967e-07	0.00161584	2.463e-29	Putative RING zinc finger domain superfamily protein
Zm00001d026177	1.03476e-08	6.41426e-08	1.51896e-08	Tonoplast intrinsic protein 5
Zm00001d026334	2.13668e-18	2.66244e-40	1.19796e-30	No description
Zm00001d026406	1.62808e-26	9.14935e-22	1.20913e-18	No description
Zm00001d026454	8.99462e-05	0.00141023	2.85863e-06	No description
Zm00001d026628	0.000206639	6.69293e-07	1.49604e-06	Dof-transcription factor 41
Zm00001d026657	1.41728e-06	0.00148609	0.000678473	Probable CCR4-associated factor 1 homolog 11
Zm00001d026662	8.25997e-11	2.71299e-07	0.00771141	Harpin inducing protein
Zm00001d026677	0.000560446	0.00702775	0.000110718	Serine/threonine-protein kinase STY46
Zm00001d027258	6.12169e-16	2.12118e-16	0.000306665	Oleosin
Zm00001d027281	0.0438666	0.0245512	4.1928e-12	Expansin-B4
Zm00001d027341	0.000428615	0.00815399	0.00523725	AAA-ATPase
Zm00001d027361	0.00532687	8.81383e-05	0.0430001	F-box protein PP2-A13
Zm00001d027455	4.01385e-06	1.17777e-08	7.5049e-19	CBL-interacting serine/threonine-protein kinase 9
Zm00001d027537	1.38129e-05	3.41264e-08	4.08683e-06	Cytochrome P450 CYP78A55
Zm00001d027557	1.52274e-25	4.72359e-13	0.000833438	Glutathione transferase 31
Zm00001d027645	0.00630158	0.00637683	0.000119979	Leucine-rich repeat receptor-like protein kinase PXL1
Zm00001d027662	0.0063748	0.00887694	3.37343e-08	No description
Zm00001d027901	3.77448e-18	1.97285e-07	8.81032e-06	ZIM-transcription factor 16
Zm00001d027925	4.32152e-16	1.62959e-09	3.5732e-12	AP2/EREBP-transcription factor 180
Zm00001d027947	3.42395e-22	3.71959e-07	6.98028e-19	Tyrosine decarboxylase 1
Zm00001d027948	4.37082e-08	0.000183535	0.00525908	Hydroxycinnamoyl transferase 2
Zm00001d027949	2.56529e-12	0.000102645	0.000251488	Tyrosine/DOPA decarboxylase 2
Zm00001d028102	2.97894e-05	0.000778483	3.62816e-05	Outer mitochondrial membrane protein porin
Zm00001d028303	2.50897e-07	0.000269536	4.64907e-11	Branched-chain-amino-acid aminotransferase
Zm00001d028366	4.29677e-08	1.0168e-08	4.75045e-13	Type IV inositol polyphosphate 5-phosphatase 9
Zm00001d028693	6.07382e-09	9.83783e-19	2.06841e-07	Safener induced 1
Zm00001d028714	0.0022027	0.0010645	0.00420612	Probable RNA-binding protein ARP1
Zm00001d028787	0.00858867	0.0332531	4.73234e-05	Malonyl CoA-acyl carrier protein transacylase
Zm00001d028866	0.000160483	0.00451104	0.000107749	Tetratricopeptide repeat (TPR)-like superfamily protein
Zm00001d029141	2.24352e-08	1.6702e-11	0.000319377	E3 ubiquitin-protein ligase MIEL1
Zm00001d029218	0.00151639	5.58721e-06	1.0209e-23	Protein SRG1
Zm00001d029274	3.47203e-12	4.35473e-11	0.000828734	Guaiacol peroxidase 2
Zm00001d029356	2.9272e-07	0.0074753	7.03521e-18	Benzoxazinone synthesis 11
Zm00001d029378	2.9566e-11	1.3422e-14	0.00617833	Protein LNK1
Zm00001d029461	0.0102998	0.0074753	2.68874e-12	Protein LAZ1 homolog 2
Zm00001d029495	4.18953e-06	2.96136e-12	0.00352668	No description
Zm00001d029497	7.98025e-06	9.28223e-07	9.3209e-12	Zinc transporter 2
Zm00001d029546	0.000136641	5.2948e-07	0.00105061	Metallothionein-like protein 1
Zm00001d029559	0.0151266	0.00198407	1.37505e-07	EID1-like F-box protein 2
Zm00001d029586	0.000705279	2.9751e-05	0.0181257	Zinc finger protein AZF2
Zm00001d029620	0.00020522	5.92054e-05	1.04127e-19	UDP-glycosyltransferase 74B1
Zm00001d029913	5.17545e-10	3.49366e-07	1.76857e-14	Expansin-B4
Zm00001d029932	1.95224e-10	2.32502e-09	2.06773e-10	Protein NRT1/ PTR FAMILY 6.3
Zm00001d030172	0.00102428	1.32317e-05	7.61524e-41	Serine carboxypeptidase-like 19
Zm00001d030199	5.25965e-05	1.0137e-10	6.71839e-11	Peroxidase 54
Zm00001d030542	3.46939e-07	9.89156e-09	3.80652e-05	Hydroxycinnamoyl transferase 4
Zm00001d030613	0.00012901	0.0117568	2.01025e-06	Phosphatidylinositol
Zm00001d030858	0.0010037	8.58044e-06	0.0487116	Zinc finger protein AZF2
Zm00001d031086	6.43235e-07	0.00099053	0.00671662	Nine-cis-epoxycarotenoid dioxygenase 2
Zm00001d031189	5.04563e-11	7.90885e-09	3.37999e-08	VQ motif family protein
Zm00001d031257	2.10127e-10	2.36309e-09	1.21833e-17	Cupredoxin superfamily protein
Zm00001d031344	2.83696e-19	2.87225e-14	0.000385153	No description
Zm00001d031458	1.99587e-07	0.00126568	2.98146e-05	hAT transposon superfamily protein
Zm00001d031588	0.0103526	0.0102443	5.09898e-10	No description
Zm00001d031771	0.000279616	0.000482839	2.9192e-07	Class I glutamine amidotransferase-like superfamily protein
Zm00001d031772	0.00078502	5.73683e-05	4.65333e-05	Class I glutamine amidotransferase-like superfamily protein
Zm00001d031802	0.0253455	0.0326715	3.52132e-11	NADPH HC toxin reductase
Zm00001d031892	0.0467689	0.000217225	1.26429e-26	Calcium-dependent lipid-binding (CaLB domain) family protein
Zm00001d031909	4.38856e-20	4.58755e-24	6.14783e-05	Zea root protein 2
Zm00001d032103	9.55201e-06	0.0171305	0.000401712	4-coumarate--CoA ligase 1
Zm00001d032316	0.00681275	0.0069233	1.95222e-05	Homeobox-transcription factor 112
Zm00001d032329	0.000343961	2.15593e-05	0.0054117	No description
Zm00001d032363	2.14606e-24	3.63784e-13	6.37387e-13	Pirin-like protein 2
Zm00001d032461	0.000421199	0.00311181	1.31111e-08	Tasselless 1
Zm00001d032480	4.45706e-10	8.45306e-11	0.00536417	Actin-7
Zm00001d032866	7.39617e-05	0.000972041	5.29233e-07	UDP-glycosyltransferase 86A2
Zm00001d032881	1.64339e-06	0.00560445	2.0471e-09	Expansin-A11
Zm00001d032883	5.72586e-07	0.0186692	7.32364e-06	Expansin-A11
Zm00001d033222	1.12453e-15	0.00021205	9.17457e-05	Abscisic acid biosynthesis
Zm00001d033240	0.00151302	0.0185886	1.25275e-25	BTB/POZ domain-containing protein
Zm00001d033286	1.03413e-21	1.79945e-23	0.00420612	Phenylalanine ammonia-lyase 1
Zm00001d033300	0.00851861	5.68194e-13	1.45529e-09	Type IV inositol polyphosphate 5-phosphatase 11
Zm00001d033419	1.54228e-05	2.12936e-06	1.29123e-10	Probable BOI-related E3 ubiquitin-protein ligase 2
Zm00001d033457	7.54221e-07	0.000306199	0.000522139	Tubulin beta-3 chain
Zm00001d033575	0.000121419	0.00399535	4.56128e-06	DUF1336 domain containing protein expressed
Zm00001d033623	3.96142e-30	9.08076e-10	4.96443e-10	Lipoxygenase
Zm00001d033718	0.00132258	1.17449e-06	0.0202011	ACD11 homolog protein
Zm00001d033782	2.34224e-05	1.01665e-06	3.12178e-09	Seed maturation protein PM41
Zm00001d033797	0.039763	1.60441e-18	7.25968e-06	Alpha/beta-Hydrolases superfamily protein
Zm00001d034022	0.000387382	0.0159749	0.0140092	Tubulin beta-4 chain
Zm00001d034415	0.00843465	3.74605e-19	3.55932e-08	Phospholipid transfer protein homolog 5
Zm00001d034457	7.60364e-10	7.8454e-05	0.00770997	Opaque 2 heterodimerizing protein 1
Zm00001d034601	1.62749e-09	9.19697e-06	5.28017e-08	NAC-transcription factor 49
Zm00001d034642	1.01376e-08	3.85567e-09	6.8948e-09	Zinc finger protein ZAT11
Zm00001d034745	8.00509e-12	3.90472e-06	2.49378e-08	Cell number regulator 7
Zm00001d034829	1.24384e-05	5.10222e-08	7.77786e-07	Pirin-like protein 2
Zm00001d034852	0.000421199	4.23488e-06	2.58177e-09	F3H9.20 protein
Zm00001d034940	2.66453e-08	1.08081e-08	1.31971e-08	ABC transporter G family member 34
Zm00001d035024	3.77821e-05	0.0458963	5.54264e-05	No description
Zm00001d035310	0.000714457	3.75025e-40	0.0368035	No description
Zm00001d035408	0.0152251	0.0270366	0.00164241	Transcription factor VOZ1
Zm00001d035501	4.35704e-18	3.76358e-15	7.77081e-06	Tetraspanin-3
Zm00001d035542	3.17038e-06	0.00661687	0.000101869	GPRP
Zm00001d035865	6.03268e-05	0.0104563	6.4505e-18	HXXXD-type acyl-transferase family protein
Zm00001d036139	0.0497268	4.02516e-11	1.09816e-17	No description
Zm00001d036197	3.88349e-07	6.44291e-14	0.000169648	HXXXD-type acyl-transferase family protein
Zm00001d036281	1.82385e-09	0.0109512	9.85904e-11	No description
Zm00001d036402	2.29283e-12	1.12609e-06	0.00766706	Receptor-like protein kinase-like
Zm00001d036499	1.54778e-07	1.02069e-07	5.71911e-06	Oligopeptide transporter-like protein
Zm00001d036965	2.57016e-08	1.16583e-24	7.73321e-17	Zinc transporter 4
Zm00001d037005	0.000504079	8.85513e-15	5.98783e-08	Putative FAD-binding Berberine family protein
Zm00001d037008	0.000963928	0.00748457	1.61969e-22	Putative FAD-binding Berberine family protein
Zm00001d037281	0.00140736	1.8102e-05	2.87683e-13	No description
Zm00001d037298	0.000139228	2.38113e-17	0.0272867	UDP-glycosyltransferase 84A1
Zm00001d037337	1.30328e-12	0.00184126	0.0201265	Ribonucleoside-diphosphate reductase small chain C
Zm00001d037693	3.23576e-11	0.0102443	3.82901e-06	Malic enzyme
Zm00001d037703	5.15173e-07	2.13758e-07	0.0170053	No description
Zm00001d037730	8.87616e-103	5.37145e-19	0.000119979	No description
Zm00001d037733	3.64215e-06	0.00467374	0.0198215	Aquaporin NIP-type
Zm00001d037792	0.0016539	0.00665891	0.0320044	No description
Zm00001d037872	0.00384067	4.07373e-06	5.56345e-18	Protein BONZAI 3
Zm00001d037969	1.3526e-08	3.10554e-06	1.73815e-07	Inhibitor I family protein; Potato inhibitor I family
Zm00001d038221	7.71969e-22	2.79745e-15	0.0156687	NAC-transcription factor 20
Zm00001d038551	3.97639e-06	0.00070704	0.0357107	Putative DUF26-domain receptor-like protein kinase family protein
Zm00001d038694	0.00949622	1.61084e-05	5.76299e-18	NAD(P)-binding Rossmann-fold superfamily protein
Zm00001d038741	5.34545e-07	1.12609e-06	5.47744e-05	Pistil-specific extensin-like protein
Zm00001d038907	1.01553e-12	0.000943463	0.00523946	AP2/EREBP-transcription factor 162
Zm00001d038952	0.00115025	1.579e-13	0.0005762	No description
Zm00001d038997	5.67241e-05	4.3746e-06	0.0170569	No description
Zm00001d039183	0.00333593	8.51278e-05	0.00583177	Protein HYPER-SENSITIVITY-RELATED 4
Zm00001d039216	9.06817e-09	1.71084e-05	1.30375e-05	Putative RING zinc finger domain superfamily protein
Zm00001d039496	2.84119e-06	5.23084e-07	6.90846e-05	MYB-transcription factor 131
Zm00001d039512	3.15275e-12	0.000314582	0.000327507	Hexokinase 1
Zm00001d039695	0.0364192	0.0358735	1.76369e-05	S-adenosyl-L-methionine-dependent methyltransferases superfamily protein
Zm00001d039697	0.00169684	0.0452974	6.61693e-06	Cytochrome P450 monooxygenase
Zm00001d039769	4.34928e-06	0.00128785	0.020283	RING/U-box superfamily protein
Zm00001d039795	0.0387668	0.00226115	0.00786014	Probable carboxylesterase 15
Zm00001d040245	2.67133e-05	0.000236247	1.12326e-12	Putative serine type endopeptidase inhibitor
Zm00001d040399	0.00323801	0.000579539	2.59761e-10	Peroxidase 24
Zm00001d040468	1.7421e-06	3.98132e-13	2.86875e-14	Major facilitator superfamily defense 1
Zm00001d041951	4.39079e-06	8.08298e-07	0.00957738	Ring zinc finger protein
Zm00001d042056	0.00122747	1.55739e-05	0.0010727	Calcium-binding protein CML38
Zm00001d042108	1.41303e-09	7.08625e-09	1.72043e-05	Probable calcium-binding protein CML36
Zm00001d042114	9.68913e-24	3.46675e-09	1.35205e-09	No description
Zm00001d042263	0.0119472	5.34285e-09	4.63085e-19	bHLH-transcription factor 175
Zm00001d042383	1.64063e-17	1.08401e-08	0.0130035	No description
Zm00001d042739	1.09864e-05	1.9577e-06	3.78683e-10	Anthocyanidin 3-O-glucosyltransferase
Zm00001d042811	0.00384067	0.00393873	0.000153839	Nematode resistance protein-like HSPRO2
Zm00001d042863	1.68415e-07	1.76743e-07	3.7115e-05	No description
Zm00001d042887	1.76091e-15	4.34057e-09	0.000605784	No description
Zm00001d042935	3.24285e-05	0.000102752	7.79086e-06	No description
Zm00001d042936	4.69103e-06	0.00383473	1.02242e-09	No description
Zm00001d043019	0.000676725	1.9222e-19	3.01553e-08	Laccase-13
Zm00001d043025	0.000458264	0.000152974	1.6089e-05	WRKY-transcription factor 43
Zm00001d043056	0.000231504	8.31684e-06	3.25274e-16	Protein kinase superfamily protein
Zm00001d043209	0.00360224	1.29342e-08	7.46547e-06	No description
Zm00001d043339	1.13681e-05	0.00165013	0.000282465	RING/U-box superfamily protein
Zm00001d043344	0.000395532	0.00665891	1.60186e-28	Glutathione transferase 8
Zm00001d043427	5.92268e-15	3.26618e-14	3.98853e-06	No description
Zm00001d043512	7.62196e-05	0.000211729	2.9204e-06	Protein kinase family protein with leucine-rich repeat domain
Zm00001d043516	0.000281411	0.000686754	9.57515e-12	LysM domain receptor-like kinase 3
Zm00001d043523	7.89148e-12	1.14595e-08	4.56769e-08	Profilin
Zm00001d043586	0.00700454	0.00917768	0.000507826	No description
Zm00001d043652	2.29016e-15	8.57436e-11	8.96962e-06	Probable choline kinase 2
Zm00001d043838	0.00768768	0.00595626	7.29716e-20	Transparent testa 12 protein
Zm00001d043839	0.00355726	9.96006e-12	2.93581e-07	No description
Zm00001d043845	1.12453e-15	2.40086e-10	9.52605e-15	Glutamate synthase 1 [NADH] chloroplastic
Zm00001d043929	1.35515e-10	5.85534e-09	4.66336e-10	Fasciclin-like arabinogalactan protein 6
Zm00001d044027	1.14365e-08	3.41348e-09	3.11135e-11	No description
Zm00001d044078	2.10497e-53	5.12872e-100	9.23898e-09	Little protein 1
Zm00001d044147	1.82355e-06	4.61392e-15	9.7178e-05	Cytochrome P450 family 72 subfamily A polypeptide 8
Zm00001d044181	7.55613e-11	0.0013576	8.0771e-07	S-type anion channel SLAH3
Zm00001d044253	2.40372e-07	0.00154262	0.00058988	IQ domain-containing protein IQM5
Zm00001d044340	2.20946e-07	7.92774e-06	1.7321e-29	Aldehyde dehydrogenase 5
Zm00001d044677	1.15187e-21	6.08453e-09	0.000200855	No description
Zm00001d044688	5.35064e-24	3.358e-15	0.0115539	No description
Zm00001d044908	0.00299427	0.0365309	0.00146513	12-oxo-phytodienoic acid reductase 1
Zm00001d045432	0.000277661	0.0140655	4.34086e-15	No description
Zm00001d045884	0.00416236	2.17146e-05	1.87184e-23	ADPATP carrier protein 1 mitochondrial
Zm00001d046138	4.09336e-19	9.41601e-28	1.44224e-06	No description
Zm00001d046145	0.0226074	0.00175266	1.54986e-15	Putative RING zinc finger domain superfamily protein
Zm00001d046318	1.19108e-05	4.37564e-09	3.48426e-07	Putative FAD-binding Berberine family protein
Zm00001d046323	2.92695e-05	5.39634e-06	3.23316e-08	MADS-transcription factor 71
Zm00001d046444	0.0204438	0.0089664	6.55897e-10	Fatty acid elongase 2
Zm00001d046538	6.21829e-05	1.83737e-06	1.76369e-05	Sec14p-like phosphatidylinositol transfer family protein
Zm00001d046852	0.000637599	7.4149e-05	0.00226691	Heptahelical transmembrane protein 2
Zm00001d046981	0.00416236	0.0150576	1.0129e-10	G2-like-transcription factor 32
Zm00001d047091	3.25767e-09	0.0097829	2.75819e-14	Expansin-B4
Zm00001d047115	1.16592e-07	8.85373e-05	1.35414e-79	extensin-like protein
Zm00001d047117	0.000214124	1.95351e-12	5.98783e-08	extensin-like protein
Zm00001d047194	6.72507e-05	0.00209282	4.45173e-07	5-pentadecatrienyl resorcinol O-methyltransferase
Zm00001d047204	1.1844e-05	9.12645e-14	1.06813e-07	Protein LNK1
Zm00001d047330	0.00152771	0.00463536	4.48079e-09	Zinc finger protein AZF2
Zm00001d047334	4.81387e-09	4.4218e-07	1.02358e-06	Zinc finger protein AZF2
Zm00001d047696	2.90281e-05	2.90808e-07	2.86811e-07	Senescence associated gene 20
Zm00001d047753	6.11137e-05	0.000209274	2.52674e-18	Probable RNA-binding protein ARP1
Zm00001d047761	3.89039e-18	7.06638e-08	0.00188014	Two-component response regulator-like APRR3
Zm00001d047765	0.0311199	0.0431301	0.00302508	Glutathione S-transferase L2 chloroplastic
Zm00001d047830	0.0140172	0.0381578	0.00118665	Kaurenoic acid oxidase 2
Zm00001d047883	5.78031e-12	3.208e-08	0.00102	Probable carboxylesterase 17
Zm00001d048021	3.86245e-28	4.0348e-09	1.7127e-20	Allene oxide synthase 1
Zm00001d048053	1.02614e-09	8.25402e-05	1.42076e-16	Probable inactive receptor kinase
Zm00001d048054	2.22169e-07	7.95785e-07	9.20483e-08	Putative leucine-rich repeat receptor-like protein kinase family protein
Zm00001d048063	4.94713e-13	2.78918e-23	2.02588e-22	No description
Zm00001d048099	9.65577e-13	5.63149e-10	0.00114084	Beta-glucosidase 11
Zm00001d048294	9.33203e-10	3.69548e-11	0.00874852	No description
Zm00001d048307	9.77861e-42	2.11041e-10	7.40009e-25	No description
Zm00001d048625	6.81152e-07	5.35155e-05	5.32829e-07	O-methyltransferase ZRP4
Zm00001d048634	5.64046e-05	3.56483e-05	1.57752e-07	DIBOA-glucoside dioxygenase BX6
Zm00001d048696	0.00612641	0.0250663	7.53586e-18	Pectin lyase-like superfamily protein
Zm00001d048728	0.000585743	9.18905e-07	5.64061e-06	CASP-like protein 1U3
Zm00001d048886	5.95637e-06	0.00016752	9.4677e-11	No description
Zm00001d048898	0.0002548	1.39831e-05	1.06002e-11	F-box/kelch-repeat protein SKIP11
Zm00001d049020	2.03257e-06	3.68642e-13	0.0223625	O-methyltransferase ZRP4
Zm00001d049059	2.20719e-11	2.70776e-06	0.0205399	Alcohol dehydrogenase 2
Zm00001d049107	0.0249299	0.00323912	4.27837e-06	No description
Zm00001d049120	2.03122e-05	8.11081e-05	1.57281e-10	No description
Zm00001d049166	1.06253e-09	2.52436e-06	0.000119979	No description
Zm00001d049704	0.0113062	7.20817e-06	0.000295996	HXXXD-type acyl-transferase family protein
Zm00001d049940	2.31285e-05	0.000122329	0.000461136	Probable calcium-binding protein CML48
Zm00001d050003	0.000885295	0.00388909	0.000747253	40S ribosomal protein S4-3
Zm00001d050184	0.00387562	0.00121312	6.51732e-05	E3 ubiquitin-protein ligase XBAT32
Zm00001d050218	0.00347065	0.000104878	0.0286343	NADPH--cytochrome P450 reductase
Zm00001d050247	2.39597e-05	0.019465	5.0685e-15	WRKY-transcription factor 97
Zm00001d050768	5.86533e-12	3.35955e-07	1.21059e-12	Cytokinin response regulator 7
Zm00001d050805	0.000832507	1.98249e-06	2.03159e-06	MLO-like protein 1
Zm00001d050864	0.0129155	2.07693e-06	0.0163056	No description
Zm00001d051166	7.55721e-10	9.76888e-06	0.0140899	Phenylalanine ammonia lyase 4
Zm00001d051460	0.00238166	0.034801	5.28268e-10	Putative RING zinc finger domain superfamily protein%3B RING zinc finger protein-like
Zm00001d051739	0.000439725	6.90108e-07	0.00302508	bZIP-transcription factor 97
Zm00001d051843	9.97523e-07	0.034801	0.000385153	Oligopeptide transporter 5
Zm00001d051949	1.99587e-07	0.00126875	8.10681e-05	hAT transposon superfamily protein
Zm00001d052068	0.0152394	0.00198268	0.00186526	Pathogenesis-related protein-1-like
Zm00001d052079	0.000267511	0.00650102	3.10452e-08	Lysine-ketoglutarate reductase/saccharopine dehydrogenase 1
Zm00001d052209	2.85676e-09	7.29661e-05	0.00226691	Cytokinin-O-glucosyltransferase 2
Zm00001d052371	0.00645506	6.49423e-07	0.000676526	Protein LURP-one-related 8
Zm00001d052458	4.57092e-07	1.00661e-05	0.00307371	Probable calcium-binding protein CML50
Zm00001d052485	2.02036e-07	0.000304938	0.0054273	AMP-binding protein
Zm00001d052493	0.00184564	0.000183717	0.0237104	Aluminium induced protein with YGL and LRDR motifs
Zm00001d052530	7.36786e-08	0.014892	8.53083e-17	Cytochrome P450 94C1
Zm00001d052813	1.26693e-06	0.000452069	2.50702e-07	UDP-glycosyltransferase 89B1
Zm00001d052935	1.91762e-06	6.43974e-11	0.0430001	Plant invertase/pectin methylesterase inhibitor superfamily protein
Zm00001d052937	0.00299427	0.00974524	4.06968e-05	OSJNBb0045P24.5 protein
Zm00001d053118	3.27095e-05	9.86546e-07	0.0188225	Thioredoxin reductase
Zm00001d053195	7.44535e-11	1.21036e-05	3.43058e-05	AP2/EREBP-transcription factor 111
Zm00001d053394	2.1116e-15	6.12073e-07	4.3188e-09	No description
Zm00001d053554	0.00385701	0.0138575	2.60661e-12	Peroxidase 52
Zm00001d053699	0.000254471	0.00628386	2.21932e-09	No description
Zm00001d053715	0.000534457	2.23611e-10	0.00150189	UDP-glycosyltransferase 84A1
Zm00001d053815	0.0371731	2.15593e-05	0.000130292	Auxin-responsive protein SAUR71
Zm00001d053995	0.008634	8.19953e-08	0.0020911	No description
Zm00001d054060	2.36708e-06	7.2584e-05		Nitrate transport 1
FDR represents false discovery rate.
S represents the salt-sensitive maize line BML1234.
