# Supplementary material for: Comparative transcriptome analyses of maize seedling root responses to salt stress
Source: PeerJ. 2021 Mar 2;9:e10765. doi: 10.7717/peerj.10765 (PMC7934676; doi:10.7717/peerj.10765)
Supplement: Supplemental Information 9 [file peerj-09-10765-s009.xlsx]

## Sheet: Sheet1
Table S8. Differential gene expression across the three stages in L2010-3.
Gene ID	Cluster	UP/DOWN	FDR (R-0 h vs R-6 h)	FDR (R-0 h vs R-18 h)	FDR (R-0 h vs R-36 h)	Description
Zm00001d009648	0	DOWN	6.3989e-06	0.00170273	6.16212e-06	Oleosin Bn-V
Zm00001d003866	0	DOWN	4.88402e-10	0.00265378	6.9625e-08	No description
Zm00001d004575	0	DOWN	2.38187e-08	0.00311248	2.37323e-10	Ribosomal protein L9/RNase H1
Zm00001d004689	0	DOWN	5.6715e-07	0.00209912	5.20964e-08	O-methyltransferase ZRP4
Zm00001d006213	0	DOWN	3.43205e-13	5.90653e-11	3.19181e-11	Probable histone H2A.4
Zm00001d006813	0	DOWN	4.68886e-05	0.00103444	5.83461e-08	CCAAT-DR1-transcription factor 6
Zm00001d007016	0	DOWN	0.025054	0.0402121	0.00133851	Disease resistance protein RGA2
Zm00001d010136	0	DOWN	3.83443e-05	7.45752e-05	3.54104e-11	Probable ferredoxin-4 chloroplastic
Zm00001d011826	0	DOWN	0.000704051	0.046301	0.00165102	NAD(P)H-quinone oxidoreductase subunit O chloroplastic
Zm00001d015153	0	DOWN	1.0531e-05	0.00229582	1.35901e-08	bZIP transcription factor
Zm00001d016896	0	DOWN	0.0133995	0.0400299	0.00342804	UDP-glycosyltransferase 85A7
Zm00001d020030	0	DOWN	0.00275365	0.0247355	0.000343765	Probable NAD(P)H dehydrogenase subunit CRR3 chloroplastic
Zm00001d029906	0	DOWN	4.81555e-08	0.00928903	3.52621e-07	Beta-expansin 7
Zm00001d031814	0	DOWN	2.69611e-05	0.0182484	2.37165e-06	Patatin class 1
Zm00001d034546	0	DOWN	6.7356e-10	0.00373525	4.75592e-16	Cupredoxin superfamily protein
Zm00001d034705	0	DOWN	1.10126e-07	6.75275e-05	4.13037e-07	No description
Zm00001d034808	0	DOWN	0.000723573	0.00436453	1.17201e-05	30S ribosomal protein S6 alpha chloroplastic
Zm00001d035588	0	DOWN	2.56509e-05	0.00257954	7.42998e-11	Serine/threonine-protein kinase
Zm00001d041645	0	DOWN	3.95571e-07	0.000557177	1.57834e-16	No description
Zm00001d043778	0	DOWN	0.00499141	0.0470855	0.00466443	Pentatricopeptide repeat protein 152
Zm00001d047113	0	DOWN	7.74767e-05	0.0420309	6.00208e-05	Extensin-like protein
Zm00001d051700	0	DOWN	6.23825e-12	0.000668604	2.75685e-08	Dof-transcription factor 9
Zm00001d007365	1	DOWN	6.9964e-21	3.37653e-34	1.51968e-22	Sugars will eventually be exported transporter 14a
Zm00001d016638	1	DOWN	5.65541e-10	1.63183e-18	2.44049e-14	No description
Zm00001d018238	1	DOWN	0.00653666	1.07126e-05	6.5705e-05	Thioredoxin-like 3-1 chloroplastic
Zm00001d021697	1	DOWN	2.09404e-08	8.72896e-15	3.20055e-07	O-Glycosyl hydrolases family 17 protein
Zm00001d024745	1	DOWN	0.000560761	2.45413e-05	0.00884932	Peroxidase 64
Zm00001d029476	1	DOWN	0.00755359	0.000117217	0.00305008	MOB kinase activator-like 2A
Zm00001d037779	1	DOWN	0.000489858	1.80756e-06	0.00046596	Tonoplast intrinsic protein 4
Zm00001d040910	1	DOWN	0.0242184	0.00028044	0.00199126	No description
Zm00001d048189	1	DOWN	0.000589973	1.91483e-05	0.00112394	Sulfate transporter 1.2
Zm00001d002357	1	DOWN	0.000282716	2.31298e-06	3.6846e-05	Protein kinase superfamily protein
Zm00001d002596	1	DOWN	4.32452e-05	3.21445e-07	0.0023628	No description
Zm00001d003774	1	DOWN	2.33176e-05	2.27032e-13	3.5117e-08	Metallo-hydrolase/oxidoreductase superfamily protein
Zm00001d005791	1	DOWN	0.00171914	0.000152972	0.0188065	Histone H4
Zm00001d005989	1	DOWN	0.00648379	0.000223884	0.0182052	No description
Zm00001d006570	1	DOWN	0.000810521	2.8997e-05	0.00565717	No description
Zm00001d007962	1	DOWN	0.00886981	0.00221647	0.00819179	G2-like-transcription factor 27
Zm00001d009743	1	DOWN	0.000126146	1.23085e-07	3.42901e-05	Pentatricopeptide repeat-containing protein
Zm00001d011710	1	DOWN	4.29393e-08	5.87991e-13	4.94771e-06	Cytidine deaminase 1
Zm00001d013231	1	DOWN	9.01586e-07	1.97862e-11	6.66419e-05	Cytochrome P450 family 81 subfamily D polypeptide 8
Zm00001d015525	1	DOWN	2.0116e-08	8.02907e-12	4.51936e-09	Zinc finger protein 2
Zm00001d019327	1	DOWN	7.60721e-07	6.07745e-10	1.60302e-07	Metal transporter Nramp6
Zm00001d022637	1	DOWN	8.61432e-07	5.85824e-22	6.26949e-10	THAUMATIN-LIKE PROTEIN 1
Zm00001d024126	1	DOWN	1.3049e-07	1.47608e-15	3.74231e-12	No description
Zm00001d025707	1	DOWN	0.001178	6.48849e-11	2.26736e-05	BTB/POZ and TAZ domain-containing protein 2
Zm00001d028344	1	DOWN	5.17324e-10	3.03974e-10	3.41745e-06	Putative metal tolerance protein C3
Zm00001d032911	1	DOWN	0.00271799	2.20944e-05	9.08238e-05	Trichome birefringence-like 20
Zm00001d033559	1	DOWN	0.000236705	8.52598e-13	1.21326e-07	Costars family protein
Zm00001d034196	1	DOWN	0.0340925	0.00100088	0.0117968	C-type cytochrome synthesis protein 1
Zm00001d035756	1	DOWN	1.62319e-10	6.47913e-40	3.17406e-08	Leucine-rich repeat (LRR) family protein
Zm00001d037160	1	DOWN	0.0457619	0.00243656	0.00875462	Nodulin protein
Zm00001d039607	1	DOWN	0.0222017	0.00404454	0.0201476	UDP-glycosyltransferase 75B1
Zm00001d041201	1	DOWN	0.00115212	0.000219863	0.0117148	HIPL1 protein
Zm00001d042443	1	DOWN	6.49469e-08	1.20849e-20	3.52895e-13	BTB/POZ and TAZ domain-containing protein 2
Zm00001d044660	1	DOWN	0.0118163	0.00028044	0.00394029	No description
Zm00001d046934	1	DOWN	0.000137156	1.12628e-09	0.00234539	No description
Zm00001d047893	1	DOWN	4.62606e-05	7.47015e-11	1.23521e-05	Phosphoenolpyruvate carboxykinase homolog 2
Zm00001d048583	1	DOWN	0.00303493	0.000132739	0.00514626	Uncoupling protein homolog 3
Zm00001d049252	1	DOWN	0.000274007	4.73368e-07	0.0170264	Sugars will eventually be exported transporter14b:
Zm00001d049716	1	DOWN	5.39936e-06	8.5599e-10	0.000187338	GroES-like zinc-binding alcohol dehydrogenase family protein
Zm00001d051535	1	DOWN	0.0372954	0.0117279	0.0331965	P-loop containing nucleoside triphosphate hydrolases superfamily protein
Zm00001d052261	1	DOWN	0.0433118	0.000115887	0.00393628	Aquaporin NIP1-2
Zm00001d002426	2	DOWN	0.0101929	0.00366783	0.00346141	Thylakoid lumenal 29 kDa protein chloroplastic
Zm00001d002999	2	DOWN	0.00369891	0.00364336	0.00342804	Gibberellin 2-oxidase 2
Zm00001d003966	2	DOWN	2.01542e-06	1.2413e-07	3.36115e-07	No description
Zm00001d004721	2	DOWN	0.000309641	1.62129e-06	0.0107552	No description
Zm00001d004725	2	DOWN	0.000129515	1.25925e-05	2.09242e-05	Root cap-specific protein
Zm00001d010005	2	DOWN	1.66101e-05	3.0593e-05	1.34348e-08	No description
Zm00001d011063	2	DOWN	4.5703e-06	8.81914e-12	3.07461e-13	Metallothionein-like protein 2C
Zm00001d011124	2	DOWN	0.00246884	0.00109898	5.43991e-05	4Fe-4S binding domain containing protein expressed
Zm00001d011813	2	DOWN	1.83356e-08	6.65966e-12	1.68948e-13	Bundle sheath strands specific 1
Zm00001d012090	2	DOWN	6.6444e-17	1.8797e-15	2.7056e-45	No description
Zm00001d012091	2	DOWN	2.70917e-08	4.55907e-15	8.67078e-16	No description
Zm00001d012500	2	DOWN	6.3989e-06	5.94834e-06	5.29546e-07	Putative RING zinc finger domain superfamily protein
Zm00001d013443	2	DOWN	1.29108e-05	6.1965e-07	2.06914e-07	CCT motif family protein
Zm00001d017782	2	DOWN	0.000616161	0.00226271	1.23965e-05	MYB_related-transcription factor 78
Zm00001d024151	2	DOWN	1.83356e-08	1.83165e-14	2.78177e-19	No description
Zm00001d024738	2	DOWN	0.0112376	0.00366783	0.00455585	Peroxidase 64
Zm00001d025325	2	DOWN	2.85484e-08	5.32994e-07	9.46853e-08	No description
Zm00001d027291	2	DOWN	9.81721e-22	4.62832e-17	4.04079e-27	Extensin-like protein
Zm00001d027488	2	DOWN	1.62625e-05	3.56666e-06	8.5978e-08	Glyceraldehyde phosphate dehydrogenase B1
Zm00001d029842	2	DOWN	2.78769e-09	4.07852e-12	5.49516e-15	Divalent ion symporter
Zm00001d030575	2	DOWN	4.42097e-09	4.73649e-15	8.82438e-23	No description
Zm00001d033383	2	DOWN	0.00010721	8.82801e-06	9.19114e-06	Hydroxymethylpyrimidine phosphate synthase 1
Zm00001d033793	2	DOWN	1.65626e-18	7.80641e-33	5.39244e-35	Cortical cell-delineating protein
Zm00001d035684	2	DOWN	1.67718e-10	1.76659e-09	9.69195e-13	Subtilisin-chymotrypsin inhibitor CI-1B%3B
Zm00001d035859	2	DOWN	3.79037e-29	2.46157e-38	3.60392e-35	Plastocyanin homolog 1
Zm00001d038126	2	DOWN	7.58375e-12	1.2917e-09	1.14205e-12	No description
Zm00001d038161	2	DOWN	1.7652e-11	1.68408e-10	1.74303e-14	Resistance to phytophthora 1
Zm00001d038718	2	DOWN	0.000815358	0.00254494	0.000197026	Hemoglobin 2
Zm00001d040202	2	DOWN	1.56379e-16	2.7722e-16	7.93126e-14	SNF7 family protein
Zm00001d040756	2	DOWN	0.000215569	3.78431e-06	6.80735e-08	No description
Zm00001d040905	2	DOWN	3.57897e-07	1.67707e-07	3.50985e-13	No description
Zm00001d041107	2	DOWN	2.44236e-08	1.49075e-17	1.12791e-20	No description
Zm00001d041111	2	DOWN	0.00270456	0.00269413	0.00334699	Transporter of mugineic acid 1
Zm00001d041174	2	DOWN	6.16477e-06	2.86421e-08	1.91225e-11	No description
Zm00001d042217	2	DOWN	2.84339e-09	5.90653e-11	2.46932e-10	FPF1-like protein 1
Zm00001d042697	2	DOWN	0.00211056	0.00850462	0.00199126	Photosystem II subunit PsbS1
Zm00001d042764	2	DOWN	0.00010721	8.9671e-07	2.81078e-06	Hemerythrin HHE cation-binding domain protein
Zm00001d044208	2	DOWN	0.00258183	0.000202183	0.000197026	P-loop containing nucleoside triphosphate hydrolases superfamily protein
Zm00001d045399	2	DOWN	2.19038e-09	2.99079e-10	2.14637e-09	No description
Zm00001d045770	2	DOWN	0.00083597	3.4885e-05	8.48404e-05	No description
Zm00001d046887	2	DOWN	5.40971e-17	4.70162e-13	1.72578e-15	NC domain-containing protein-related
Zm00001d047651	2	DOWN	0.0382535	0.0335396	0.0357901	Nicotianamine synthase 1
Zm00001d052513	2	DOWN	0.0222017	0.0102828	0.00129915	PAN domain-containing protein
Zm00001d004480	2	DOWN	0.000545032	0.000349406	0.000377089	Calcium ion binding protein
Zm00001d008199	2	DOWN	0.00701171	0.0188795	0.00253433	Basic endochitinase B
Zm00001d008681	2	DOWN	4.685e-08	4.17068e-06	1.56205e-08	Ultraviolet-B-repressible protein
Zm00001d011003	2	DOWN	6.85361e-07	3.56115e-07	1.67676e-05	No description
Zm00001d012029	2	DOWN	0.00106247	2.4121e-05	3.68309e-05	S-adenosyl-L-methionine-dependent methyltransferases superfamily protein
Zm00001d013383	2	DOWN	9.85846e-07	4.97198e-11	7.05672e-13	BTB/POZ domain-containing protein
Zm00001d014559	2	DOWN	0.000831152	3.46154e-06	3.02116e-06	Polcalcin Jun o 2
Zm00001d016408	2	DOWN	0.00102323	2.00202e-05	2.31398e-06	No description
Zm00001d016625	2	DOWN	0.00437557	0.000301799	0.00115379	Os02g0519800 protein
Zm00001d018324	2	DOWN	0.000798823	0.0040708	0.00149494	Pathogenesis-related protein-1-like
Zm00001d023395	2	DOWN	0.0159177	0.00575352	0.000598492	Stress-response A/B barrel domain-containing protein
Zm00001d023677	2	DOWN	0.00116336	1.23251e-06	3.16239e-09	Sugars will eventually be exported transporter 13a
Zm00001d029280	2	DOWN	0.0320022	0.00120829	0.000542602	Peroxidase 64
Zm00001d032298	2	DOWN	1.17427e-05	2.334e-05	3.11114e-05	Trehalose-6-phosphate phosphatase 1
Zm00001d033344	2	DOWN	0.00016719	5.40459e-05	1.42408e-05	BTB/POZ domain-containing protein NPY2
Zm00001d038645	2	DOWN	0.00463196	0.00128235	0.000272391	GDSL esterase/lipase
Zm00001d041640	2	DOWN	3.53819e-05	3.79394e-06	2.99286e-11	No description
Zm00001d042826	2	DOWN	0.00123978	8.77191e-06	0.000322373	AER
Zm00001d043168	2	DOWN	4.41189e-07	2.6582e-11	4.63795e-11	MAR-binding filament-like protein 1-1 isoform 2
Zm00001d044644	2	DOWN	0.00511118	0.00216346	1.36368e-05	No description
Zm00001d045340	2	DOWN	0.00191536	0.000427671	2.48293e-06	Pyridoxal-5'-phosphate-dependent enzyme family protein
Zm00001d045824	2	DOWN	0.00757412	0.00502298	0.00105214	No description
Zm00001d047032	2	DOWN	0.00599303	0.010532	0.00203226	PfkB-like carbohydrate kinase family protein
Zm00001d048887	2	DOWN	0.00989624	0.0209117	0.00914154	No description
Zm00001d053103	2	DOWN	7.00907e-07	1.67244e-07	1.46829e-13	Plastid-specific ribosomal protein 6
Zm00001d053220	2	DOWN	1.9318e-06	7.01694e-11	1.65638e-10	MYB-transcription factor 42
Zm00001d002238	3	DOWN	5.46194e-07	3.8392e-15	1.30849e-15	No description
Zm00001d005658	3	DOWN	0.00628955	9.77685e-05	2.14361e-05	Trehalose-6-phosphate phosphatase 2
Zm00001d011154	3	DOWN	0.0138199	6.59216e-05	1.11101e-05	Glutathione transferase 27
Zm00001d028548	3	DOWN	3.4332e-05	1.46498e-13	1.56733e-09	Maternal effect embryo arrest 59
Zm00001d048178	3	DOWN	3.29466e-07	5.46196e-16	2.46256e-22	Polyol transporter protein 4
Zm00001d000097	3	DOWN	0.0127852	2.11837e-05	9.66108e-05	Polyadenylate-binding protein-interacting protein 10
Zm00001d002758	3	DOWN	0.00280784	4.03674e-06	3.49813e-08	DeSI-like protein
Zm00001d004493	3	DOWN	0.00252868	6.75275e-05	3.84649e-06	No description
Zm00001d008812	3	DOWN	0.000444376	4.13358e-08	4.80614e-14	C3H-transcription factor 347
Zm00001d008826	3	DOWN	1.30131e-05	2.33294e-14	3.99374e-50	Gigantea 1
Zm00001d009459	3	DOWN	0.000232857	1.28033e-13	1.35033e-20	No description
Zm00001d009610	3	DOWN	0.000861376	7.83867e-07	4.02319e-09	Acetamidase/Formamidase family protein
Zm00001d009736	3	DOWN	0.0005622	4.3614e-10	1.28266e-15	No description
Zm00001d010061	3	DOWN	0.000797099	9.16789e-22	1.30991e-25	No description
Zm00001d010463	3	DOWN	0.015786	0.000219756	0.000392492	Phospholipase A1-Igamma1 chloroplastic
Zm00001d011023	3	DOWN	0.000607349	1.19448e-11	6.68844e-19	No description
Zm00001d014919	3	DOWN	0.000319263	4.16387e-05	4.50027e-19	Glycerate dehydrogenase HPR peroxisomal
Zm00001d015257	3	DOWN	8.63948e-05	1.1199e-07	1.13643e-11	No description
Zm00001d015270	3	DOWN	7.58841e-05	3.82143e-11	9.09847e-13	No description
Zm00001d015720	3	DOWN	0.00656642	0.00028044	9.19114e-06	No description
Zm00001d015877	3	DOWN	0.000695983	3.91583e-05	3.64895e-19	No description
Zm00001d016691	3	DOWN	0.00329709	0.00619995	3.80769e-10	Copper transport protein CCH
Zm00001d017378	3	DOWN	0.00443975	5.26177e-09	2.65875e-07	E3 ubiquitin-protein ligase RMA1
Zm00001d019399	3	DOWN	0.000498426	9.51754e-18	3.16106e-10	Putative lipid-transfer protein DIR1
Zm00001d019776	3	DOWN	0.0167246	0.0040708	5.65266e-05	No description
Zm00001d019778	3	DOWN	0.0104933	0.000148873	5.52656e-05	No description
Zm00001d022062	3	DOWN	8.13619e-05	3.21455e-14	7.94589e-14	No description
Zm00001d023280	3	DOWN	0.00207673	4.83792e-10	3.37516e-08	No description
Zm00001d023516	3	DOWN	7.495e-09	9.51224e-12	1.0611e-30	Salt stress-induced protein
Zm00001d024177	3	DOWN	0.0116165	0.000585673	4.38587e-07	No description
Zm00001d025423	3	DOWN	0.00355354	2.1081e-07	1.54014e-11	F1N21.17
Zm00001d025627	3	DOWN	0.0250494	4.17276e-07	2.97253e-09	No description
Zm00001d026243	3	DOWN	0.00420661	2.68297e-05	2.74815e-05	Multiple organellar RNA editing factor 2 chloroplastic
Zm00001d027882	3	DOWN	1.27944e-08	1.76032e-32	7.03251e-40	No description
Zm00001d028389	3	DOWN	0.00415496	1.85489e-06	2.04305e-15	No description
Zm00001d029387	3	DOWN	1.10017e-05	2.6764e-27	9.48346e-23	LOL3
Zm00001d029720	3	DOWN	0.00101973	2.31146e-10	2.70915e-14	ABC-type Co2+ transport system%2C permease component
Zm00001d030426	3	DOWN	0.0314568	0.000181129	3.13102e-06	Polyadenylate-binding protein-interacting protein 10
Zm00001d031334	3	DOWN	0.0192682	1.09393e-05	1.49993e-05	No description
Zm00001d031843	3	DOWN	0.0128067	7.82185e-07	1.25526e-07	No description
Zm00001d033700	3	DOWN	0.000356143	6.97726e-11	2.8104e-43	No description
Zm00001d034128	3	DOWN	0.00957678	9.28914e-05	1.69737e-06	Peroxidase 16
Zm00001d034179	3	DOWN	0.00897015	4.47848e-11	1.07761e-11	Plastoquinol-plastocyanin reductase
Zm00001d035689	3	DOWN	0.0146651	0.00226667	8.07198e-06	Cysteine protease 5
Zm00001d036221	3	DOWN	8.02711e-08	1.75732e-23	1.44856e-29	No description
Zm00001d037023	3	DOWN	1.75714e-05	2.31437e-16	2.33072e-20	Putative RING zinc finger domain superfamily protein
Zm00001d038420	3	DOWN	8.63948e-05	6.02637e-15	2.18647e-15	RING-H2 finger protein ATL66
Zm00001d038696	3	DOWN	0.00208461	2.44055e-28	3.70206e-16	No description
Zm00001d038925	3	DOWN	0.0104063	1.17963e-17	6.51063e-12	No description
Zm00001d042005	3	DOWN	0.00271799	2.08459e-06	9.25184e-09	Amino acid kinase family protein
Zm00001d042684	3	DOWN	0.0157055	7.54241e-06	7.89954e-06	Protein NRT1/ PTR FAMILY 5.10
Zm00001d042789	3	DOWN	0.0130321	6.24647e-10	1.76915e-20	No description
Zm00001d042791	3	DOWN	0.0130321	6.36232e-10	1.76915e-20	No description
Zm00001d043050	3	DOWN	0.0372954	9.63893e-07	1.01221e-06	RING-H2 finger protein ATL74
Zm00001d043880	3	DOWN	0.0111966	7.1997e-05	0.00017952	No description
Zm00001d044025	3	DOWN	0.00220169	9.26692e-18	2.38295e-18	No description
Zm00001d044642	3	DOWN	0.000550367	1.09365e-07	1.01888e-10	CBL-interacting kinase
Zm00001d046312	3	DOWN	0.000484827	2.7128e-11	4.95145e-13	No description
Zm00001d046357	3	DOWN	2.04173e-05	4.33595e-13	7.94471e-10	Beta-galactosidase
Zm00001d046380	3	DOWN	2.84875e-05	1.17963e-17	1.07143e-21	No description
Zm00001d047210	3	DOWN	0.00544008	1.29906e-09	1.23072e-06	Putative metacaspase family protein
Zm00001d047494	3	DOWN	5.37342e-05	6.85496e-12	2.79437e-13	AAA-type ATPase family protein
Zm00001d048064	3	DOWN	4.2353e-05	2.17706e-12	6.09747e-39	No description
Zm00001d049387	3	DOWN	0.00288033	3.43509e-09	3.83333e-12	Photosystem II3
Zm00001d050231	3	DOWN	4.62208e-06	1.22874e-21	3.74741e-17	No description
Zm00001d051362	3	DOWN	0.0152942	0.00028065	2.69474e-09	Tonoplast intrinsic protein 2
Zm00001d052206	3	DOWN	0.00933841	4.45682e-22	1.28111e-14	Protein EXORDIUM
Zm00001d006697	4	DOWN	0.00369891	0.0391081	0.0125756	Putative polyol transporter 1
Zm00001d012088	4	DOWN	2.42676e-21	1.84172e-10	1.99074e-16	No description
Zm00001d035002	4	DOWN	0.000982183	0.022889	0.00590351	Ferredoxin 5
Zm00001d041804	4	DOWN	0.000157112	0.00504677	0.00114117	Thioredoxin M1 chloroplastic
Zm00001d052595	4	DOWN	1.91193e-30	2.59106e-16	1.6412e-16	Ribulose bisphosphate carboxylase small chain%2C chloroplastic
Zm00001d002896	4	DOWN	0.00035728	0.0013838	0.00538202	TUB-transcription factor 4
Zm00001d005962	4	DOWN	6.60058e-05	0.00226667	0.0134158	bZIP-transcription factor 82
Zm00001d006520	4	DOWN	7.20988e-05	0.0040268	0.000432318	PDK regulatory protein 1
Zm00001d008625	4	DOWN	0.000796589	0.00858569	0.00267308	Inner membrane protein ALBINO3 chloroplastic
Zm00001d010079	4	DOWN	1.11127e-06	0.000650855	1.41861e-05	HXXXD-type acyl-transferase family protein
Zm00001d010535	4	DOWN	3.97926e-15	1.42723e-11	4.4411e-09	Riboflavin biosynthesis protein ribAB
Zm00001d011073	4	DOWN	6.77881e-10	1.18455e-05	1.23219e-05	AT5g02160
Zm00001d011709	4	DOWN	0.000931859	0.00416737	0.00151259	S-adenosyl-L-methionine-dependent methyltransferases superfamily protein
Zm00001d012063	4	DOWN	4.10216e-13	4.2208e-10	6.8511e-06	Loricrin
Zm00001d013230	4	DOWN	1.45846e-07	2.50569e-07	0.0277948	Bentazon resistance 1
Zm00001d013324	4	DOWN	3.63666e-10	0.00679297	0.000134072	ATP synthase F1%2C delta subunit family protein
Zm00001d016134	4	DOWN	3.93004e-05	0.00419104	0.00161436	Iron-sulfur protein 1
Zm00001d016841	4	DOWN	6.51366e-10	0.000633592	0.00761939	Monooxygenase 1
Zm00001d017438	4	DOWN	7.79058e-05	0.00988053	0.00908803	No description
Zm00001d018069	4	DOWN	5.17477e-06	0.00112716	0.00035545	ATP synthase chloroplast subunit 1
Zm00001d020867	4	DOWN	7.60007e-05	0.0461145	0.00610045	Subtilisin-like protease SBT5.3
Zm00001d021850	4	DOWN	1.36397e-10	0.000178058	0.000494519	Cupredoxin superfamily protein
Zm00001d022464	4	DOWN	9.81721e-22	0.000867704	1.72754e-08	Ultraviolet-B-repressible protein
Zm00001d026162	4	DOWN	5.75549e-07	0.00388625	0.00165102	Cortical cell-delineating protein
Zm00001d026405	4	DOWN	4.76049e-06	6.98768e-05	1.21746e-05	Glutamyl-tRNA reductase
Zm00001d027288	4	DOWN	0.00648379	0.0163037	0.0145864	Immediate-early protein RSP40
Zm00001d027694	4	DOWN	0.000121377	0.00419104	0.00149494	Solanesyl diphosphate synthase 2 chloroplastic
Zm00001d029625	4	DOWN	0.000222875	0.0208614	0.00612629	No description
Zm00001d032209	4	DOWN	1.16855e-05	0.000844125	0.00164993	No description
Zm00001d034543	4	DOWN	1.68811e-17	1.85381e-08	1.51208e-13	Photosystem I reaction center subunit II-1 chloroplastic
Zm00001d035604	4	DOWN	1.25495e-05	2.90561e-06	2.76821e-05	Putative MYB DNA-binding domain superfamily protein
Zm00001d035953	4	DOWN	0.000853132	0.00273368	0.0351792	No description
Zm00001d036340	4	DOWN	0.00136659	0.00404454	0.0201476	Photosystem II1
Zm00001d041927	4	DOWN	0.000139347	0.00170946	0.00453377	NDR1/HIN1-like 1
Zm00001d042289	4	DOWN	0.000359758	0.0102828	0.00129915	Rieske domain containing protein
Zm00001d043780	4	DOWN	2.34903e-10	3.79394e-06	6.50006e-07	Threonine synthase 1
Zm00001d048050	4	DOWN	0.000302427	0.00157191	0.00125441	Glutamine synthetase3 isoform 1%3B Glutamine synthetase3 isoform 2
Zm00001d048146	4	DOWN	8.79005e-07	0.000307834	6.54304e-06	Strigolactone esterase D14
Zm00001d050557	4	DOWN	2.14131e-09	1.88121e-05	0.00293934	Chaperone protein dna-related
Zm00001d052746	4	DOWN	4.46438e-11	7.44625e-09	7.66527e-09	Transmembrane ascorbate ferrireductase 1
Zm00001d053349	4	DOWN	2.20559e-09	2.89069e-06	0.000234391	No description
Zm00001d053845	4	DOWN	7.94977e-21	1.60037e-15	4.40277e-27	No description
Zm00001d000001	0	UP	0.00411633	0.0118517	0.00149494	Polyphenol oxidase 1
Zm00001d001989	0	UP	0.00225277	0.00105815	0.041706	No description
Zm00001d003533	0	UP	0.0103465	0.000803361	0.000134545	Lipoxygenase
Zm00001d005018	0	UP	0.0118163	0.000379904	0.0077736	Protein DETOXIFICATION 21
Zm00001d007446	0	UP	1.53111e-10	3.35882e-09	6.80735e-08	14-3-3-like protein
Zm00001d008700	0	UP	0.0094188	0.0429543	0.0039127	Vanishing tassel 2
Zm00001d009603	0	UP	0.00534819	3.68323e-08	5.9588e-06	Solute carrier family 2%2C facilitated glucose transporter member 8
Zm00001d014606	0	UP	0.0361051	0.022889	0.0331847	Peroxidase 45
Zm00001d015645	0	UP	0.0499979	0.00657683	0.00252352	No description
Zm00001d017284	0	UP	0.0148023	0.0498314	0.0201476	Auxin response factor 16
Zm00001d017597	0	UP	0.000581243	2.80874e-05	2.95267e-05	SPX domain-containing membrane protein
Zm00001d017869	0	UP	0.0222017	0.0176096	0.0278794	Aspartyl protease AED1
Zm00001d018414	0	UP	0.00431846	0.00307153	0.0124457	Aux/IAA-transcription factor 24
Zm00001d018461	0	UP	0.000266158	2.37905e-09	2.17767e-06	Thioredoxin
Zm00001d018803	0	UP	1.94682e-05	1.44344e-10	5.70252e-11	Probable inositol transporter 2
Zm00001d018847	0	UP	0.0243653	8.82801e-06	0.000205221	3-oxo-5-alpha-steroid 4-dehydrogenase family protein
Zm00001d018856	0	UP	5.67997e-09	4.93759e-08	2.83355e-07	14-3-3-like protein GF14 nu
Zm00001d021885	0	UP	4.84495e-16	5.7576e-16	2.81828e-13	Triose phosphate isomerase 1
Zm00001d022041	0	UP	0.0382866	0.0252795	0.040569	No description
Zm00001d023617	0	UP	3.29074e-05	5.30312e-10	2.89872e-08	Laccase-7
Zm00001d024252	0	UP	0.000967341	4.41486e-05	4.42216e-05	F-box protein SKIP19
Zm00001d026050	0	UP	0.0116685	0.00224009	0.00293934	No description
Zm00001d026079	0	UP	2.78794e-06	2.61446e-10	6.96928e-07	Probable methyltransferase PMT15
Zm00001d028720	0	UP	0.0360016	0.00769008	0.00109128	Phosphatidylinositol transfer protein expressed
Zm00001d030106	0	UP	0.000412117	6.24904e-10	2.71134e-06	40S ribosomal protein S4-3
Zm00001d030544	0	UP	3.98889e-06	1.17854e-06	1.35617e-06	Glyoxylate reductase
Zm00001d038911	0	UP	8.06715e-05	9.56409e-12	2.42113e-05	Non-specific lipid-transfer protein 2
Zm00001d041229	0	UP	0.000207091	1.21613e-06	0.00132383	CSC1-like protein RXW8
Zm00001d043156	0	UP	0.000419532	0.000280429	0.000573983	F-box protein
Zm00001d043789	0	UP	0.00157809	0.00311248	0.016345	Glutathione S-transferase GSTU6
Zm00001d044685	0	UP	0.0223874	0.022889	0.0168504	Non-specific lipid-transfer protein
Zm00001d044723	0	UP	0.000230506	3.31803e-08	3.29627e-06	MACPF domain-containing protein
Zm00001d048901	0	UP	0.00107184	1.24451e-05	1.41512e-05	bHLH-Transcription factor 47
Zm00001d049028	0	UP	2.43055e-08	2.45435e-20	4.45579e-17	Chitinase 2
Zm00001d049054	0	UP	0.0189421	0.0013987	0.000170925	Cysteine proteinases superfamily protein
Zm00001d050840	0	UP	0.0127852	0.0190761	0.0243225	Putative RING zinc finger domain superfamily protein
Zm00001d051628	0	UP	4.70307e-06	2.05171e-06	7.71014e-05	Diacylglycerol O-acyltransferase 1
Zm00001d053334	0	UP	0.0138382	5.51953e-05	0.00952674	Metabolite transport protein csbC%3B
Zm00001d053786	0	UP	0.0250494	0.00481315	0.0235966	Cytoplasmic membrane protein
Zm00001d006608	1	UP	0.00373633	0.0247365	0.0336608	Whole genome shotgun sequence of line PN40024 scaffold_35.assembly12x
Zm00001d006678	1	UP	5.02545e-05	0.00202979	0.00201654	Geranylgeranyl pyrophosphate synthase 1
Zm00001d017837	1	UP	4.33386e-06	0.000119744	2.69895e-08	No description
Zm00001d029744	1	UP	0.00495631	0.00803674	2.95267e-05	Flavone synthase typeI 1
Zm00001d036768	1	UP	1.44868e-05	0.00657683	0.0029488	WRKY-transcription factor 44
Zm00001d038768	1	UP	7.88899e-06	2.5284e-05	0.000394324	Reticulon-like protein B4
Zm00001d042555	1	UP	0.000361436	0.0149695	0.018568	Zinc-binding dehydrogenase family protein
Zm00001d048461	1	UP	8.21096e-08	1.47231e-06	1.43757e-06	Blue fluorescent 1
Zm00001d049860	1	UP	4.49185e-05	0.00160515	0.00885427	NAC-transcription factor 75
Zm00001d052767	1	UP	1.01416e-05	0.00125154	4.10416e-05	PLC-like phosphodiesterases superfamily protein
Zm00001d043992	1	UP	3.03869e-07	0.000110867	0.00583936	bZIP-transcription factor 1
Zm00001d044806	1	UP	1.62625e-05	0.0249462	0.00239441	Serine/threonine-protein kinase
Zm00001d047814	1	UP	2.30332e-16	1.94547e-06	0.00252133	Catalytic/ hydrolase
Zm00001d048348	1	UP	3.15229e-09	0.00465125	0.000230271	transcription activator-related
Zm00001d051635	1	UP	9.16056e-05	0.00460051	0.00438865	No description
Zm00001d051653	1	UP	2.8457e-58	1.85041e-12	6.35838e-08	No description
Zm00001d040292	1	UP	4.99835e-20	9.24113e-08	1.25589e-17	Protein induced upon tuberization
Zm00001d003035	1	UP	2.19269e-05	0.0136053	0.000902669	Tetratricopeptide repeat (TPR)-like superfamily protein
Zm00001d004905	1	UP	3.29369e-06	0.0151672	0.00010142	OSJNBa0027H06.10 protein
Zm00001d005609	1	UP	6.674e-13	4.63616e-06	0.000113969	Protein phosphatase homolog 7
Zm00001d005622	1	UP	2.8948e-12	9.99053e-09	4.6394e-05	WRKY-transcription factor 38
Zm00001d006900	1	UP	8.6029e-13	3.37689e-07	6.56841e-09	Phospho-2-dehydro-3-deoxyheptonate aldolase 2 chloroplastic
Zm00001d007327	1	UP	2.07126e-05	0.0315127	0.00114117	Plant-specific domain TIGR01627 family protein
Zm00001d008923	1	UP	1.47306e-09	0.000734724	2.10655e-07	No description
Zm00001d009631	1	UP	4.09374e-13	4.42174e-05	0.000392492	CTP synthase family protein
Zm00001d010420	1	UP	0.000336749	0.0188579	0.000604629	No description
Zm00001d011454	1	UP	1.05927e-14	2.94304e-10	4.4725e-06	Carbonic anhydrase 6
Zm00001d011751	1	UP	2.68082e-06	0.00226271	0.00562346	No description
Zm00001d012426	1	UP	7.17001e-07	0.00366783	0.0139641	Protein UPSTREAM OF FLC
Zm00001d012427	1	UP	4.75914e-11	4.66062e-05	0.00212909	Zinc finger protein ZAT11
Zm00001d014007	1	UP	5.47372e-08	0.00509787	0.000139701	Senescence regulator
Zm00001d017275	1	UP	5.09599e-10	1.00774e-05	6.15293e-06	Phenylalanine ammonia lyase 9
Zm00001d017696	1	UP	2.35188e-09	0.000858531	0.00315892	Peroxidase 64
Zm00001d018973	1	UP	4.35779e-16	2.46013e-09	7.89954e-06	Aux/IAA-transcription factor 32
Zm00001d019049	1	UP	1.58107e-12	9.38446e-06	0.000719809	Major facilitator superfamily protein
Zm00001d019936	1	UP	8.19765e-09	0.010532	0.000631898	No description
Zm00001d021413	1	UP	1.24475e-11	0.0212095	5.57687e-07	Protein PIN-LIKES 7
Zm00001d021632	1	UP	1.31101e-10	0.0400299	3.26153e-07	No description
Zm00001d022181	1	UP	5.8575e-10	2.51406e-05	2.81078e-06	Phospho-2-dehydro-3-deoxyheptonate aldolase 1
Zm00001d024324	1	UP	1.49775e-21	2.41346e-05	0.00287335	AP2/EREBP-transcription factor 54
Zm00001d026460	1	UP	2.57268e-05	0.0461145	0.000929209	Probable beta-14-xylosyltransferase IRX14
Zm00001d027443	1	UP	3.94546e-06	0.000280658	0.0173939	Hydroxylase 8
Zm00001d027988	1	UP	3.35194e-10	0.0240621	4.85728e-05	No description
Zm00001d028654	1	UP	4.57092e-09	0.000264246	0.00013197	Trifunctional UDP-glucose 46-dehydratase
Zm00001d028931	1	UP	1.81389e-10	0.0315127	0.0275231	Galactinol synthase 1
Zm00001d029098	1	UP	3.37775e-19	1.58428e-10	2.65713e-08	Sugars will eventually be exported transporter 16
Zm00001d029371	1	UP	4.27883e-06	0.0273341	0.000180263	Probable trehalose-phosphate phosphatase J
Zm00001d031790	1	UP	3.14585e-05	0.00652071	0.0172857	bZIP-transcription factor 49
Zm00001d034435	1	UP	7.52202e-13	0.00419104	0.0108909	WW domain-binding protein 11
Zm00001d034641	1	UP	3.18347e-05	0.0227068	0.00914154	Zinc finger protein 16-2
Zm00001d036835	1	UP	1.48585e-08	6.23657e-07	0.0399519	Peroxidase 67
Zm00001d037868	1	UP	1.98286e-06	0.000151526	0.00988607	Eukaryotic peptide chain release factor subunit 1-1
Zm00001d038408	1	UP	1.49393e-13	1.07038e-08	9.66108e-05	No description
Zm00001d042244	1	UP	7.11669e-12	2.26022e-07	2.04145e-08	Potasium ion uptake permease 1
Zm00001d042721	1	UP	2.36221e-09	0.00190497	0.00614379	bZIP-transcription factor 95
Zm00001d042918	1	UP	1.79333e-06	0.035124	0.0305415	ENTH/VHS family protein
Zm00001d006658	2	UP	5.77848e-05	0.00177626	2.31147e-05	Glucan endo-13-beta-glucosidase 4
Zm00001d025566	2	UP	0.0307735	0.0238915	0.000423222	No description
Zm00001d028007	2	UP	0.0138382	0.0190231	0.000432169	CAMTA-transcription factor 4
Zm00001d000012	2	UP	0.00989624	0.00272189	1.94549e-15	Germin-like protein subfamily 1 member 8
Zm00001d002064	2	UP	0.0294113	0.0447404	5.5869e-05	Glycosyltransferase
Zm00001d002374	2	UP	0.000406388	0.00356847	3.75262e-10	SAUR-like auxin-responsive protein family
Zm00001d003190	2	UP	0.00579463	2.76418e-06	2.75251e-13	Endochitinase A
Zm00001d003504	2	UP	1.16854e-05	4.55442e-05	1.5019e-09	10-formyltetrahydrofolate biosynthetic process folic acid and derivative biosynthetic process
Zm00001d004401	2	UP	9.20702e-06	1.20862e-06	8.49176e-11	Germin-like protein subfamily 1 member 8
Zm00001d007420	2	UP	0.00731525	0.0314225	4.33335e-05	No description
Zm00001d013244	2	UP	0.0494588	0.00540458	2.4128e-07	UDP-glycosyltransferase 83A1
Zm00001d013333	2	UP	3.89722e-05	0.0121818	1.21326e-07	No description
Zm00001d013610	2	UP	1.23837e-05	2.67517e-10	1.20533e-10	Osmotin-like protein OSM34
Zm00001d014134	2	UP	1.57352e-15	7.77542e-18	1.50711e-22	Ent-cassadiene C2-hydroxylase
Zm00001d014625	2	UP	0.00740903	0.000553354	1.4076e-05	Cell Division Protein AAA ATPase family
Zm00001d017008	2	UP	0.000724326	0.0108116	6.45946e-05	No description
Zm00001d017612	2	UP	4.76049e-06	0.00161236	6.51063e-12	Brassinosteroid-responsive RING-H2
Zm00001d018786	2	UP	0.000810521	0.0196157	4.57005e-07	Disease resistance RPP13-like protein 4
Zm00001d019411	2	UP	0.00271799	0.00623861	2.86092e-07	L-type lectin-domain containing receptor kinase V.9
Zm00001d020409	2	UP	9.9667e-06	0.000297586	1.42382e-09	ZIM-transcription factor 1
Zm00001d020652	2	UP	8.87437e-08	2.20944e-05	1.96774e-10	protein; Plant viral-response family protein-like
Zm00001d023811	2	UP	6.68146e-05	1.28901e-17	6.27625e-17	Pathogenesis-related protein 10
Zm00001d024210	2	UP	0.00751152	1.68187e-16	3.98447e-24	Terpene synthase 6
Zm00001d029154	2	UP	1.2285e-06	8.8934e-06	1.40479e-09	Inactive beta-amylase 9
Zm00001d029164	2	UP	0.0111966	0.00199909	2.05965e-05	Beta-amylase
Zm00001d032485	2	UP	1.39715e-07	8.27293e-06	5.19854e-10	CRP3 - Cysteine-rich family protein precursor expressed
Zm00001d032685	2	UP	0.00355354	0.0383263	7.37966e-06	Pleckstrin homology (PH) and lipid-binding START domains-containing protein
Zm00001d032858	2	UP	3.87858e-09	0.00057837	8.85757e-17	Kaurene synthase 1
Zm00001d032999	2	UP	0.0242184	2.99079e-10	1.43476e-25	Dof-transcription factor 40
Zm00001d034096	2	UP	0.00012722	1.69632e-10	1.7645e-14	Cytochrome P450 family 81 subfamily D polypeptide 8
Zm00001d036902	2	UP	0.00747245	0.00268748	1.71186e-11	No description
Zm00001d037288	2	UP	3.53191e-05	4.66203e-09	6.83187e-13	Probable carboxylesterase 2
Zm00001d037397	2	UP	0.0159854	3.34648e-18	5.50265e-18	Putative lectin-like receptor protein kinase family protein
Zm00001d042088	2	UP	0.00745282	0.00250368	2.46889e-05	Uridine 5'-monophosphate synthase
Zm00001d042274	2	UP	2.61059e-08	8.9684e-08	4.10203e-12	Sec14p-like phosphatidylinositol transfer family protein
Zm00001d042480	2	UP	0.0183863	3.60242e-05	2.16446e-08	U-box domain-containing protein 7
Zm00001d042868	2	UP	0.000276168	1.05267e-06	5.17793e-09	Aldo-keto reductase family 4 member C9
Zm00001d042875	2	UP	1.05773e-18	1.70587e-05	4.3854e-17	No description
Zm00001d043727	2	UP	3.02153e-08	5.84671e-12	3.96561e-20	Farnesyl diphosphate synthase 3
Zm00001d047000	2	UP	0.000560761	0.0373543	3.75352e-05	No description
Zm00001d047638	2	UP	0.00859693	0.00356847	7.89688e-06	Calcium-dependent phosphotriesterase superfamily protein
Zm00001d048499	2	UP	0.0301828	0.0449429	3.38152e-05	UDP-galactose/UDP-glucose transporter 4
Zm00001d013487	3	UP	3.16509e-07	5.94834e-06	0.0132418	No description
Zm00001d017951	3	UP	2.07126e-05	3.55304e-05	0.00594535	Nudix hydrolase 17 mitochondrial
Zm00001d029738	3	UP	0.00395079	0.00169721	0.0345012	Alpha/beta hydrolase related protein
Zm00001d035316	3	UP	2.88067e-05	0.00034788	0.0371183	14-3-3-like protein GF14 epsilon
Zm00001d035422	3	UP	3.19259e-06	4.25273e-07	0.00026489	Plant viral-response family protein-like
Zm00001d042388	3	UP	6.42743e-05	1.55801e-06	0.00342804	DUF538 family protein
Zm00001d048316	3	UP	0.000581243	4.35508e-06	0.0129906	No description
Zm00001d051420	3	UP	9.11459e-43	1.66222e-41	4.36591e-05	Dehydrin 3
Zm00001d027755	3	UP	7.90684e-12	4.13719e-13	0.000190266	CONTAINS InterPro DOMAIN/s
Zm00001d000429	3	UP	2.22493e-27	2.00302e-33	8.1804e-07	No description
Zm00001d002940	3	UP	3.5943e-14	2.01782e-30	3.20107e-05	Putative 1-phosphatidylinositol-3-phosphate 5-kinase FAB1D
Zm00001d003191	3	UP	2.31533e-12	1.39604e-16	3.42805e-08	Endochitinase EP3
Zm00001d006876	3	UP	0.00158397	8.82801e-06	0.0220104	No description
Zm00001d007865	3	UP	1.72075e-19	4.17306e-22	0.00688522	CSC1-like protein ERD4
Zm00001d009382	3	UP	8.597e-15	3.4251e-15	0.0010129	Late embryogenesis abundant protein Lea14-A
Zm00001d012293	3	UP	1.15566e-05	1.94579e-07	0.0175425	Probable ferredoxin-4 chloroplastic
Zm00001d017547	3	UP	1.71899e-51	3.76426e-69	7.24535e-18	Dehydrin COR410
Zm00001d018699	3	UP	1.51966e-11	9.27326e-09	0.021732	No description
Zm00001d020133	3	UP	1.32162e-11	2.0299e-22	0.00602626	No description
Zm00001d020345	3	UP	1.19218e-12	5.87561e-20	1.11101e-05	Nucleobase-ascorbate transporter 6
Zm00001d024799	3	UP	7.58375e-12	8.05362e-14	0.00916573	No description
Zm00001d024885	3	UP	7.62286e-21	1.88256e-27	0.000984402	Putative WD40-like beta propeller repeat family protein
Zm00001d028718	3	UP	2.18832e-12	4.67035e-29	0.0286985	Hydrophobic protein RCI2B
Zm00001d031749	3	UP	1.72785e-12	1.2102e-21	0.0137541	Pyridoxal phosphate (PLP)-dependent transferases superfamily protein
Zm00001d034722	3	UP	5.71688e-09	8.54385e-13	6.78065e-05	No description
Zm00001d038163	3	UP	4.46073e-09	2.59478e-09	0.000520552	Pyruvate, orthophosphate dikinase 1
Zm00001d046112	3	UP	1.50457e-12	6.88236e-16	4.36591e-05	Spermidine synthase
Zm00001d051584	3	UP	9.90818e-08	1.54588e-12	0.00181039	Ethylene response protein
Zm00001d052537	3	UP	0.000157112	6.50225e-06	0.0103562	RCN1-Corn Centroradialis/TFL1-like protein%3B
Zm00001d022155	4	UP	0.000793143	6.85297e-09	0.000168131	Leucine-rich repeat transmembrane protein kinase 1-like protein
Zm00001d025753	4	UP	0.00844857	1.27708e-08	0.000358307	Chitinase B1
Zm00001d042140	4	UP	0.0118239	1.48725e-07	0.000517756	Beta-1%2C3-glucanase
Zm00001d043651	4	UP	3.47434e-07	1.36974e-22	4.1582e-20	Tryptophan aminotransferase-related protein 4
Zm00001d044921	4	UP	0.0460603	0.000106521	0.0203804	Probable carboxylesterase 2
Zm00001d003760	4	UP	3.37522e-12	8.06286e-23	1.00121e-10	Bifunctional inhibitor/lipid-transfer protein
Zm00001d009140	4	UP	1.43973e-08	1.13958e-21	3.27278e-07	Peroxidase 64
Zm00001d010154	4	UP	0.0042553	1.24933e-07	0.0427375	No description
Zm00001d033805	4	UP	6.38758e-06	1.25879e-13	4.46875e-05	Glutamate decarboxylase 1
Zm00001d000126	4	UP	0.00208867	6.46518e-16	1.00793e-06	OSJNBb0118P14.9 protein
Zm00001d004564	4	UP	1.65402e-05	8.0017e-30	2.89768e-06	Aconitate hydratase 3 mitochondrial
Zm00001d007411	4	UP	0.000534426	8.39982e-24	3.53107e-06	NADH-ubiquinone reductase complex 1 MLRQ subunit
Zm00001d011642	4	UP	0.0166235	1.04106e-13	0.00119966	Phosphoethanolamine N-methyltransferase 3
Zm00001d012420	4	UP	0.00260112	1.44632e-30	5.0296e-07	HSF-transcription factor 1
Zm00001d013501	4	UP	0.000747838	3.07337e-13	0.0182927	CCAAT-HAP2-transcription factor 21
Zm00001d014947	4	UP	0.0242972	4.26492e-29	1.38961e-07	Beta-fructofuranosidase 1%3B Invertase
Zm00001d019925	4	UP	0.000157112	2.2597e-39	5.09756e-08	No description
Zm00001d024969	4	UP	0.000211218	5.30151e-16	9.08796e-06	Dirigent protein 11
Zm00001d025322	4	UP	0.000172201	3.42386e-28	1.0034e-18	No description
Zm00001d028968	4	UP	5.63415e-06	5.86031e-22	0.00158356	Chaperone protein dnaJ 20 chloroplastic
Zm00001d029645	4	UP	0.00021785	1.66907e-17	7.36584e-11	Putative polyol transporter 1
Zm00001d029654	4	UP	0.000939012	1.17499e-12	0.000111348	Trehalase 1
Zm00001d029716	4	UP	1.26563e-05	4.24074e-27	0.000186759	Heavy metal transport/detoxification superfamily protein
Zm00001d031228	4	UP	2.19452e-08	1.65679e-18	0.00170606	No description
Zm00001d033636	4	UP	2.15341e-09	2.26117e-29	1.33682e-12	No description
Zm00001d033872	4	UP	0.0372954	1.61927e-12	0.00604881	Peptidase%2C M50 family
Zm00001d034032	4	UP	0.00365069	8.41378e-13	0.00205653	Protein STRICTOSIDINE SYNTHASE-LIKE 3
Zm00001d038870	4	UP	9.16471e-31	3.83615e-64	1.41669e-08	Late embryogenesis abundant protein%2C group 3
Zm00001d042922	4	UP	0.0137385	2.7694e-27	0.00476541	Probable mediator of RNA polymerase II transcription subunit 37c
Zm00001d044940	4	UP	0.000653956	1.46983e-17	6.05576e-07	bZIP-transcription factor 100
Zm00001d046661	4	UP	0.000126315	1.47128e-32	4.76585e-12	Amino acid transporter-like protein%3B
Zm00001d047259	4	UP	2.59292e-08	2.49142e-34	2.05965e-05	No description
Zm00001d048201	4	UP	2.63434e-06	8.09619e-32	3.45896e-07	Inositol-3-phosphate synthase isozyme 1
Zm00001d052673	4	UP	0.000931709	3.5697e-14	0.00395961	Chalcone synthase C2
FDR represents false discovery rate.
R represents the salt-resistant maize line L2010-3.
