# Supplementary material for: Comparative transcriptome analyses of maize seedling root responses to salt stress
Source: PeerJ. 2021 Mar 2;9:e10765. doi: 10.7717/peerj.10765 (PMC7934676; doi:10.7717/peerj.10765)
Supplement: Supplemental Information 10 [file peerj-09-10765-s010.xlsx]

## Sheet: Sheet1
Table S9. List of GO terms (BP) for the 326 DEGs common to the both lines and the DEGs unique to each line.
Group	GO ID	GO Term	TB.gene.number	TS.gene.number	B.gene.number	S.gene.number	Gene Ratio	Fold enrichment	P-value	FDR
L2010-3 x BML1234	GO:0001101	response to acid chemical	39430	326	261	14	0.0536398	6.49	8e-08	3.85e-05
	GO:0006139	nucleobase-containing compound metabolic process	39430	326	3255	7	0.00215054	0.26	6.05e-06	0.00116
	GO:0006470	protein dephosphorylation	39430	326	341	10	0.0293255	3.55	0.000707	0.0492
	GO:0006721	terpenoid metabolic process	39430	326	112	7	0.0625	7.56	5.97e-05	0.00776
	GO:0006725	cellular aromatic compound metabolic process	39430	326	3618	13	0.00359314	0.43	0.000478	0.0377
	GO:0006950	response to stress	39430	326	1983	32	0.0161372	1.95	0.000499	0.0375
	GO:0006970	response to osmotic stress	39430	326	111	6	0.0540541	6.54	0.000423	0.0345
	GO:0006979	response to oxidative stress	39430	326	313	11	0.0351438	4.25	8.57e-05	0.0103
	GO:0006996	organelle organization	39430	326	2094	1	0.000477555	0.06	6.44e-07	0.000172
	GO:0008299	isoprenoid biosynthetic process	39430	326	145	7	0.0482759	5.84	0.000274	0.0253
	GO:0009056	catabolic process	39430	326	2203	34	0.0154335	1.87	0.000608	0.0436
	GO:0009059	macromolecule biosynthetic process	39430	326	2088	1	0.000478927	0.06	6.45e-07	0.000163
	GO:0009628	response to abiotic stimulus	39430	326	568	14	0.0246479	2.98	0.000368	0.0316
	GO:0009636	response to toxic substance	39430	326	340	11	0.0323529	3.91	0.000172	0.0176
	GO:0009651	response to salt stress	39430	326	89	6	0.0674157	8.15	0.000137	0.0143
	GO:0009719	response to endogenous stimulus	39430	326	591	14	0.0236887	2.87	0.000539	0.0398
	GO:0009725	response to hormone	39430	326	583	14	0.0240137	2.9	0.000473	0.0379
	GO:0009737	response to abscisic acid	39430	326	125	12	0.096	11.61	1.68e-09	8.08e-06
	GO:0009738	abscisic acid-activated signaling pathway	39430	326	35	8	0.228571	27.65	2.12e-09	2.55e-06
	GO:0010467	gene expression	39430	326	2357	1	0.000424268	0.05	9.19e-08	3.68e-05
	GO:0010563	negative regulation of phosphorus metabolic process	39430	326	59	6	0.101695	12.3	1.6e-05	0.00265
	GO:0010921	regulation of phosphatase activity	39430	326	76	6	0.0789474	9.55	6.02e-05	0.00762
	GO:0010923	negative regulation of phosphatase activity	39430	326	33	6	0.181818	21.99	7.54e-07	0.000181
	GO:0015698	inorganic anion transport	39430	326	108	6	0.0555556	6.72	0.000369	0.0311
	GO:0016043	cellular component organization	39430	326	2925	3	0.00102564	0.12	9.06e-08	3.96e-05
	GO:0016070	RNA metabolic process	39430	326	1862	1	0.000537057	0.06	4.54e-06	0.000909
	GO:0016114	terpenoid biosynthetic process	39430	326	91	7	0.0769231	9.3	1.71e-05	0.00265
	GO:0016999	antibiotic metabolic process	39430	326	224	8	0.0357143	4.32	0.000708	0.0486
	GO:0017001	antibiotic catabolic process	39430	326	192	8	0.0416667	5.04	0.000265	0.025
	GO:0031400	negative regulation of protein modification process	39430	326	58	6	0.103448	12.51	1.46e-05	0.0025
	GO:0032515	negative regulation of phosphoprotein phosphatase activity	39430	326	31	6	0.193548	23.41	5.45e-07	0.000164
	GO:0033036	macromolecule localization	39430	326	1239	1	0.000807103	0.1	0.000631	0.0446
	GO:0033993	response to lipid	39430	326	181	12	0.0662983	8.02	7.91e-08	4.22e-05
	GO:0034641	cellular nitrogen compound metabolic process	39430	326	4473	17	0.00380058	0.46	0.000202	0.0202
	GO:0034645	cellular macromolecule biosynthetic process	39430	326	2027	1	0.00049334	0.06	1.47e-06	0.000321
	GO:0035303	regulation of dephosphorylation	39430	326	82	6	0.0731707	8.85	8.95e-05	0.0105
	GO:0035304	regulation of protein dephosphorylation	39430	326	71	6	0.084507	10.22	4.22e-05	0.00579
	GO:0035305	negative regulation of dephosphorylation	39430	326	33	6	0.181818	21.99	7.54e-07	0.000173
	GO:0035308	negative regulation of protein dephosphorylation	39430	326	31	6	0.193548	23.41	5.45e-07	0.000175
	GO:0042221	response to chemical	39430	326	1310	28	0.021374	2.59	6.83e-06	0.00126
	GO:0042737	drug catabolic process	39430	326	293	10	0.0341297	4.13	0.000224	0.0215
	GO:0042743	hydrogen peroxide metabolic process	39430	326	169	8	0.0473373	5.73	0.000115	0.0126
	GO:0042744	hydrogen peroxide catabolic process	39430	326	168	8	0.047619	5.76	0.000111	0.0124
	GO:0043170	macromolecule metabolic process	39430	326	8685	36	0.00414508	0.5	3.79e-07	0.00013
	GO:0043666	regulation of phosphoprotein phosphatase activity	39430	326	71	6	0.084507	10.22	4.22e-05	0.00563
	GO:0044260	cellular macromolecule metabolic process	39430	326	6857	30	0.00437509	0.53	3.58e-05	0.00522
	GO:0045936	negative regulation of phosphate metabolic process	39430	326	59	6	0.101695	12.3	1.6e-05	0.00256
	GO:0046483	heterocycle metabolic process	39430	326	3538	10	0.00282646	0.34	3.6e-05	0.00509
	GO:0050896	response to stimulus	39430	326	3782	52	0.0137493	1.66	0.000308	0.0279
	GO:0051187	cofactor catabolic process	39430	326	202	8	0.039604	4.79	0.000368	0.0321
	GO:0051346	negative regulation of hydrolase activity	39430	326	114	7	0.0614035	7.43	6.64e-05	0.00818
	GO:0070887	cellular response to chemical stimulus	39430	326	839	20	0.0238379	2.88	3.4e-05	0.0051
	GO:0071215	cellular response to abscisic acid stimulus	39430	326	38	8	0.210526	25.46	3.73e-09	2.99e-06
	GO:0071229	cellular response to acid chemical	39430	326	123	10	0.0813008	9.83	1.66e-07	6.13e-05
	GO:0071396	cellular response to lipid	39430	326	78	8	0.102564	12.41	5.71e-07	0.000162
	GO:0071840	cellular component organization or biogenesis	39430	326	3431	3	0.000874381	0.11	1.91e-09	3.05e-06
	GO:0072593	reactive oxygen species metabolic process	39430	326	204	8	0.0392157	4.74	0.000392	0.0325
	GO:0080163	regulation of protein serine/threonine phosphatase activity	39430	326	20	6	0.3	36.29	5.82e-08	3.5e-05
	GO:0090304	nucleic acid metabolic process	39430	326	2729	1	0.000366435	0.04	3.6e-09	3.46e-06
	GO:0097305	response to alcohol	39430	326	126	12	0.0952381	11.52	1.83e-09	4.39e-06
	GO:0097306	cellular response to alcohol	39430	326	38	8	0.210526	25.46	3.73e-09	2.56e-06
	GO:0098869	cellular oxidant detoxification	39430	326	271	9	0.0332103	4.02	0.000554	0.0403
	GO:1901360	organic cyclic compound metabolic process	39430	326	3725	12	0.00322148	0.39	0.000119	0.0127
	GO:1901700	response to oxygen-containing compound	39430	326	420	15	0.0357143	4.32	3.81e-06	0.000796
	GO:1901701	cellular response to oxygen-containing compound	39430	326	197	10	0.0507614	6.14	9.21e-06	0.00164
L2010-3	GO:0006026	aminoglycan catabolic process	39430	456	24	4	0.166667	14.41	0.000278	0.0477
	GO:0006030	chitin metabolic process	39430	456	24	4	0.166667	14.41	0.000278	0.0494
	GO:0006032	chitin catabolic process	39430	456	24	4	0.166667	14.41	0.000278	0.0513
	GO:0006139	nucleobase-containing compound metabolic process	39430	456	3255	13	0.00399386	0.35	4.11e-06	0.00198
	GO:0006464	cellular protein modification process	39430	456	3760	22	0.00585106	0.51	0.000278	0.0432
	GO:0006807	nitrogen compound metabolic process	39430	456	9510	69	0.00725552	0.63	3.33e-06	0.00178
	GO:0006952	defense response	39430	456	337	13	0.0385757	3.34	0.000226	0.0494
	GO:0006996	organelle organization	39430	456	2094	6	0.00286533	0.25	1.83e-05	0.00678
	GO:0008643	carbohydrate transport	39430	456	158	11	0.0696203	6.02	4.43e-06	0.00193
	GO:0009059	macromolecule biosynthetic process	39430	456	2088	8	0.00383142	0.33	0.000194	0.0466
	GO:0010467	gene expression	39430	456	2357	8	0.00339414	0.29	2.21e-05	0.0076
	GO:0016043	cellular component organization	39430	456	2925	10	0.0034188	0.3	1.98e-06	0.00136
	GO:0016070	RNA metabolic process	39430	456	1862	6	0.00322234	0.28	0.000126	0.0337
	GO:0017144	drug metabolic process	39430	456	612	20	0.0326797	2.83	5.01e-05	0.016
	GO:0019538	protein metabolic process	39430	456	5860	33	0.0056314	0.49	1.05e-06	0.00101
	GO:0034219	carbohydrate transmembrane transport	39430	456	108	10	0.0925926	8.01	1.12e-06	0.000899
	GO:0034641	cellular nitrogen compound metabolic process	39430	456	4473	26	0.00581265	0.5	5.29e-05	0.0159
	GO:0036211	protein modification process	39430	456	3760	22	0.00585106	0.51	0.000278	0.0446
	GO:0042737	drug catabolic process	39430	456	293	14	0.0477816	4.13	1.44e-05	0.00577
	GO:0042743	hydrogen peroxide metabolic process	39430	456	169	9	0.0532544	4.6	0.000227	0.0474
	GO:0042744	hydrogen peroxide catabolic process	39430	456	168	9	0.0535714	4.63	0.000217	0.0497
	GO:0043170	macromolecule metabolic process	39430	456	8685	48	0.00552677	0.48	2.54e-10	1.22e-06
	GO:0043412	macromolecule modification	39430	456	4233	26	0.00614222	0.53	0.000238	0.0477
	GO:0044260	cellular macromolecule metabolic process	39430	456	6857	37	0.00539595	0.47	2.23e-08	5.35e-05
	GO:0044267	cellular protein metabolic process	39430	456	5149	28	0.00543795	0.47	2.31e-06	0.00139
	GO:0046348	amino sugar catabolic process	39430	456	24	4	0.166667	14.41	0.000278	0.046
	GO:0046483	heterocycle metabolic process	39430	456	3538	19	0.00537027	0.46	0.000129	0.0327
	GO:0071840	cellular component organization or biogenesis	39430	456	3431	11	0.00320606	0.28	5.51e-08	6.62e-05
	GO:0090304	nucleic acid metabolic process	39430	456	2729	6	0.00219861	0.19	3.61e-08	5.78e-05
	GO:1901072	glucosamine-containing compound catabolic process	39430	456	24	4	0.166667	14.41	0.000278	0.0534
BML1234	GO:0006139	nucleobase-containing compound metabolic process	39430	455	3255	9	0.00276498	0.24	2.21e-08	2.13e-05
	GO:0006520	cellular amino acid metabolic process	39430	455	534	19	0.0355805	3.08	2.5e-05	0.006
	GO:0006558	L-phenylalanine metabolic process	39430	455	28	4	0.142857	12.38	0.000467	0.0415
	GO:0006569	tryptophan catabolic process	39430	455	6	3	0.5	43.33	0.000118	0.0166
	GO:0006807	nitrogen compound metabolic process	39430	455	9510	75	0.00788644	0.68	0.000106	0.016
	GO:0006833	water transport	39430	455	45	6	0.133333	11.55	2.49e-05	0.00664
	GO:0006996	organelle organization	39430	455	2094	7	0.00334288	0.29	7.51e-05	0.0129
	GO:0009056	catabolic process	39430	455	2203	47	0.0213345	1.85	8.32e-05	0.0133
	GO:0009059	macromolecule biosynthetic process	39430	455	2088	2	0.000957854	0.08	1.55e-08	2.49e-05
	GO:0009063	cellular amino acid catabolic process	39430	455	77	7	0.0909091	7.88	5.1e-05	0.0107
	GO:0009072	aromatic amino acid family metabolic process	39430	455	111	8	0.0720721	6.25	7.01e-05	0.0125
	GO:0009074	aromatic amino acid family catabolic process	39430	455	25	7	0.28	24.26	6.32e-08	4.34e-05
	GO:0009310	amine catabolic process	39430	455	20	5	0.25	21.66	8.32e-06	0.00286
	GO:0009611	response to wounding	39430	455	79	6	0.0759494	6.58	0.000436	0.0403
	GO:0009800	cinnamic acid biosynthetic process	39430	455	11	3	0.272727	23.63	0.000489	0.0405
	GO:0009803	cinnamic acid metabolic process	39430	455	11	3	0.272727	23.63	0.000489	0.0412
	GO:0010467	gene expression	39430	455	2357	4	0.00169707	0.15	6.08e-08	4.87e-05
	GO:0016043	cellular component organization	39430	455	2925	13	0.00444444	0.39	6.03e-05	0.0121
	GO:0016070	RNA metabolic process	39430	455	1862	5	0.00268528	0.23	4.39e-05	0.00958
	GO:0016999	antibiotic metabolic process	39430	455	224	11	0.0491071	4.26	9.18e-05	0.0142
	GO:0017001	antibiotic catabolic process	39430	455	192	10	0.0520833	4.51	0.00012	0.0152
	GO:0019441	tryptophan catabolic process to kynurenine	39430	455	6	3	0.5	43.33	0.000118	0.0153
	GO:0031347	regulation of defense response	39430	455	92	8	0.0869565	7.54	2.01e-05	0.00568
	GO:0034641	cellular nitrogen compound metabolic process	39430	455	4473	19	0.00424771	0.37	9.04e-08	5.43e-05
	GO:0034645	cellular macromolecule biosynthetic process	39430	455	2027	2	0.00098668	0.09	2.19e-08	2.63e-05
	GO:0042044	fluid transport	39430	455	45	6	0.133333	11.55	2.49e-05	0.00629
	GO:0042221	response to chemical	39430	455	1310	30	0.0229008	1.98	0.000538	0.0431
	GO:0042402	cellular biogenic amine catabolic process	39430	455	20	5	0.25	21.66	8.32e-06	0.00267
	GO:0042436	indole-containing compound catabolic process	39430	455	6	3	0.5	43.33	0.000118	0.0162
	GO:0042537	benzene-containing compound metabolic process	39430	455	44	7	0.159091	13.79	1.8e-06	0.000722
	GO:0042737	drug catabolic process	39430	455	293	12	0.0409556	3.55	0.000228	0.0249
	GO:0042743	hydrogen peroxide metabolic process	39430	455	169	9	0.0532544	4.61	0.000223	0.0255
	GO:0042744	hydrogen peroxide catabolic process	39430	455	168	9	0.0535714	4.64	0.000214	0.0251
	GO:0043170	macromolecule metabolic process	39430	455	8685	48	0.00552677	0.48	2.52e-10	1.21e-06
	GO:0044085	cellular component biogenesis	39430	455	1475	2	0.00135593	0.12	1.37e-05	0.00412
	GO:0044238	primary metabolic process	39430	455	11043	93	0.00842163	0.73	0.000278	0.0284
	GO:0044260	cellular macromolecule metabolic process	39430	455	6857	39	0.00568762	0.49	1.3e-07	6.94e-05
	GO:0044271	cellular nitrogen compound biosynthetic process	39430	455	1935	6	0.00310078	0.27	6.61e-05	0.0127
	GO:0046218	indolalkylamine catabolic process	39430	455	6	3	0.5	43.33	0.000118	0.0157
	GO:0046483	heterocycle metabolic process	39430	455	3538	13	0.00367439	0.32	3.2e-07	0.000154
	GO:0051187	cofactor catabolic process	39430	455	202	10	0.0495049	4.29	0.000178	0.022
	GO:0051276	chromosome organization	39430	455	949	1	0.00105374	0.09	0.000482	0.0414
	GO:0055085	transmembrane transport	39430	455	1755	38	0.0216524	1.88	0.000347	0.0333
	GO:0055114	oxidation-reduction process	39430	455	2313	55	0.0237786	2.06	6.4e-07	0.00028
	GO:0070189	kynurenine metabolic process	39430	455	8	3	0.375	32.5	0.000227	0.0254
	GO:0071840	cellular component organization or biogenesis	39430	455	3431	15	0.0043719	0.38	7.16e-06	0.00265
	GO:0072593	reactive oxygen species metabolic process	39430	455	204	10	0.0490196	4.25	0.000192	0.0231
	GO:0080134	regulation of response to stress	39430	455	148	8	0.0540541	4.68	0.00045	0.0408
	GO:0090304	nucleic acid metabolic process	39430	455	2729	5	0.00183217	0.16	6.22e-09	1.49e-05
	GO:1901360	organic cyclic compound metabolic process	39430	455	3725	22	0.00590604	0.51	0.000357	0.0337
	GO:1901576	organic substance biosynthetic process	39430	455	3511	20	0.00569638	0.49	0.000334	0.0335
	GO:1901605	alpha-amino acid metabolic process	39430	455	345	14	0.0405797	3.52	7.71e-05	0.0128
	GO:1901606	alpha-amino acid catabolic process	39430	455	73	7	0.0958904	8.31	3.72e-05	0.00852
	GO:1902221	erythrose 4-phosphate/phosphoenolpyruvate family amino acid metabolic process	39430	455	28	4	0.142857	12.38	0.000467	0.0408
	GO:2000022	regulation of jasmonic acid mediated signaling pathway	39430	455	44	5	0.113636	9.85	0.000238	0.0249
FDR represents false discovery rate.
BP represents biological process.
