# Supplementary material for: Comparative transcriptome analyses of maize seedling root responses to salt stress
Source: PeerJ. 2021 Mar 2;9:e10765. doi: 10.7717/peerj.10765 (PMC7934676; doi:10.7717/peerj.10765)
Supplement: Supplemental Information 11 [file peerj-09-10765-s011.xlsx]

## Sheet: Table S8
Table S10. List of KEGG pathways for the 326 DEGs common to the both lines and the DEGs unique to each line.
Group	KEGG_A_class	KEGG_B_class	Pathway	P-value	Q-value	Pathway ID	Genes	K_IDs
L2010-3×BML1234	Environmental Information Processing	Signal transduction	MAPK signaling pathway - plant	2.16902e-10	1.23634e-08	ko04016	Zm00001d005766;Zm00001d006882;Zm00001d011202;Zm00001d012401;Zm00001d016294;Zm00001d020100;Zm00001d025055;Zm00001d028574;Zm00001d028793;Zm00001d038436;Zm00001d038846;Zm00001d042886;Zm00001d044301;Zm00001d047220;Zm00001d047705	K02183+K02183+K14497+K14497+K14496+K14497+K14497+K14497+K14496+K14496+K14497+K14497+K14497+K14498+K14496
	Environmental Information Processing	Signal transduction	Plant hormone signal transduction	1.05578e-06	3.00898e-05	ko04075	Zm00001d006753;Zm00001d011202;Zm00001d012401;Zm00001d016294;Zm00001d018178;Zm00001d020100;Zm00001d025055;Zm00001d027899;Zm00001d027900;Zm00001d028574;Zm00001d028793;Zm00001d038436;Zm00001d038846;Zm00001d042886;Zm00001d044301;Zm00001d047220;Zm00001d047705	K14487+K14497+K14497+K14496+K14432+K14497+K14497+K13464+K13464+K14497+K14496+K14496+K14497+K14497+K14497+K14498+K14496
	Metabolism	Metabolism of terpenoids and polyketides	Diterpenoid biosynthesis	0.000628711	0.0119455	ko00904	Zm00001d029648;Zm00001d039634;Zm00001d041082;Zm00001d046342	K04120+K04124+K04121+K04122
	Metabolism	Biosynthesis of other secondary metabolites	Phenylpropanoid biosynthesis	0.000851952	0.0121403	ko00940	Zm00001d002901;Zm00001d005279;Zm00001d006933;Zm00001d014123;Zm00001d017276;Zm00001d018619;Zm00001d021119;Zm00001d035055;Zm00001d038598;Zm00001d050455	K00430+K00430+K00430+K00430+K10775+K00430+K01188+K00430+K00430+K13065
	Organismal Systems	Environmental adaptation	Circadian rhythm - plant	0.00196062	0.0223511	ko04712	Zm00001d004875;Zm00001d006212;Zm00001d007445;Zm00001d039589;Zm00001d053091	K12130+K12130+K12116+K12124+K12116
	Metabolism	Global and overview maps	Biosynthesis of secondary metabolites	0.00361205	0.0343145	ko01110	Zm00001d000163;Zm00001d002847;Zm00001d002901;Zm00001d003830;Zm00001d005279;Zm00001d006933;Zm00001d014123;Zm00001d017139;Zm00001d017276;Zm00001d017381;Zm00001d018619;Zm00001d019060;Zm00001d021119;Zm00001d021410;Zm00001d025659;Zm00001d026056;Zm00001d028750;Zm00001d029083;Zm00001d029648;Zm00001d035055;Zm00001d038598;Zm00001d039499;Zm00001d039634;Zm00001d040163;Zm00001d041082;Zm00001d044748;Zm00001d0…	K05933+K15095+K00430+K05359+K00430+K00430+K00430+K03526+K10775+K15095+K00430+K01662+K01188+K02291+K00850+K15746+K01953+K00827+K04120+K00430+K00430+K00850+K04124+K00099+K04121+K00161+K04122+K00873+K13065
	Metabolism	Amino acid metabolism	Alanine, aspartate and glutamate metabolism	0.0110422	0.0817721	ko00250	Zm00001d014258;Zm00001d028260;Zm00001d028750;Zm00001d029083	K00814+K01915+K01953+K00827
	Metabolism	Metabolism of terpenoids and polyketides	Monoterpenoid biosynthesis	0.0114768	0.0817721	ko00902	Zm00001d002847;Zm00001d017381	K15095+K15095
	Metabolism	Carbohydrate metabolism	Galactose metabolism	0.0173685	0.107211	ko00052	Zm00001d002830;Zm00001d025659;Zm00001d039499;Zm00001d047582	K01193+K00850+K00850+K18819
	Metabolism	Energy metabolism	Nitrogen metabolism	0.0188089	0.107211	ko00910	Zm00001d005920;Zm00001d018161;Zm00001d028260	K01673+K00366+K01915
	Metabolism	Metabolism of cofactors and vitamins	Thiamine metabolism	0.0464551	0.223479	ko00730	Zm00001d019060;Zm00001d044228	K01662+K03146
	Metabolism	Amino acid metabolism	Arginine and proline metabolism	0.0480766	0.223479	ko00330	Zm00001d002266;Zm00001d026586;Zm00001d051056	K17839+K17839+K01611
	Metabolism	Global and overview maps	Metabolic pathways	0.0509689	0.223479	ko01100	Zm00001d000163;Zm00001d002830;Zm00001d002901;Zm00001d003830;Zm00001d005279;Zm00001d006933;Zm00001d007267;Zm00001d011929;Zm00001d014123;Zm00001d014258;Zm00001d017139;Zm00001d017276;Zm00001d018619;Zm00001d019060;Zm00001d020984;Zm00001d021119;Zm00001d021410;Zm00001d025659;Zm00001d026056;Zm00001d028260;Zm00001d028750;Zm00001d029083;Zm00001d029087;Zm00001d029091;Zm00001d029648;Zm00001d031727;Zm00001d0…	K05933+K01193+K00430+K05359+K00430+K00430+K08916+K10532+K00430+K00814+K03526+K10775+K00430+K01662+K00306+K01188+K02291+K00850+K15746+K01915+K01953+K00827+K00695+K00695+K04120+K00008+K17108+K00430+K00430+K00771+K00850+K00099+K04121+K01183+K03146+K00161+K04122+K00873+K13065+K01611
	Metabolism	Metabolism of terpenoids and polyketides	Terpenoid backbone biosynthesis	0.0655432	0.266854	ko00900	Zm00001d017139;Zm00001d019060;Zm00001d040163	K03526+K01662+K00099
	Metabolism	Metabolism of terpenoids and polyketides	Carotenoid biosynthesis	0.0802464	0.296907	ko00906	Zm00001d021410;Zm00001d026056	K02291+K15746
	Metabolism	Carbohydrate metabolism	Fructose and mannose metabolism	0.0855096	0.296907	ko00051	Zm00001d025659;Zm00001d031727;Zm00001d039499	K00850+K00008+K00850
	Metabolism	Amino acid metabolism	Arginine biosynthesis	0.0885513	0.296907	ko00220	Zm00001d014258;Zm00001d028260	K00814+K01915
	Metabolism	Amino acid metabolism	Cysteine and methionine metabolism	0.0950189	0.300893	ko00270	Zm00001d000163;Zm00001d000294;Zm00001d029083;Zm00001d051056	K05933+K01761+K00827+K01611
	Metabolism	Metabolism of other amino acids	beta-Alanine metabolism	0.119413	0.358239	ko00410	Zm00001d002266;Zm00001d026586	K17839+K17839
	Metabolism	Carbohydrate metabolism	Glycolysis / Gluconeogenesis	0.181459	0.515316	ko00010	Zm00001d025659;Zm00001d039499;Zm00001d044748;Zm00001d049049	K00850+K00850+K00161+K00873
	Metabolism	Carbohydrate metabolism	Starch and sucrose metabolism	0.189853	0.515316	ko00500	Zm00001d002830;Zm00001d021119;Zm00001d029087;Zm00001d029091	K01193+K01188+K00695+K00695
	Metabolism	Glycan biosynthesis and metabolism	Glycosaminoglycan degradation	0.211741	0.519431	ko00531	Zm00001d011929	K10532
	Metabolism	Biosynthesis of other secondary metabolites	Stilbenoid, diarylheptanoid and gingerol biosynthesis	0.211741	0.519431	ko00945	Zm00001d050455	K13065
	Metabolism	Global and overview maps	Biosynthesis of amino acids	0.227187	0.519431	ko01230	Zm00001d003830;Zm00001d014258;Zm00001d025659;Zm00001d028260;Zm00001d039499;Zm00001d049049	K05359+K00814+K00850+K01915+K00850+K00873
	Metabolism	Carbohydrate metabolism	Pentose phosphate pathway	0.227821	0.519431	ko00030	Zm00001d025659;Zm00001d039499	K00850+K00850
	Metabolism	Glycan biosynthesis and metabolism	Other glycan degradation	0.244207	0.535377	ko00511	Zm00001d035046	K17108
	Metabolism	Metabolism of cofactors and vitamins	Nicotinate and nicotinamide metabolism	0.265114	0.559684	ko00760	Zm00001d049948	K01240
	Metabolism	Energy metabolism	Photosynthesis - antenna proteins	0.305227	0.589806	ko00196	Zm00001d007267	K08916
	Metabolism	Metabolism of other amino acids	Selenocompound metabolism	0.305227	0.589806	ko00450	Zm00001d000294	K01761
	Environmental Information Processing	Signal transduction	Phosphatidylinositol signaling system	0.310424	0.589806	ko04070	Zm00001d005766;Zm00001d006882	K02183+K02183
	Metabolism	Amino acid metabolism	Glycine, serine and threonine metabolism	0.346207	0.636574	ko00260	Zm00001d020984;Zm00001d029083	K00306+K00827
	Metabolism	Biosynthesis of other secondary metabolites	Flavonoid biosynthesis	0.370289	0.654771	ko00941	Zm00001d050455	K13065
	Metabolism	Metabolism of terpenoids and polyketides	Zeatin biosynthesis	0.379078	0.654771	ko00908	Zm00001d032664	K00279
	Metabolism	Carbohydrate metabolism	Pyruvate metabolism	0.458586	0.738884	ko00620	Zm00001d044748;Zm00001d049049	K00161+K00873
	Metabolism	Global and overview maps	Carbon metabolism	0.473303	0.738884	ko01200	Zm00001d014258;Zm00001d025659;Zm00001d039499;Zm00001d044748;Zm00001d049049	K00814+K00850+K00850+K00161+K00873
	Metabolism	Amino acid metabolism	Lysine degradation	0.475551	0.738884	ko00310	Zm00001d020984	K00306
	Metabolism	Amino acid metabolism	Phenylalanine metabolism	0.497257	0.738884	ko00360	Zm00001d017276	K10775
	Metabolism	Lipid metabolism	Sphingolipid metabolism	0.497257	0.738884	ko00600	Zm00001d035046	K17108
	Metabolism	Amino acid metabolism	Valine, leucine and isoleucine degradation	0.524823	0.738884	ko00280	Zm00001d029083	K00827
	Metabolism	Carbohydrate metabolism	Pentose and glucuronate interconversions	0.531478	0.738884	ko00040	Zm00001d031727	K00008
	Metabolism	Metabolism of other amino acids	Cyanoamino acid metabolism	0.531478	0.738884	ko00460	Zm00001d021119	K01188
	Metabolism	Amino acid metabolism	Phenylalanine, tyrosine and tryptophan biosynthesis	0.598873	0.791553	ko00400	Zm00001d003830	K05359
	Metabolism	Global and overview maps	2-Oxocarboxylic acid metabolism	0.610054	0.791553	ko01210	Zm00001d014258	K00814
	Genetic Information Processing	Folding, sorting and degradation	RNA degradation	0.613895	0.791553	ko03018	Zm00001d025659;Zm00001d039499	K00850+K00850
	Metabolism	Nucleotide metabolism	Pyrimidine metabolism	0.624911	0.791553	ko00240	Zm00001d044327;Zm00001d049948	K06966+K01240
	Metabolism	Carbohydrate metabolism	Citrate cycle (TCA cycle)	0.710373	0.871892	ko00020	Zm00001d044748	K00161
	Metabolism	Energy metabolism	Carbon fixation in photosynthetic organisms	0.730216	0.871892	ko00710	Zm00001d014258	K00814
	Metabolism	Carbohydrate metabolism	Glyoxylate and dicarboxylate metabolism	0.737772	0.871892	ko00630	Zm00001d028260	K01915
	Cellular Processes	Transport and catabolism	Peroxisome	0.752262	0.871892	ko04146	Zm00001d020984	K00306
	Metabolism	Nucleotide metabolism	Purine metabolism	0.764817	0.871892	ko00230	Zm00001d044327;Zm00001d049049	K06966+K00873
	Metabolism	Metabolism of other amino acids	Glutathione metabolism	0.794105	0.887421	ko00480	Zm00001d036951	K00799
	Organismal Systems	Environmental adaptation	Plant-pathogen interaction	0.809577	0.887421	ko04626	Zm00001d005766;Zm00001d006882;Zm00001d025823;Zm00001d029028	K02183+K02183+K09422+K13448
	Metabolism	Carbohydrate metabolism	Amino sugar and nucleotide sugar metabolism	0.888678	0.953651	ko00520	Zm00001d043988	K01183
	Genetic Information Processing	Folding, sorting and degradation	Protein processing in endoplasmic reticulum	0.903459	0.953651	ko04141	Zm00001d021634;Zm00001d028630	K13993+K03283
	Cellular Processes	Transport and catabolism	Endocytosis	0.934662	0.96865	ko04144	Zm00001d028630	K03283
	Genetic Information Processing	Transcription	Spliceosome	0.969284	0.986592	ko03040	Zm00001d028630	K03283
	Genetic Information Processing	Translation	Ribosome	0.997868	0.997868	ko03010	Zm00001d027290	K02883
L2010-3	Metabolism	Energy metabolism	Photosynthesis	2.78052e-06	0.000177953	ko00195	Zm00001d010136;Zm00001d012293;Zm00001d016134;Zm00001d018069;Zm00001d034543;Zm00001d035002;Zm00001d035859;Zm00001d042697;Zm00001d049387	K02639+K02639+K02636+K02113+K02692+K02639+K02638+K03542+K03541
	Metabolism	Global and overview maps	Metabolic pathways	8.10727e-05	0.00259433	ko01100	Zm00001d000001;Zm00001d002940;Zm00001d003190;Zm00001d003533;Zm00001d004564;Zm00001d005658;Zm00001d006678;Zm00001d006900;Zm00001d008700;Zm00001d009140;Zm00001d009631;Zm00001d010535;Zm00001d011710;Zm00001d014606;Zm00001d014919;Zm00001d014947;Zm00001d016134;Zm00001d017275;Zm00001d017696;Zm00001d018069;Zm00001d018847;Zm00001d022181;Zm00001d024738;Zm00001d024745;Zm00001d025753;Zm00001d026405;Zm00001d0…	K00422+K00921+K01183+K00454+K01681+K01087+K13789+K01626+K16903+K00430+K01937+K14652+K01489+K00430+K15893+K01193+K02636+K10775+K00430+K02113+K10258+K01626+K00430+K00430+K01183+K02492+K15746+K05298+K00430+K01087+K01194+K15919+K01580+K01087+K04121+K03147+K01580+K00430+K02692+K00430+K01006+K09903+K13421+K03542+K00787+K01733+K01738+K00797+K01610+K01858+K00766+K03541+K01602+K00660
	Metabolism	Global and overview maps	Biosynthesis of secondary metabolites	0.00255055	0.0544117	ko01110	Zm00001d000001;Zm00001d002999;Zm00001d003533;Zm00001d004564;Zm00001d006678;Zm00001d006900;Zm00001d009140;Zm00001d010535;Zm00001d014606;Zm00001d014919;Zm00001d017275;Zm00001d017696;Zm00001d018847;Zm00001d022181;Zm00001d024738;Zm00001d024745;Zm00001d026405;Zm00001d027443;Zm00001d027694;Zm00001d029280;Zm00001d030544;Zm00001d031749;Zm00001d032858;Zm00001d033805;Zm00001d034128;Zm00001d036835;Zm00001d0…	K00422+K04125+K00454+K01681+K13789+K01626+K00430+K14652+K00430+K15893+K10775+K00430+K10258+K01626+K00430+K00430+K02492+K15746+K05356+K00430+K15919+K01580+K04121+K01580+K00430+K00430+K00787+K01733+K01738+K01610+K00766+K00660
	Metabolism	Biosynthesis of other secondary metabolites	Phenylpropanoid biosynthesis	0.00645506	0.103281	ko00940	Zm00001d009140;Zm00001d014606;Zm00001d017275;Zm00001d017696;Zm00001d024738;Zm00001d024745;Zm00001d029280;Zm00001d034128;Zm00001d036835	K00430+K00430+K10775+K00430+K00430+K00430+K00430+K00430+K00430
	Metabolism	Carbohydrate metabolism	Glyoxylate and dicarboxylate metabolism	0.0151664	0.18621	ko00630	Zm00001d004564;Zm00001d009610;Zm00001d014919;Zm00001d030544;Zm00001d052595	K01681+K01455+K15893+K15919+K01602
	Organismal Systems	Environmental adaptation	Circadian rhythm - plant	0.0174572	0.18621	ko04712	Zm00001d008826;Zm00001d021291;Zm00001d047761;Zm00001d052673	K12124+K12130+K12129+K00660
	Metabolism	Metabolism of other amino acids	Taurine and hypotaurine metabolism	0.0274646	0.223996	ko00430	Zm00001d031749;Zm00001d033805	K01580+K01580
	Metabolism	Metabolism of other amino acids	beta-Alanine metabolism	0.0279995	0.223996	ko00410	Zm00001d031749;Zm00001d033805;Zm00001d046112	K01580+K01580+K00797
	Metabolism	Energy metabolism	Carbon fixation in photosynthetic organisms	0.0545786	0.383004	ko00710	Zm00001d027488;Zm00001d038163;Zm00001d047893;Zm00001d052595	K05298+K01006+K01610+K01602
	Metabolism	Global and overview maps	Carbon metabolism	0.0614709	0.383004	ko01200	Zm00001d004564;Zm00001d009610;Zm00001d014919;Zm00001d027488;Zm00001d030544;Zm00001d038163;Zm00001d045340;Zm00001d047893;Zm00001d052595	K01681+K01455+K15893+K05298+K15919+K01006+K01738+K01610+K01602
	Metabolism	Metabolism of terpenoids and polyketides	Diterpenoid biosynthesis	0.0728472	0.383004	ko00904	Zm00001d002999;Zm00001d032858	K04125+K04121
	Metabolism	Amino acid metabolism	Phenylalanine, tyrosine and tryptophan biosynthesis	0.0780533	0.383004	ko00400	Zm00001d006900;Zm00001d022181;Zm00001d048461	K01626+K01626+K00766
	Metabolism	Carbohydrate metabolism	Butanoate metabolism	0.0818195	0.383004	ko00650	Zm00001d031749;Zm00001d033805	K01580+K01580
	Metabolism	Metabolism of terpenoids and polyketides	Terpenoid backbone biosynthesis	0.0837821	0.383004	ko00900	Zm00001d006678;Zm00001d027694;Zm00001d043727	K13789+K05356+K00787
	Metabolism	Metabolism of other amino acids	Glutathione metabolism	0.0935853	0.399297	ko00480	Zm00001d002426;Zm00001d011154;Zm00001d043789;Zm00001d046112	K00434+K00799+K00799+K00797
	Metabolism	Carbohydrate metabolism	Starch and sucrose metabolism	0.105853	0.423086	ko00500	Zm00001d005658;Zm00001d014947;Zm00001d029371;Zm00001d029654;Zm00001d032298	K01087+K01193+K01087+K01194+K01087
	Environmental Information Processing	Signal transduction	Plant hormone signal transduction	0.112382	0.423086	ko04075	Zm00001d002374;Zm00001d005609;Zm00001d018414;Zm00001d018973;Zm00001d020409;Zm00001d031790;Zm00001d042721;Zm00001d044940	K14488+K14497+K14484+K14484+K13464+K14432+K14432+K14432
	Metabolism	Energy metabolism	Nitrogen metabolism	0.130957	0.465626	ko00910	Zm00001d009610;Zm00001d011454	K01455+K01673
	Metabolism	Amino acid metabolism	Glycine, serine and threonine metabolism	0.153461	0.516923	ko00260	Zm00001d014919;Zm00001d030544;Zm00001d043780	K15893+K15919+K01733
	Metabolism	Metabolism of cofactors and vitamins	Vitamin B6 metabolism	0.182907	0.585301	ko00750	Zm00001d043780	K01733
	Metabolism	Nucleotide metabolism	Pyrimidine metabolism	0.202983	0.618614	ko00240	Zm00001d009631;Zm00001d011710;Zm00001d042005;Zm00001d042088	K01937+K01489+K09903+K13421
	Metabolism	Lipid metabolism	Linoleic acid metabolism	0.244076	0.682013	ko00591	Zm00001d003533	K00454
	Metabolism	Amino acid metabolism	Alanine, aspartate and glutamate metabolism	0.25316	0.682013	ko00250	Zm00001d031749;Zm00001d033805	K01580+K01580
	Metabolism	Metabolism of terpenoids and polyketides	Sesquiterpenoid and triterpenoid biosynthesis	0.255755	0.682013	ko00909	Zm00001d024210	K15797
	Metabolism	Metabolism of cofactors and vitamins	Riboflavin metabolism	0.267255	0.684174	ko00740	Zm00001d010535	K14652
	Metabolism	Carbohydrate metabolism	Inositol phosphate metabolism	0.2876	0.696637	ko00562	Zm00001d002940;Zm00001d048201	K00921+K01858
	Metabolism	Global and overview maps	Biosynthesis of amino acids	0.304533	0.696637	ko01230	Zm00001d004564;Zm00001d006900;Zm00001d022181;Zm00001d043780;Zm00001d045340;Zm00001d048461	K01681+K01626+K01626+K01733+K01738+K00766
	Metabolism	Carbohydrate metabolism	Galactose metabolism	0.304779	0.696637	ko00052	Zm00001d014947;Zm00001d028931	K01193+K18819
	Metabolism	Metabolism of cofactors and vitamins	Thiamine metabolism	0.322174	0.708094	ko00730	Zm00001d033383	K03147
	Metabolism	Metabolism of cofactors and vitamins	Folate biosynthesis	0.342983	0.708094	ko00790	Zm00001d010535	K14652
	Metabolism	Biosynthesis of other secondary metabolites	Isoquinoline alkaloid biosynthesis	0.342983	0.708094	ko00950	Zm00001d000001	K00422
	Environmental Information Processing	Signal transduction	Phosphatidylinositol signaling system	0.355777	0.711555	ko04070	Zm00001d002940;Zm00001d014559	K00921+K02183
	Metabolism	Carbohydrate metabolism	Citrate cycle (TCA cycle)	0.394551	0.751472	ko00020	Zm00001d004564;Zm00001d047893	K01681+K01610
	Metabolism	Biosynthesis of other secondary metabolites	Flavonoid biosynthesis	0.401694	0.751472	ko00941	Zm00001d052673	K00660
	Metabolism	Metabolism of terpenoids and polyketides	Carotenoid biosynthesis	0.410961	0.751472	ko00906	Zm00001d027443	K15746
	Metabolism	Carbohydrate metabolism	Amino sugar and nucleotide sugar metabolism	0.429093	0.75516	ko00520	Zm00001d003190;Zm00001d025753;Zm00001d028654	K01183+K01183+K12450
	Metabolism	Amino acid metabolism	Tryptophan metabolism	0.455211	0.75516	ko00380	Zm00001d008700	K16903
	Metabolism	Lipid metabolism	Biosynthesis of unsaturated fatty acids	0.463658	0.75516	ko01040	Zm00001d018847	K10258
	Metabolism	Lipid metabolism	Fatty acid elongation	0.471975	0.75516	ko00062	Zm00001d018847	K10258
	Metabolism	Energy metabolism	Sulfur metabolism	0.471975	0.75516	ko00920	Zm00001d045340	K01738
	Metabolism	Carbohydrate metabolism	Ascorbate and aldarate metabolism	0.488229	0.759582	ko00053	Zm00001d002426	K00434
	Metabolism	Amino acid metabolism	Tyrosine metabolism	0.511687	0.759582	ko00350	Zm00001d000001	K00422
	Metabolism	Carbohydrate metabolism	Pyruvate metabolism	0.513524	0.759582	ko00620	Zm00001d038163;Zm00001d047893	K01006+K01610
	Metabolism	Lipid metabolism	alpha-Linolenic acid metabolism	0.526732	0.759582	ko00592	Zm00001d003533	K00454
	Metabolism	Amino acid metabolism	Phenylalanine metabolism	0.534081	0.759582	ko00360	Zm00001d017275	K10775
	Metabolism	Metabolism of other amino acids	Cyanoamino acid metabolism	0.569168	0.760764	ko00460	Zm00001d009610	K01455
	Cellular Processes	Transport and catabolism	Endocytosis	0.572442	0.760764	ko04144	Zm00001d012420;Zm00001d040202;Zm00001d042922	K03283+K12198+K03283
	Metabolism	Amino acid metabolism	Cysteine and methionine metabolism	0.578184	0.760764	ko00270	Zm00001d045340;Zm00001d046112	K01738+K00797
	Metabolism	Metabolism of cofactors and vitamins	Porphyrin and chlorophyll metabolism	0.58246	0.760764	ko00860	Zm00001d026405	K02492
	Metabolism	Amino acid metabolism	Arginine and proline metabolism	0.60164	0.763128	ko00330	Zm00001d046112	K00797
	Environmental Information Processing	Signal transduction	MAPK signaling pathway - plant	0.608118	0.763128	ko04016	Zm00001d005609;Zm00001d014559	K14497+K02183
	Genetic Information Processing	Folding, sorting and degradation	Protein export	0.625865	0.770295	ko03060	Zm00001d008625	K03217
	Metabolism	Global and overview maps	2-Oxocarboxylic acid metabolism	0.648632	0.783253	ko01210	Zm00001d004564	K01681
	Metabolism	Lipid metabolism	Glycerolipid metabolism	0.685223	0.812117	ko00561	Zm00001d051628	K14457
	Metabolism	Global and overview maps	Fatty acid metabolism	0.735251	0.855565	ko01212	Zm00001d018847	K10258
	Genetic Information Processing	Folding, sorting and degradation	Protein processing in endoplasmic reticulum	0.807534	0.922896	ko04141	Zm00001d012420;Zm00001d017378;Zm00001d042922	K03283+K10666+K03283
	Cellular Processes	Transport and catabolism	Phagosome	0.835146	0.937708	ko04145	Zm00001d002940	K00921
	Metabolism	Lipid metabolism	Glycerophospholipid metabolism	0.857055	0.945716	ko00564	Zm00001d011642	K05929
	Genetic Information Processing	Transcription	Spliceosome	0.895874	0.96437	ko03040	Zm00001d012420;Zm00001d042922	K03283+K03283
	Metabolism	Carbohydrate metabolism	Glycolysis / Gluconeogenesis	0.919374	0.96437	ko00010	Zm00001d047893	K01610
	Genetic Information Processing	Translation	mRNA surveillance pathway	0.923144	0.96437	ko03015	Zm00001d037868	K03265
	Metabolism	Energy metabolism	Oxidative phosphorylation	0.93953	0.96437	ko00190	Zm00001d018069	K02113
	Organismal Systems	Environmental adaptation	Plant-pathogen interaction	0.949301	0.96437	ko04626	Zm00001d004480;Zm00001d014559;Zm00001d053220	K13448+K02183+K09422
	Genetic Information Processing	Translation	Ribosome	0.99892	0.99892	ko03010	Zm00001d034808	K02990
BML1234	Metabolism	Biosynthesis of other secondary metabolites	Phenylpropanoid biosynthesis	7.51663e-07	4.73547e-05	ko00940	Zm00001d007160;Zm00001d007161;Zm00001d010218;Zm00001d015459;Zm00001d017279;Zm00001d022458;Zm00001d029274;Zm00001d030199;Zm00001d032103;Zm00001d033286;Zm00001d040399;Zm00001d044340;Zm00001d048099;Zm00001d051166;Zm00001d053554	K00430+K00430+K00430+K01904+K10775+K00430+K00430+K00430+K01904+K10775+K00430+K12355+K01188+K10775+K00430
	Metabolism	Global and overview maps	Biosynthesis of secondary metabolites	5.89039e-05	0.00172178	ko01110	Zm00001d004451;Zm00001d007160;Zm00001d007161;Zm00001d010218;Zm00001d010375;Zm00001d011735;Zm00001d015459;Zm00001d016902;Zm00001d017279;Zm00001d019629;Zm00001d021929;Zm00001d022458;Zm00001d024665;Zm00001d024843;Zm00001d025015;Zm00001d025333;Zm00001d027947;Zm00001d027949;Zm00001d028303;Zm00001d029274;Zm00001d030199;Zm00001d032103;Zm00001d033222;Zm00001d033286;Zm00001d039512;Zm00001d040399;Zm00001d0…	K15919+K00430+K00430+K00430+K00850+K00640+K01904+K14652+K10775+K11778+K13789+K00430+K01592+K05933+K00036+K05359+K01592+K01592+K00826+K00430+K00430+K01904+K09840+K10775+K00844+K00430+K00264+K05894+K15397+K04123+K01723+K01188+K18857+K10775+K14157+K00430
	Metabolism	Amino acid metabolism	Phenylalanine metabolism	8.19897e-05	0.00172178	ko00360	Zm00001d015356;Zm00001d015459;Zm00001d017279;Zm00001d032103;Zm00001d033286;Zm00001d051166	K00457+K01904+K10775+K01904+K10775+K10775
	Metabolism	Amino acid metabolism	Tyrosine metabolism	0.00058384	0.00919549	ko00350	Zm00001d015356;Zm00001d024665;Zm00001d027947;Zm00001d027949;Zm00001d049059	K00457+K01592+K01592+K01592+K18857
	Metabolism	Metabolism of other amino acids	Glutathione metabolism	0.001397	0.0176022	ko00480	Zm00001d003446;Zm00001d025015;Zm00001d027557;Zm00001d028693;Zm00001d037337;Zm00001d043344;Zm00001d047765	K18592+K00036+K00799+K00799+K10808+K00799+K00799
	Organismal Systems	Environmental adaptation	Plant-pathogen interaction	0.00595308	0.0625073	ko04626	Zm00001d007191;Zm00001d008573;Zm00001d009985;Zm00001d012255;Zm00001d023923;Zm00001d025864;Zm00001d039496;Zm00001d042056;Zm00001d042108;Zm00001d043025;Zm00001d046444;Zm00001d049940;Zm00001d052458	K09422+K13448+K13448+K09422+K13457+K09422+K09422+K13448+K13448+K13424+K15397+K13448+K13448
	Metabolism	Biosynthesis of other secondary metabolites	Isoquinoline alkaloid biosynthesis	0.00744317	0.0669885	ko00950	Zm00001d024665;Zm00001d027947;Zm00001d027949	K01592+K01592+K01592
	Metabolism	Global and overview maps	Metabolic pathways	0.0116699	0.0919003	ko01100	Zm00001d000316;Zm00001d003446;Zm00001d004451;Zm00001d007160;Zm00001d007161;Zm00001d010218;Zm00001d010375;Zm00001d011357;Zm00001d011735;Zm00001d015356;Zm00001d015459;Zm00001d016902;Zm00001d017279;Zm00001d021929;Zm00001d022458;Zm00001d024633;Zm00001d024665;Zm00001d024843;Zm00001d025015;Zm00001d025333;Zm00001d027947;Zm00001d027949;Zm00001d028303;Zm00001d028787;Zm00001d029274;Zm00001d030199;Zm00001d0…	K00029+K18592+K15919+K00430+K00430+K00430+K00850+K01937+K00640+K00457+K01904+K14652+K10775+K13789+K00430+K08232+K01592+K05933+K00036+K05359+K01592+K01592+K00826+K00645+K00430+K00430+K01904+K09840+K10775+K10808+K00029+K00844+K01832+K00430+K14156+K00264+K05894+K15397+K04123+K01723+K01188+K18857+K10775+K14157+K01897+K00430
	Metabolism	Lipid metabolism	Arachidonic acid metabolism	0.020745	0.145215	ko00590	Zm00001d003446;Zm00001d039697	K18592+K01832
	Metabolism	Energy metabolism	Nitrogen metabolism	0.0233299	0.146978	ko00910	Zm00001d012672;Zm00001d043845;Zm00001d054060	K01455+K00264+K02575
	Metabolism	Lipid metabolism	alpha-Linolenic acid metabolism	0.0351239	0.194344	ko00592	Zm00001d044908;Zm00001d048021;Zm00001d049059	K05894+K01723+K18857
	Metabolism	Metabolism of cofactors and vitamins	Ubiquinone and other terpenoid-quinone biosynthesis	0.0370178	0.194344	ko00130	Zm00001d015356;Zm00001d015459;Zm00001d032103	K00457+K01904+K01904
	Metabolism	Metabolism of other amino acids	Cyanoamino acid metabolism	0.0472556	0.212876	ko00460	Zm00001d003446;Zm00001d012672;Zm00001d048099	K18592+K01455+K01188
	Environmental Information Processing	Signal transduction	Plant hormone signal transduction	0.0473058	0.212876	ko04075	Zm00001d005813;Zm00001d013869;Zm00001d014250;Zm00001d014253;Zm00001d018200;Zm00001d022139;Zm00001d027901;Zm00001d050768;Zm00001d053815	K13464+K14488+K13464+K13464+K14488+K13464+K13464+K14492+K14488
	Metabolism	Biosynthesis of other secondary metabolites	Glucosinolate biosynthesis	0.087085	0.365757	ko00966	Zm00001d028303	K00826
	Metabolism	Carbohydrate metabolism	Galactose metabolism	0.0939825	0.370056	ko00052	Zm00001d010375;Zm00001d019163;Zm00001d039512	K00850+K06617+K00844
	Metabolism	Global and overview maps	Carbon metabolism	0.115093	0.42652	ko01200	Zm00001d000316;Zm00001d004451;Zm00001d010375;Zm00001d011735;Zm00001d012672;Zm00001d025015;Zm00001d037693;Zm00001d039512	K00029+K15919+K00850+K00640+K01455+K00036+K00029+K00844
	Metabolism	Biosynthesis of other secondary metabolites	Benzoxazinoid biosynthesis	0.127771	0.4472	ko00402	Zm00001d048634	K13229
	Metabolism	Lipid metabolism	Fatty acid degradation	0.168044	0.557199	ko00071	Zm00001d049059;Zm00001d052485	K18857+K01897
	Metabolism	Lipid metabolism	Fatty acid biosynthesis	0.184262	0.580426	ko00061	Zm00001d028787;Zm00001d052485	K00645+K01897
	Metabolism	Metabolism of other amino acids	Taurine and hypotaurine metabolism	0.22771	0.648582	ko00430	Zm00001d003446	K18592
	Metabolism	Lipid metabolism	Linoleic acid metabolism	0.239377	0.648582	ko00591	Zm00001d033623	K15718
	Cellular Processes	Transport and catabolism	Phagosome	0.25005	0.648582	ko04145	Zm00001d006651;Zm00001d021891;Zm00001d033457	K07374+K07374+K07375
	Metabolism	Carbohydrate metabolism	Pentose phosphate pathway	0.25644	0.648582	ko00030	Zm00001d010375;Zm00001d025015	K00850+K00036
	Metabolism	Metabolism of cofactors and vitamins	Riboflavin metabolism	0.262192	0.648582	ko00740	Zm00001d016902	K14652
	Metabolism	Metabolism of terpenoids and polyketides	Terpenoid backbone biosynthesis	0.267669	0.648582	ko00900	Zm00001d019629;Zm00001d021929	K11778+K13789
	Metabolism	Amino acid metabolism	Cysteine and methionine metabolism	0.291061	0.678871	ko00270	Zm00001d011735;Zm00001d024843;Zm00001d028303	K00640+K05933+K00826
	Metabolism	Amino acid metabolism	Valine, leucine and isoleucine biosynthesis	0.305811	0.678871	ko00290	Zm00001d028303	K00826
	Metabolism	Carbohydrate metabolism	Fructose and mannose metabolism	0.312496	0.678871	ko00051	Zm00001d010375;Zm00001d039512	K00850+K00844
	Metabolism	Metabolism of other amino acids	Selenocompound metabolism	0.326654	0.684551	ko00450	Zm00001d053118	K00384
	Metabolism	Metabolism of cofactors and vitamins	Folate biosynthesis	0.336842	0.684551	ko00790	Zm00001d016902	K14652
	Metabolism	Metabolism of terpenoids and polyketides	Diterpenoid biosynthesis	0.356764	0.696879	ko00904	Zm00001d047830	K04123
	Metabolism	Global and overview maps	Fatty acid metabolism	0.367684	0.696879	ko01212	Zm00001d028787;Zm00001d052485	K00645+K01897
	Metabolism	Metabolism of cofactors and vitamins	Pantothenate and CoA biosynthesis	0.376094	0.696879	ko00770	Zm00001d028303	K00826
	Metabolism	Metabolism of terpenoids and polyketides	Carotenoid biosynthesis	0.404016	0.704106	ko00906	Zm00001d033222	K09840
	Metabolism	Energy metabolism	Carbon fixation in photosynthetic organisms	0.410619	0.704106	ko00710	Zm00001d000316;Zm00001d037693	K00029+K00029
	Metabolism	Carbohydrate metabolism	Glyoxylate and dicarboxylate metabolism	0.42114	0.704106	ko00630	Zm00001d004451;Zm00001d012672	K15919+K01455
	Metabolism	Carbohydrate metabolism	Glycolysis / Gluconeogenesis	0.435211	0.704106	ko00010	Zm00001d010375;Zm00001d039512;Zm00001d049059	K00850+K00844+K18857
	Metabolism	Global and overview maps	Biosynthesis of amino acids	0.46295	0.704106	ko01230	Zm00001d010375;Zm00001d011735;Zm00001d025333;Zm00001d028303;Zm00001d043845	K00850+K00640+K05359+K00826+K00264
	Metabolism	Lipid metabolism	Fatty acid elongation	0.464454	0.704106	ko00062	Zm00001d046444	K15397
	Metabolism	Energy metabolism	Sulfur metabolism	0.464454	0.704106	ko00920	Zm00001d011735	K00640
	Metabolism	Carbohydrate metabolism	Ascorbate and aldarate metabolism	0.480581	0.704106	ko00053	Zm00001d024633	K08232
	Metabolism	Metabolism of other amino acids	beta-Alanine metabolism	0.480581	0.704106	ko00410	Zm00001d026334	K17839
	Metabolism	Carbohydrate metabolism	Pyruvate metabolism	0.501629	0.705423	ko00620	Zm00001d000316;Zm00001d037693	K00029+K00029
	Metabolism	Amino acid metabolism	Lysine degradation	0.503874	0.705423	ko00310	Zm00001d052079	K14157
	Metabolism	Amino acid metabolism	Valine, leucine and isoleucine degradation	0.554284	0.752801	ko00280	Zm00001d028303	K00826
	Metabolism	Lipid metabolism	Glycerophospholipid metabolism	0.561613	0.752801	ko00564	Zm00001d005392;Zm00001d043652	K06129+K14156
	Metabolism	Amino acid metabolism	Arginine and proline metabolism	0.593437	0.775866	ko00330	Zm00001d026334	K17839
	Metabolism	Amino acid metabolism	Alanine, aspartate and glutamate metabolism	0.61763	0.775866	ko00250	Zm00001d043845	K00264
	Metabolism	Amino acid metabolism	Phenylalanine, tyrosine and tryptophan biosynthesis	0.629186	0.775866	ko00400	Zm00001d025333	K05359
	Organismal Systems	Environmental adaptation	Circadian rhythm - plant	0.629186	0.775866	ko04712	Zm00001d047761	K12129
	Metabolism	Global and overview maps	2-Oxocarboxylic acid metabolism	0.640398	0.775866	ko01210	Zm00001d028303	K00826
	Genetic Information Processing	Folding, sorting and degradation	RNA degradation	0.658522	0.780932	ko03018	Zm00001d010375;Zm00001d026657	K00850+K12581
	Metabolism	Nucleotide metabolism	Pyrimidine metabolism	0.66937	0.780932	ko00240	Zm00001d011357;Zm00001d037337	K01937+K10808
	Metabolism	Carbohydrate metabolism	Starch and sucrose metabolism	0.710033	0.81331	ko00500	Zm00001d039512;Zm00001d048099	K00844+K01188
	Metabolism	Amino acid metabolism	Glycine, serine and threonine metabolism	0.739657	0.832114	ko00260	Zm00001d004451	K15919
	Cellular Processes	Transport and catabolism	Peroxisome	0.780283	0.862418	ko04146	Zm00001d052485	K01897
	Environmental Information Processing	Signal transduction	MAPK signaling pathway - plant	0.868183	0.943027	ko04016	Zm00001d043025	K13424
	Metabolism	Carbohydrate metabolism	Amino sugar and nucleotide sugar metabolism	0.907836	0.956199	ko00520	Zm00001d039512	K00844
	Genetic Information Processing	Folding, sorting and degradation	Ubiquitin mediated proteolysis	0.910666	0.956199	ko04120	Zm00001d029141	K10144
	Metabolism	Nucleotide metabolism	Purine metabolism	0.952231	0.983452	ko00230	Zm00001d037337	K10808
	Genetic Information Processing	Folding, sorting and degradation	Protein processing in endoplasmic reticulum	0.986523	0.998744	ko04141	Zm00001d043339	K10666
	Genetic Information Processing	Translation	Ribosome	0.998744	0.998744	ko03010	GRMZM5G815606	K02963
