# Supplementary material for: Comparative transcriptome analyses of maize seedling root responses to salt stress
Source: PeerJ. 2021 Mar 2;9:e10765. doi: 10.7717/peerj.10765 (PMC7934676; doi:10.7717/peerj.10765)
Supplement: Supplemental Information 12 [file peerj-09-10765-s012.xlsx]

## Sheet: Sheet1
Table S11. Transcription factors involved in salt stress.
Group	Gene ID	Functional annotation	Gene family	UP or DOWN
L2010-3 × BML1234	Zm00001d017366	AP2/EREBP-transcription factor 76	AP2/EREBP	DOWN
	Zm00001d020595	AP2/EREBP-transcription factor 102		DOWN
	Zm00001d049364	AP2/EREBP-transcription factor 209		UP
	Zm00001d002364	AP2/EREBP-transcription factor 97		UP
	Zm00001d012585	AP2/EREBP-transcription factor 83		UP
	Zm00001d043205	AP2/EREBP-transcription factor 147		UP
	Zm00001d030513	AP2/EREBP-transcription factor 112		UP
	Zm00001d026271	AP2/EREBP-transcription factor 205		UP
	Zm00001d017138	Transcription factor bHLH128	bHLH	DOWN
	Zm00001d005841	bHLH-transcription factor 20		UP
	Zm00001d039459	bHLH-transcription factor 41		UP
	Zm00001d036392	bZIP transcription factor TRAB1	bZIP	DOWN
	Zm00001d030995	bZIP-transcription factor 111		DOWN
	Zm00001d030577	bZIP-transcription factor 45		UP
	Zm00001d018178	bZIP-transcription factor 4		UP
	Zm00001d005766	Calmodulin-like protein	CAMTA	UP
	Zm00001d017422	Homeobox-transcription factor 41	HB	UP
	Zm00001d016255	HSF-transcription factor 18	HSF	UP
	Zm00001d046299	HSF-transcription factor 28		UP
	Zm00001d028445	MYB-related-transcription factor 3	MYB-related	DOWN
	Zm00001d025823	MYB-related-transcription factor 68		UP
	Zm00001d016950	NAC-transcription factor 30	NAC	UP
	Zm00001d035457	Trihelix-transcription factor 5	Trihelix	UP
	Zm00001d008793	WRKY-transcription factor 50	WRKY	UP
	Zm00001d011133	WRKY-transcription factor 68		UP
	Zm00001d044662	ZF-HD-transcription factor 9	ZF-HD	UP
	Zm00001d028667	Zinc finger protein4:	ZFP	DOWN
	Zm00001d039437	Double B-box zinc finger protein3		DOWN
	Zm00001d042934	Zinc finger protein6:		UP
	Zm00001d027900	ZIM-transcription factor 27	ZIM	UP
	Zm00001d027899	ZIM-transcription factor 26		UP
L2010-3	Zm00001d024324	AP2/EREBP-transcription factor 54	AP2/EREBP	UP
	Zm00001d051584	Ethylene response protein		UP
	Zm00001d048901	bHLH-Transcription factor 47	bHLH	UP
	Zm00001d005962	bZIP-transcription factor 82	bZIP	DOWN
	Zm00001d031790	bZIP-transcription factor 49		UP
	Zm00001d042721	bZIP-transcription factor 95		UP
	Zm00001d043992	bZIP-transcription factor 1		UP
	Zm00001d044940	bZIP-transcription factor 100		UP
	Zm00001d008812	C3H-transcription factor 347	C3H	DOWN
	Zm00001d006813	CCAAT-DR1-transcription factor 6	CAD	DOWN
	Zm00001d028007	CAMTA-transcription factor 4	CAMTA	UP
	Zm00001d017885	CO-like-transcription factor 5	COL	DOWN
	Zm00001d024200	CO-like-transcription factor 19		DOWN
	Zm00001d022525	Dof-transcription factor 1	DOF	DOWN
	Zm00001d051700	Dof-transcription factor 9		DOWN
	Zm00001d032999	Dof-transcription factor 40		UP
	Zm00001d007962	G2-like-transcription factor 27	G2-like	DOWN
	Zm00001d011785	G2-like-transcription factor 56		DOWN
	Zm00001d012420	HSF-transcription factor 1	HSP	UP
	Zm00001d018414	Aux/IAA-transcription factor 24	ARF	UP
	Zm00001d018973	Aux/IAA-transcription factor 32		UP
	Zm00001d017932	MADS-transcription factor 26	MADS	DOWN
	Zm00001d053220	MYB-transcription factor 42	MYB	DOWN
	Zm00001d036768	WRKY-transcription factor 44		UP
	Zm00001d017782	MYB_related-transcription factor 78	MYB-related	DOWN
	Zm00001d049860	NAC-transcription factor 75	NAC	UP
	Zm00001d013501	CCAAT-HAP2-transcription factor 21	NF-YA	UP
	Zm00001d002896	TUB-transcription factor 4	TUB	DOWN
	Zm00001d005622	WRKY-transcription factor 38	WRKY	UP
	Zm00001d015525	Zinc finger protein 2	ZFP	DOWN
	Zm00001d006198	B-box zinc finger protein 19		DOWN
	Zm00001d017147	Double B-box zinc finger protein 6		DOWN
	Zm00001d012427	Zinc finger protein ZAT11		UP
	Zm00001d034641	Zinc finger protein 16-2		UP
	Zm00001d020409	ZIM-transcription factor 1	ZIM	UP
BML1234	Zm00001d003884	AP2/EREBP-transcription factor 131	AP2/EREBP	UP
	Zm00001d010175	AP2/EREBP-transcription factor 113		UP
	Zm00001d023535	AP2/EREBP-transcription factor 28		UP
	Zm00001d025281	AP2/EREBP-transcription factor 149		UP
	Zm00001d027925	AP2/EREBP-transcription factor 180		DOWN
	Zm00001d002025	AP2/EREBP-transcription factor 24		UP
	Zm00001d038907	AP2/EREBP-transcription factor 162		UP
	Zm00001d053195	AP2/EREBP-transcription factor 111		UP
	Zm00001d042263	bHLH-transcription factor 175	bHLH	UP
	Zm00001d016154	bZIP-transcription factor 89	bZIP	DOWN
	Zm00001d051739	bZIP-transcription factor 97		UP
	Zm00001d010956	C3H-transcription factor 37	C3H	UP
	Zm00001d026628	Dof-transcription factor 41	DOF	DOWN
	Zm00001d046981	G2-like-transcription factor 32	G2-like	UP
	Zm00001d032316	Homeobox-transcription factor 112	HB	DOWN
	Zm00001d020714	HSF-transcription factor 4	HSF	UP
	Zm00001d017932	MADS-transcription factor 26	MADS	DOWN
	Zm00001d046323	MADS-transcription factor 71		UP
	Zm00001d039496	MYB-transcription factor 131	MYB	DOWN
	Zm00001d007191	MYB-transcription factor 112		UP
	Zm00001d012255	MYB-transcription factor 163		UP
	Zm00001d025864	MYB-transcription factor 15		UP
	Zm00001d002285	NAC-transcription factor 22	NAC	UP
	Zm00001d013003	NAC-transcription factor 6		UP
	Zm00001d023294	NAC-transcription factor 29		UP
	Zm00001d034601	NAC-transcription factor 49		UP
	Zm00001d038221	NAC-transcription factor 20		UP
	Zm00001d043025	WRKY-transcription factor 43	WRKY	UP
	Zm00001d050247	WRKY-transcription factor 97		UP
	Zm00001d003195	Double B-box zinc finger protein 1	ZFP	DOWN
	Zm00001d017147	Double B-box zinc finger protein 6		DOWN
	Zm00001d041951	Ring zinc finger protein		DOWN
	Zm00001d008562	Zinc finger protein 6		UP
	Zm00001d012967	Zinc finger DNA-binding protein		UP
	Zm00001d029586	Zinc finger protein AZF2		UP
	Zm00001d030858	Zinc finger protein AZF2		UP
	Zm00001d034642	Zinc finger protein ZAT11		UP
	Zm00001d047330	Zinc finger protein AZF2		UP
	Zm00001d047334	Zinc finger protein AZF2		UP
	Zm00001d014250	ZIM-transcription factor 30	ZIM	UP
	Zm00001d014253	ZIM-transcription factor 10		UP
	Zm00001d027901	ZIM-transcription factor 16		UP
